# Supplementary material for: People follow motivation-structural rules when they react to synthetised sounds
Source: Sci Rep. 2024 Jul 26;14:17656. doi: 10.1038/s41598-024-68165-5 (PMC11291635; doi:10.1038/s41598-024-68165-5)
Supplement: Supplementary file 1 — Supplementary Information 1. [file 41598_2024_68165_MOESM1_ESM.csv]

subj	position	demo_sound	cat	id	soundid	vlookloud	type	f0	cl	played	side	figure_face_side	distance	time_to_sound_end	time_to_last_movement	time_to_click	time_start	time_sound_end	time_last_movement	time_click	sex	country	birthday	end_datetime	test_e	language			age			val	int
31	5	1	5	40	5_40	82,9	var5	665	0,76	1	1	0	0,324324324	3347,5	5652,5	6866,9	138273,2	141620,7	143925,7	145140,1	female	Hungary	1990.08.27	2018-09-25T14:09:30+02:00	1	hu	614	2018.09.25	28,08333333			-12,36842105	54,15789474
31	6	1	1	84	1_84	83,07	sin1	1365	1,96	1	0	1	-0,415540541	3224,5	3721	4925	145145,6	148370,1	148866,6	150070,6	female	Hungary	1990.08.27	2018-09-25T14:09:30+02:00	1	hu	618	2018.09.25	28,08333333			-30,86363636	59,77272727
31	7	1	5	16	5_16	82,18	var5	265	0,76	1	1	1	0	3314,3	-1208,5	7640,8	150075,1	153389,4	148866,6	157715,9	female	Hungary	1990.08.27	2018-09-25T14:09:30+02:00	1	hu	3146	2018.09.25	28,08333333			2,117647059	29,94117647
31	8	1	1	11	1_11	83,39	sin1	165	1,06	1	1	1	0	3962,8	-8853,9	5302,5	157720,5	161683,3	148866,6	163023	female	Hungary	1990.08.27	2018-09-25T14:09:30+02:00	1	hu	2437	2018.09.25	28,08333333			-0,571428571	17,21428571
31	9	1	1	8	1_8	79,75	sin1	165	0,16	1	0	0	-0,131756757	3376,1	3854,5	5423	163026,7	166402,8	166881,2	168449,7	female	Hungary	1990.08.27	2018-09-25T14:09:30+02:00	1	hu	1680	2018.09.25	28,08333333			2,695652174	38,82608696
31	10	1	2	58	2_58	73,38	pul2	965	0,76	1	0	0	-0,986486486	3295,9	2556,5	3845	168453,3	171749,2	171009,8	172298,3	female	Hungary	1990.08.27	2018-09-25T14:09:30+02:00	1	hu	3232	2018.09.25	28,08333333			-21,82608696	59,34782609
31	11	1	7	53	7_53	81,36	comu7	865	1,06	1	1	1	-0,486486486	3324,3	2774,5	4098,9	172302,7	175627	175077,2	176401,6	female	Hungary	1990.08.27	2018-09-25T14:09:30+02:00	1	hu	3638	2018.09.25	28,08333333			-32,5	67,36363636
31	12	1	3	33	3_33	82,71	pitd3	565	0,46	1	1	1	0	3573,4	-1329,5	5678,2	176406,7	179980,1	175077,2	182084,9	female	Hungary	1990.08.27	2018-09-25T14:09:30+02:00	1	hu	2075	2018.09.25	28,08333333	29/04/1968	1968.04.29	-9,588235294	45,11764706
31	14	1	6	65	6_65	82,94	comd6	1065	1,06	1	1	1	-0,560810811	3301,2	8769,4	9920,8	192955	196256,2	201724,4	202875,8	female	Hungary	1990.08.27	2018-09-25T14:09:30+02:00	1	hu	2144	2018.09.25	28,08333333			-26,76666667	67
31	15	1	7	8	7_8	74,21	comu7	165	0,16	1	0	0	-0,277027027	3323,9	3489	4661,4	202882,3	206206,2	206371,3	207543,7	female	Hungary	1990.08.27	2018-09-25T14:09:30+02:00	1	hu	2864	2018.09.25	28,08333333			-1,823529412	52,05882353
31	16	1	3	51	3_51	81,46	pitd3	865	0,46	1	1	0	0	3420,5	-1178,2	6403,1	207549,5	210970	206371,3	213952,6	female	Hungary	1990.08.27	2018-09-25T14:09:30+02:00	1	hu	4484	2018.09.25	28,08333333			-19,10526316	46,36842105
31	17	1	5	24	5_24	82,72	var5	365	1,96	1	1	1	-0,125	3328,4	3602,5	4758,2	213957,2	217285,6	217559,7	218715,4	female	Hungary	1990.08.27	2018-09-25T14:09:30+02:00	1	hu	3431	2018.09.25	28,08333333			-9,571428571	40,61904762
31	18	1	6	38	6_38	79,78	comd6	665	0,16	1	0	1	0,128378378	3380	4812,1	5849,8	218724,2	222104,2	223536,3	224574	female	Hungary	1990.08.27	2018-09-25T14:09:30+02:00	1	hu	903	2018.09.25	28,08333333			-11,33333333	51,66666667
31	19	1	7	32	7_32	80,08	comu7	565	0,16	1	1	0	0,060810811	3296,7	3771,3	5030,1	224579,5	227876,2	228350,8	229609,6	female	Hungary	1990.08.27	2018-09-25T14:09:30+02:00	1	hu	3336	2018.09.25	28,08333333			-16,3125	46,125
31	20	1	2	59	2_59	74,84	pul2	965	1,06	1	0	0	-0,722972973	3350,1	2765,3	3994	229615,5	232965,6	232380,8	233609,5	female	Hungary	1990.08.27	2018-09-25T14:09:30+02:00	1	hu	4164	2018.09.25	28,08333333			-18,07692308	65,76923077
31	21	1	3	50	3_50	79,67	pitd3	865	0,16	1	1	0	0,341216216	3367,3	3020,6	4215,8	233615,1	236982,4	236635,7	237830,9	female	Hungary	1990.08.27	2018-09-25T14:09:30+02:00	1	hu	3834	2018.09.25	28,08333333			-0,2	36,65
31	22	1	2	68	2_68	71,9	pul2	1165	0,16	1	0	0	0	3958,1	-1200,1	4995,6	237835,8	241793,9	236635,7	242831,4	female	Hungary	1990.08.27	2018-09-25T14:09:30+02:00	1	hu	949	2018.09.25	28,08333333			-9,321428571	54,25
31	23	1	6	67	6_67	78,58	comd6	1165	0,07	1	0	1	0,226351351	3316,2	3501,4	5487,6	242835,1	246151,3	246336,5	248322,7	female	Hungary	1990.08.27	2018-09-25T14:09:30+02:00	1	hu	2303	2018.09.25	28,08333333			-5	56,27272727
31	24	1	7	18	7_18	80,47	comu7	265	1,96	1	1	1	-0,777027027	3276,1	3588,2	4856,3	248327,3	251603,4	251915,5	253183,6	female	Hungary	1990.08.27	2018-09-25T14:09:30+02:00	1	hu	3133	2018.09.25	28,08333333			-22,05263158	58,57894737
31	25	1	5	33	5_33	82,23	var5	565	0,46	1	1	1	-0,25	3383,2	2935,2	4120,7	253187,4	256570,6	256122,6	257308,1	female	Hungary	1990.08.27	2018-09-25T14:09:30+02:00	1	hu	4327	2018.09.25	28,08333333			-2	31,28571429
31	26	1	1	36	1_36	83,07	sin1	565	1,96	1	0	0	-0,496621622	3281	2668,2	4075,2	257314,6	260595,6	259982,8	261389,8	female	Hungary	1990.08.27	2018-09-25T14:09:30+02:00	1	hu	4634	2018.09.25	28,08333333			-9,95	40,85
31	27	1	5	32	5_32	79,93	var5	565	0,16	1	1	0	0	3406,2	-1410,6	4508,4	261393,4	264799,6	259982,8	265901,8	female	Hungary	1990.08.27	2018-09-25T14:09:30+02:00	1	hu	3974	2018.09.25	28,08333333			7,318181818	37,63636364
31	28	1	2	45	2_45	71,92	pul2	765	0,46	1	1	1	-0,246621622	3366,2	2594,1	3783,2	265906,5	269272,7	268500,6	269689,7	female	Hungary	1990.08.27	2018-09-25T14:09:30+02:00	1	hu	3098	2018.09.25	28,08333333			-26,92	63,4
31	29	1	6	72	6_72	83,49	comd6	1165	1,96	1	0	0	-0,310810811	3353,1	2881,3	4129,2	269694,9	273048	272576,2	273824,1	female	Hungary	1990.08.27	2018-09-25T14:09:30+02:00	1	hu	2492	2018.09.25	28,08333333			-34,08333333	76,16666667
31	30	1	3	12	3_12	83,08	pitd3	165	1,96	1	1	0	0	3255,6	-1251,5	5308	273827,7	277083,3	272576,2	279135,7	female	Hungary	1990.08.27	2018-09-25T14:09:30+02:00	1	hu	1897	2018.09.25	28,08333333			-8,6	17,68
31	31	1	7	33	7_33	82,87	comu7	565	0,46	1	0	1	-0,581081081	3378,4	4291,4	5530,2	279139,3	282517,7	283430,7	284669,5	female	Hungary	1990.08.27	2018-09-25T14:09:30+02:00	1	hu	3425	2018.09.25	28,08333333			-13,95	56,9
31	32	1	2	81	2_81	75,82	pul2	1365	0,46	1	1	1	-0,243243243	3317,2	2477,8	3828,5	284675	287992,2	287152,8	288503,5	female	Hungary	1990.08.27	2018-09-25T14:09:30+02:00	1	hu	1868	2018.09.25	28,08333333			-25,35294118	70,82352941
31	34	1	4	29	4_29	83,39	pitu4	465	1,06	1	0	1	0	3299,5	-8267,3	3724,2	295420,1	298719,6	287152,8	299144,3	female	Hungary	1990.08.27	2018-09-25T14:09:30+02:00	1	hu	2198	2018.09.25	28,08333333			-2,333333333	43,75
31	35	1	1	53	1_53	83,39	sin1	865	1,06	1	1	1	0	3426,1	-11999,4	8371,3	299152,2	302578,3	287152,8	307523,5	female	Hungary	1990.08.27	2018-09-25T14:09:30+02:00	1	hu	1154	2018.09.25	28,08333333			-20,85	46,1
31	36	1	4	14	4_14	79,71	pitu4	265	0,16	1	0	0	-0,121621622	3347,4	4992,9	6263,4	307526,8	310874,2	312519,7	313790,2	female	Hungary	1990.08.27	2018-09-25T14:09:30+02:00	1	hu	722	2018.09.25	28,08333333			1,833333333	36,38888889
31	37	1	7	38	7_38	79,46	comu7	665	0,16	1	0	0	-0,125	3308,4	3427,4	4564,3	313793,8	317102,2	317221,2	318358,1	female	Hungary	1990.08.27	2018-09-25T14:09:30+02:00	1	hu	3584	2018.09.25	28,08333333			-6,04	64,04
31	38	1	7	25	7_25	77,08	comu7	465	0,07	1	1	0	0,222972973	3411,4	3332,3	4405	318363,7	321775,1	321696	322768,7	female	Hungary	1990.08.27	2018-09-25T14:09:30+02:00	1	hu	3258	2018.09.25	28,08333333			-0,411764706	59,29411765
31	39	1	3	24	3_24	83,08	pitd3	365	1,96	1	0	0	0	3347,9	-1077,9	4456,5	322773,9	326121,8	321696	327230,4	female	Hungary	1990.08.27	2018-09-25T14:09:30+02:00	1	hu	1951	2018.09.25	28,08333333			-9,833333333	14,41666667
31	40	1	4	82	4_82	83,69	pitu4	1365	0,76	1	0	0	-0,185810811	3292,6	3369,8	4476,8	327234,8	330527,4	330604,6	331711,6	female	Hungary	1990.08.27	2018-09-25T14:09:30+02:00	1	hu	638	2018.09.25	28,08333333			-23,05	68,6
31	41	1	6	41	6_41	83,91	comd6	665	1,06	1	1	1	-0,320945946	3347,5	3606,9	4616,1	331721	335068,5	335327,9	336337,1	female	Hungary	1990.08.27	2018-09-25T14:09:30+02:00	1	hu	973	2018.09.25	28,08333333			-34,73333333	59,06666667
31	42	1	6	61	6_61	77,08	comd6	1065	0,07	1	0	1	0,256756757	3310,8	3742,1	4861,1	336341,9	339652,7	340084	341203	female	Hungary	1990.08.27	2018-09-25T14:09:30+02:00	1	hu	1208	2018.09.25	28,08333333			3,095238095	61,71428571
31	43	1	4	51	4_51	81,46	pitu4	865	0,46	1	0	1	0,165540541	3372,6	3361,7	4826,6	341208	344580,6	344569,7	346034,6	female	Hungary	1990.08.27	2018-09-25T14:09:30+02:00	1	hu	2918	2018.09.25	28,08333333			-10,42857143	70,14285714
31	44	1	1	19	1_19	76,9	sin1	365	0,07	1	1	1	0	3296,9	-1468,4	4121,9	346038,1	349335	344569,7	350160	female	Hungary	1990.08.27	2018-09-25T14:09:30+02:00	1	hu	4214	2018.09.25	28,08333333			4,117647059	39,47058824
31	45	1	6	53	6_53	81,56	comd6	865	1,06	1	1	1	-0,246621622	3297,3	2902	4268,4	350169,2	353466,5	353071,2	354437,6	female	Hungary	1990.08.27	2018-09-25T14:09:30+02:00	1	hu	1050	2018.09.25	28,08333333			-29,75	60,25
31	46	1	2	34	2_34	72,93	pul2	565	0,76	1	0	0	-0,736486486	3445,3	2863,8	4222,4	354441,9	357887,2	357305,7	358664,3	female	Hungary	1990.08.27	2018-09-25T14:09:30+02:00	1	hu	2195	2018.09.25	28,08333333			-22,86666667	65,86666667
31	47	1	1	62	1_62	79,66	sin1	1065	0,16	1	0	0	0	4136,3	-1363,8	5178,9	358669,5	362805,8	357305,7	363848,4	female	Hungary	1990.08.27	2018-09-25T14:09:30+02:00	1	hu	1539	2018.09.25	28,08333333			-9,157894737	39,78947368
31	48	1	5	39	5_39	82,04	var5	665	0,46	1	1	0	0,010135135	3314,7	3732,9	4970,8	363855,6	367170,3	367588,5	368826,4	female	Hungary	1990.08.27	2018-09-25T14:09:30+02:00	1	hu	4750	2018.09.25	28,08333333			-12,1	35,3
31	49	1	2	71	2_71	75,62	pul2	1165	1,06	1	1	1	-0,885135135	3420,9	2250,3	4023,4	368833,5	372254,4	371083,8	372856,9	female	Hungary	1990.08.27	2018-09-25T14:09:30+02:00	1	hu	1356	2018.09.25	28,08333333			-20,95454545	59,54545455
31	50	1	3	47	3_47	83,39	pitd3	765	1,06	1	0	1	0,239864865	3415,4	4925,1	6127,5	372861,4	376276,8	377786,5	378988,9	female	Hungary	1990.08.27	2018-09-25T14:09:30+02:00	1	hu	3500	2018.09.25	28,08333333			-19,6	51,5
31	51	1	4	4	4_4	83,73	pitu4	65	0,76	1	0	1	0,510135135	3440,5	7035,3	8336,4	378992,1	382432,6	386027,4	387328,5	female	Hungary	1990.08.27	2018-09-25T14:09:30+02:00	1	hu	4576	2018.09.25	28,08333333			2,911764706	18,17647059
31	52	1	4	39	4_39	81,46	pitu4	665	0,46	1	1	0	0,168918919	3357,7	3104	4386,2	387333,8	390691,5	390437,8	391720	female	Hungary	1990.08.27	2018-09-25T14:09:30+02:00	1	hu	2440	2018.09.25	28,08333333			-15,20833333	59,25
31	53	1	4	40	4_40	83,69	pitu4	665	0,76	1	1	1	-0,243243243	3277,6	4866,4	5994,7	391728	395005,6	396594,4	397722,7	female	Hungary	1990.08.27	2018-09-25T14:09:30+02:00	1	hu	2488	2018.09.25	28,08333333			-28,68421053	65,73684211
32	5	1	2	58	2_58	73,38	pul2	965	0,76	1	1	1	-0,422297297	4039	11594	13080	124451	128490	136045	137531	female	Brazil	1985.11.22	2018-09-25T14:16:37+02:00	1	en	1739	2018.09.25	32,83333333			-21,82608696	59,34782609
32	6	1	5	52	5_52	83,23	var5	865	0,76	1	0	0	-0,185810811	4596	7211	8357	137533	142129	144744	145890	female	Brazil	1985.11.22	2018-09-25T14:16:37+02:00	1	en	1298	2018.09.25	32,83333333			4,318181818	39,54545455
32	7	1	2	15	2_15	67,38	pul2	265	0,46	1	0	1	-0,469594595	4531	4654	5876	145894	150425	150548	151770	female	Brazil	1985.11.22	2018-09-25T14:16:37+02:00	1	en	613	2018.09.25	32,83333333			-36,06666667	58,93333333
32	8	1	6	38	6_38	79,78	comd6	665	0,16	1	1	0	0,685810811	4540	5541	6546	151777	156317	157318	158323	female	Brazil	1985.11.22	2018-09-25T14:16:37+02:00	1	en	3014	2018.09.25	32,83333333			-11,33333333	51,66666667
32	9	1	7	40	7_40	82,86	comu7	665	0,76	1	0	1	0,591216216	4566	7115	8076	158329	162895	165444	166405	female	Brazil	1985.11.22	2018-09-25T14:16:37+02:00	1	en	3021	2018.09.25	32,83333333			-27,6	66,6
32	10	1	3	29	3_29	83,39	pitd3	465	1,06	1	1	1	-0,327702703	4063	6200	6714	166409	170472	172609	173123	female	Brazil	1985.11.22	2018-09-25T14:16:37+02:00	1	en	1219	2018.09.25	32,83333333			-25,94444444	40,33333333
32	11	1	6	27	6_27	81,6	comd6	465	0,46	1	0	1	0,27027027	4112	5047	5885	173126	177238	178173	179011	female	Brazil	1985.11.22	2018-09-25T14:16:37+02:00	1	en	2164	2018.09.25	32,83333333			-18,61111111	47,05555556
32	12	1	7	46	7_46	82,67	comu7	765	0,76	1	1	0	-0,510135135	4028	8173	9306	179016	183044	187189	188322	female	Brazil	1985.11.22	2018-09-25T14:16:37+02:00	1	en	3199	2018.09.25	32,83333333			-25,33333333	67,86666667
32	13	1	4	62	4_62	79,66	pitu4	1065	0,16	1	1	0	0,297297297	4555	6202	6871	188324	192879	194526	195195	female	Brazil	1985.11.22	2018-09-25T14:16:37+02:00	1	en	3083	2018.09.25	32,83333333			-0,238095238	51,04761905
32	14	1	5	8	5_8	78,61	var5	165	0,16	1	0	0	-0,246621622	4507	5272	5886	195198	199705	200470	201084	female	Brazil	1985.11.22	2018-09-25T14:16:37+02:00	1	en	3605	2018.09.25	32,83333333			8,444444444	28,33333333
32	15	1	2	60	2_60	74,52	pul2	965	1,96	1	0	0	-0,804054054	4594	4058	5047	201085	205679	205143	206132	female	Brazil	1985.11.22	2018-09-25T14:16:37+02:00	1	en	2707	2018.09.25	32,83333333			-22,36363636	53,13636364
32	16	1	3	20	3_20	79,69	pitd3	365	0,16	1	1	0	0	4526	-990	4733	206133	210659	205143	210866	female	Brazil	1985.11.22	2018-09-25T14:16:37+02:00	1	en	4165	2018.09.25	32,83333333			1,578947368	37,31578947
32	17	1	5	41	5_41	83,97	var5	665	1,06	1	1	0	0	4124	-5726	4910	210869	214993	205143	215779	female	Brazil	1985.11.22	2018-09-25T14:16:37+02:00	1	en	4467	2018.09.25	32,83333333			-19,77272727	46,04545455
32	18	1	6	2	6_2	71,67	comd6	65	0,16	1	0	1	0,445945946	4006	5786	6373	215782	219788	221568	222155	female	Brazil	1985.11.22	2018-09-25T14:16:37+02:00	1	en	2100	2018.09.25	32,83333333			-6,333333333	33,0952381
32	19	1	4	2	4_2	79,88	pitu4	65	0,16	1	1	1	-0,577702703	4051	4709	5322	222160	226211	226869	227482	female	Brazil	1985.11.22	2018-09-25T14:16:37+02:00	1	en	2172	2018.09.25	32,83333333			3,75	36,41666667
32	20	1	2	21	2_21	68,76	pul2	365	0,46	1	0	1	-0,530405405	4511	6848	7606	227485	231996	234333	235091	female	Brazil	1985.11.22	2018-09-25T14:16:37+02:00	1	en	1423	2018.09.25	32,83333333			-22,875	49,70833333
32	21	1	7	5	7_5	75,91	comu7	65	1,06	1	0	0	-0,658783784	4640	5054	5884	235095	239735	240149	240979	female	Brazil	1985.11.22	2018-09-25T14:16:37+02:00	1	en	4721	2018.09.25	32,83333333			-2,619047619	43
32	22	1	6	43	6_43	76,14	comd6	765	0,07	1	1	0	0,540540541	4526	4572	5298	240985	245511	245557	246283	female	Brazil	1985.11.22	2018-09-25T14:16:37+02:00	1	en	3911	2018.09.25	32,83333333			5,736842105	55,78947368
32	23	1	6	55	6_55	76,49	comd6	965	0,07	1	1	0	0,790540541	4518	4433	5234	246284	250802	250717	251518	female	Brazil	1985.11.22	2018-09-25T14:16:37+02:00	1	en	4450	2018.09.25	32,83333333			-18,75	62,8
32	24	1	1	23	1_23	83,39	sin1	365	1,06	1	0	1	0,243243243	4548	6476	7050	251521	256069	257997	258571	female	Brazil	1985.11.22	2018-09-25T14:16:37+02:00	1	en	2968	2018.09.25	32,83333333			-3,24	31,6
32	25	1	4	79	4_79	76,83	pitu4	1365	0,07	1	0	1	0	4057	-576	4094	258573	262630	257997	262667	female	Brazil	1985.11.22	2018-09-25T14:16:37+02:00	1	en	3516	2018.09.25	32,83333333			16,4375	56,5625
32	26	1	6	37	6_37	76,17	comd6	665	0,07	1	1	0	0,408783784	4071	4429	5215	262668	266739	267097	267883	female	Brazil	1985.11.22	2018-09-25T14:16:37+02:00	1	en	2556	2018.09.25	32,83333333			4,875	48,79166667
32	27	1	1	82	1_82	81,93	sin1	1365	0,76	1	0	0	-0,462837838	4639	5572	6595	267888	272527	273460	274483	female	Brazil	1985.11.22	2018-09-25T14:16:37+02:00	1	en	4636	2018.09.25	32,83333333			-21,39130435	52,69565217
32	28	1	3	33	3_33	82,71	pitd3	565	0,46	1	1	0	0,5	4504	5696	6300	274485	278989	280181	280785	female	Brazil	1985.11.22	2018-09-25T14:16:37+02:00	1	en	1264	2018.09.25	32,83333333			-9,588235294	45,11764706
32	29	1	5	25	5_25	76,9	var5	465	0,07	1	0	0	0	4534	-606	11648	280787	285321	280181	292435	female	Brazil	1985.11.22	2018-09-25T14:16:37+02:00	1	en	3859	2018.09.25	32,83333333			6,607142857	37,10714286
32	30	1	7	83	7_83	85,06	comu7	1365	1,06	1	1	1	-0,85472973	4112	4971	5585	292442	296554	297413	298027	female	Brazil	1985.11.22	2018-09-25T14:16:37+02:00	1	en	3421	2018.09.25	32,83333333			-33,05882353	74,73529412
32	31	1	2	73	2_73	69,54	pul2	1265	0,07	1	1	0	0,324324324	4014	8122	8734	298029	302043	306151	306763	female	Brazil	1985.11.22	2018-09-25T14:16:37+02:00	1	en	3629	2018.09.25	32,83333333			1	45,2173913
32	32	1	3	36	3_36	83,07	pitd3	565	1,96	1	0	1	0,550675676	4595	4874	5950	306765	311360	311639	312715	female	Brazil	1985.11.22	2018-09-25T14:16:37+02:00	1	en	1478	2018.09.25	32,83333333			-19,53333333	30,8
32	33	1	4	6	4_6	83,09	pitu4	65	1,96	1	0	0	-1	4549	4688	5704	312716	317265	317404	318420	female	Brazil	1985.11.22	2018-09-25T14:16:37+02:00	1	en	2264	2018.09.25	32,83333333			7,904761905	17,9047619
32	34	1	4	77	4_77	83,39	pitu4	1265	1,06	1	1	1	-1	4559	4553	5188	318422	322981	322975	323610	female	Brazil	1985.11.22	2018-09-25T14:16:37+02:00	1	en	3189	2018.09.25	32,83333333			-24,33333333	64,38095238
32	35	1	5	42	5_42	82,72	var5	665	1,96	1	1	1	-0,611486486	4039	4135	4671	323612	327651	327747	328283	female	Brazil	1985.11.22	2018-09-25T14:16:37+02:00	1	en	4635	2018.09.25	32,83333333			-18,5	39,36363636
32	36	1	1	66	1_66	83,07	sin1	1065	1,96	1	0	0	-0,253378378	4581	5153	5976	328284	332865	333437	334260	female	Brazil	1985.11.22	2018-09-25T14:16:37+02:00	1	en	4172	2018.09.25	32,83333333			-19,64	49
32	37	1	2	39	2_39	72,65	pul2	665	0,46	1	1	1	-1	4512	4856	5654	334261	338773	339117	339915	female	Brazil	1985.11.22	2018-09-25T14:16:37+02:00	1	en	1550	2018.09.25	32,83333333			-23,04761905	65
32	38	1	1	79	1_79	76,83	sin1	1365	0,07	1	1	1	0	4038	-800	6599	339917	343955	339117	346516	female	Brazil	1985.11.22	2018-09-25T14:16:37+02:00	1	en	4584	2018.09.25	32,83333333			0,761904762	52,19047619
32	39	1	7	62	7_62	79,67	comu7	1065	0,16	1	0	1	0,341216216	4107	5032	5580	346518	350625	351550	352098	female	Brazil	1985.11.22	2018-09-25T14:16:37+02:00	1	en	3370	2018.09.25	32,83333333			-18,2	70,35
32	40	1	2	57	2_57	72,91	pul2	965	0,46	1	1	1	-0,753378378	4612	4698	5287	352101	356713	356799	357388	female	Brazil	1985.11.22	2018-09-25T14:16:37+02:00	1	en	1687	2018.09.25	32,83333333			-22,30769231	57,84615385
32	41	1	5	33	5_33	82,23	var5	565	0,46	1	1	0	0,179054054	4060	5217	5959	357390	361450	362607	363349	female	Brazil	1985.11.22	2018-09-25T14:16:37+02:00	1	en	4236	2018.09.25	32,83333333			-2	31,28571429
32	42	1	7	8	7_8	74,21	comu7	165	0,16	1	0	0	0	4560	-743	5160	363350	367910	362607	368510	female	Brazil	1985.11.22	2018-09-25T14:16:37+02:00	1	en	701	2018.09.25	32,83333333			-1,823529412	52,05882353
32	43	1	1	16	1_16	83,7	sin1	265	0,76	1	0	1	0,415540541	4226	5084	5572	368512	372738	373596	374084	female	Brazil	1985.11.22	2018-09-25T14:16:37+02:00	1	en	1528	2018.09.25	32,83333333			3,625	26,9375
32	44	1	4	43	4_43	76,27	pitu4	765	0,07	1	1	1	-0,246621622	4040	4123	4772	374086	378126	378209	378858	female	Brazil	1985.11.22	2018-09-25T14:16:37+02:00	1	en	2572	2018.09.25	32,83333333			14,76	51,56
32	45	1	3	67	3_67	76,25	pitd3	1165	0,07	1	1	0	0,371621622	4200	3751	4373	378861	383061	382612	383234	female	Brazil	1985.11.22	2018-09-25T14:16:37+02:00	1	en	1822	2018.09.25	32,83333333			1,166666667	48,58333333
32	46	1	7	23	7_23	81,15	comu7	365	1,06	1	0	0	-0,885135135	4515	4508	5370	383236	387751	387744	388606	female	Brazil	1985.11.22	2018-09-25T14:16:37+02:00	1	en	2343	2018.09.25	32,83333333			-24,05882353	63,47058824
32	47	1	1	58	1_58	83,69	sin1	965	0,76	1	1	1	-0,260135135	4507	5562	6814	388614	393121	394176	395428	female	Brazil	1985.11.22	2018-09-25T14:16:37+02:00	1	en	3218	2018.09.25	32,83333333			-19,2	51,4
32	48	1	3	76	3_76	83,69	pitd3	1265	0,76	1	1	1	-0,648648649	4013	3895	4332	395432	399445	399327	399764	female	Brazil	1985.11.22	2018-09-25T14:16:37+02:00	1	en	1915	2018.09.25	32,83333333			-25,04347826	61,13043478
32	49	1	1	40	1_40	83,69	sin1	665	0,76	1	0	1	0	4044	-439	4740	399766	403810	399327	404506	female	Brazil	1985.11.22	2018-09-25T14:16:37+02:00	1	en	3130	2018.09.25	32,83333333			-13	45,52380952
32	50	1	4	49	4_49	76,84	pitu4	865	0,07	1	1	1	-1	4035	3873	4975	404509	408544	408382	409484	female	Brazil	1985.11.22	2018-09-25T14:16:37+02:00	1	en	2983	2018.09.25	32,83333333			7,842105263	44,78947368
32	51	1	5	57	5_57	82,6	var5	965	0,46	1	0	1	0	4565	-1104	5493	409486	414051	408382	414979	female	Brazil	1985.11.22	2018-09-25T14:16:37+02:00	1	en	1611	2018.09.25	32,83333333			-7,85	42,45
32	52	1	3	12	3_12	83,08	pitd3	165	1,96	1	0	1	0,287162162	4094	4784	5424	414981	419075	419765	420405	female	Brazil	1985.11.22	2018-09-25T14:16:37+02:00	1	en	3677	2018.09.25	32,83333333			-8,6	17,68
32	53	1	6	65	6_65	82,94	comd6	1065	1,06	1	1	0	0,908783784	4580	6063	6708	420407	424987	426470	427115	female	Brazil	1985.11.22	2018-09-25T14:16:37+02:00	1	en	4593	2018.09.25	32,83333333			-26,76666667	67
33	5	1	3	76	3_76	83,69	pitd3	1265	0,76	1	1	1	-0,418918919	3659	5652	8482	167112	170771	172764	175594	female	Israel	1978.06.22	0	1	en	859	2018.09.25	40,25			-25,04347826	61,13043478
33	6	1	5	50	5_50	79,51	var5	865	0,16	1	1	0	0,185810811	3596	6025	7133	175597	179193	181622	182730	female	Israel	1978.06.22	0	1	en	2468	2018.09.25	40,25			8,727272727	39
33	7	1	5	77	5_77	83,37	var5	1265	1,06	1	0	1	0,753378378	3618	7043	8067	182737	186355	189780	190804	female	Israel	1978.06.22	0	1	en	2674	2018.09.25	40,25			-15,38095238	53,42857143
33	8	1	4	58	4_58	83,69	pitu4	965	0,76	1	1	0	0,753378378	3842	9150	10194	190809	194651	199959	201003	female	Israel	1978.06.22	0	1	en	1185	2018.09.25	40,25			-28,88888889	58,55555556
33	9	1	3	65	3_65	83,39	pitd3	1065	1,06	1	0	1	0,631756757	3534	4611	5489	201008	204542	205619	206497	female	Israel	1978.06.22	0	1	en	797	2018.09.25	40,25			-27,52631579	62,84210526
33	10	1	4	64	4_64	83,69	pitu4	1065	0,76	1	1	0	0,597972973	3505	3984	5198	206499	210004	210483	211697	female	Israel	1978.06.22	0	1	en	1995	2018.09.25	40,25			-23,64705882	66,29411765
33	11	1	1	7	1_7	77	sin1	165	0,07	1	1	0	1	3529	5476	6550	211701	215230	217177	218251	female	Israel	1978.06.22	0	1	en	712	2018.09.25	40,25			1,6	30,9
33	12	1	2	49	2_49	67,89	pul2	865	0,07	1	0	1	0,101351351	3543	5844	6880	218253	221796	224097	225133	female	Israel	1978.06.22	0	1	en	4416	2018.09.25	40,25			-14,11111111	43,05555556
33	13	1	2	55	2_55	68,29	pul2	965	0,07	1	1	0	0,851351351	3524	5097	6215	225135	228659	230232	231350	female	Israel	1978.06.22	0	1	en	649	2018.09.25	40,25			-12,13333333	62,8
33	14	1	7	22	7_22	80,02	comu7	365	0,76	1	0	0	-0,202702703	3540	5758	6856	231353	234893	237111	238209	female	Israel	1978.06.22	0	1	en	2798	2018.09.25	40,25			-18,52173913	63,56521739
34	5	1	3	12	3_12	83,08	pitd3	165	1,96	1	1	0	1	3233	10244	13931	175566	178799	185810	189497	female	Germany	1966.01.14	2018-09-25T14:25:04+02:00	1	en	4191	2018.09.25	52,66666667			-8,6	17,68
34	6	1	7	35	7_35	82,86	comu7	565	1,06	1	1	1	-0,986486486	3244	6489	10100	189510	192754	195999	199610	female	Germany	1966.01.14	2018-09-25T14:25:04+02:00	1	en	3126	2018.09.25	52,66666667			-23,20833333	68,79166667
34	7	1	7	77	7_77	85,9	comu7	1265	1,06	1	0	0	-1	3169	3512	4839	199619	202788	203131	204458	female	Germany	1966.01.14	2018-09-25T14:25:04+02:00	1	en	1723	2018.09.25	52,66666667			-33,95238095	70,66666667
34	8	1	4	33	4_33	81,46	pitu4	565	0,46	1	1	0	0,199324324	3154	5736	8919	204464	207618	210200	213383	female	Germany	1966.01.14	2018-09-25T14:25:04+02:00	1	en	2407	2018.09.25	52,66666667			-18,16666667	49,16666667
34	9	1	3	4	3_4	83,72	pitd3	65	0,76	1	1	0	1	3182	6254	8890	213392	216574	219646	222282	female	Germany	1966.01.14	2018-09-25T14:25:04+02:00	1	en	4021	2018.09.25	52,66666667			3,62962963	18,11111111
34	10	1	2	36	2_36	72,31	pul2	565	1,96	1	0	0	-0,287162162	3172	4102	6193	222287	225459	226389	228480	female	Germany	1966.01.14	2018-09-25T14:25:04+02:00	1	en	2568	2018.09.25	52,66666667			-30,77777778	64,22222222
34	11	1	7	15	7_15	78,42	comu7	265	0,46	1	1	1	-0,263513514	3208	5157	8154	228488	231696	233645	236642	female	Germany	1966.01.14	2018-09-25T14:25:04+02:00	1	en	2873	2018.09.25	52,66666667			-10,64705882	53,41176471
34	12	1	6	82	6_82	85,39	comd6	1365	0,76	1	1	1	-0,256756757	3165	3682	4681	236647	239812	240329	241328	female	Germany	1966.01.14	2018-09-25T14:25:04+02:00	1	en	2219	2018.09.25	52,66666667			-33,38888889	58,61111111
34	13	1	1	38	1_38	79,67	sin1	665	0,16	1	0	1	0,952702703	3138	6081	6973	241333	244471	247414	248306	female	Germany	1966.01.14	2018-09-25T14:25:04+02:00	1	en	2849	2018.09.25	52,66666667			-5,2	43,6
34	14	1	7	43	7_43	76,08	comu7	765	0,07	1	1	1	0	3196	-900	20621	248314	251510	247414	268935	female	Germany	1966.01.14	2018-09-25T14:25:04+02:00	1	en	4321	2018.09.25	52,66666667			4,227272727	48,09090909
34	15	1	4	64	4_64	83,69	pitu4	1065	0,76	1	1	1	-0,277027027	3165	19525	20309	268940	272105	288465	289249	female	Germany	1966.01.14	2018-09-25T14:25:04+02:00	1	en	3240	2018.09.25	52,66666667			-23,64705882	66,29411765
34	16	1	6	61	6_61	77,08	comd6	1065	0,07	1	0	1	1	3159	3604	4646	289259	292418	292863	293905	female	Germany	1966.01.14	2018-09-25T14:25:04+02:00	1	en	4728	2018.09.25	52,66666667			3,095238095	61,71428571
34	17	1	4	28	4_28	83,69	pitu4	465	0,76	1	1	1	0,277027027	3159	4750	6012	293908	297067	298658	299920	female	Germany	1966.01.14	2018-09-25T14:25:04+02:00	1	en	1790	2018.09.25	52,66666667			-4,772727273	38,95454545
34	18	1	6	73	6_73	78,61	comd6	1265	0,07	1	1	0	1	3181	3205	4076	299924	303105	303129	304000	female	Germany	1966.01.14	2018-09-25T14:25:04+02:00	1	en	2139	2018.09.25	52,66666667			-5,0625	53,6875
34	19	1	7	29	7_29	82,43	comu7	465	1,06	1	0	0	-1	3150	2559	3580	304005	307155	306564	307585	female	Germany	1966.01.14	2018-09-25T14:25:04+02:00	1	en	2923	2018.09.25	52,66666667			-28,79166667	71
34	20	1	3	14	3_14	79,71	pitd3	265	0,16	1	0	1	0,841216216	3132	2680	3665	307591	310723	310271	311256	female	Germany	1966.01.14	2018-09-25T14:25:04+02:00	1	en	4333	2018.09.25	52,66666667			-2,666666667	37,13333333
34	21	1	4	57	4_57	82,71	pitu4	965	0,46	1	1	0	0,861486486	3164	6220	7397	311259	314423	317479	318656	female	Germany	1966.01.14	2018-09-25T14:25:04+02:00	1	en	2781	2018.09.25	52,66666667			-19,27777778	70,22222222
34	22	1	6	63	6_63	82,04	comd6	1065	0,46	1	1	1	0,662162162	3235	7292	8470	318660	321895	325952	327130	female	Germany	1966.01.14	2018-09-25T14:25:04+02:00	1	en	955	2018.09.25	52,66666667			-23,55	68,2
34	23	1	4	30	4_30	83,07	pitu4	465	1,96	1	0	1	0,023648649	3200	10752	11741	327135	330335	337887	338876	female	Germany	1966.01.14	2018-09-25T14:25:04+02:00	1	en	2016	2018.09.25	52,66666667			-0,642857143	44,71428571
34	24	1	6	72	6_72	83,49	comd6	1165	1,96	1	0	1	1	3164	6893	7918	338886	342050	345779	346804	female	Germany	1966.01.14	2018-09-25T14:25:04+02:00	1	en	1015	2018.09.25	52,66666667			-34,08333333	76,16666667
34	25	1	1	64	1_64	83,69	sin1	1065	0,76	1	1	0	1	3157	5754	6699	346810	349967	352564	353509	female	Germany	1966.01.14	2018-09-25T14:25:04+02:00	1	en	3429	2018.09.25	52,66666667			-8	44,08695652
34	26	1	3	78	3_78	83,07	pitd3	1265	1,96	1	0	1	0,628378378	3172	5507	6230	353512	356684	359019	359742	female	Germany	1966.01.14	2018-09-25T14:25:04+02:00	1	en	1702	2018.09.25	52,66666667			-27,89473684	55,78947368
34	27	1	2	14	2_14	65,63	pul2	265	0,16	1	0	1	0,878378378	3175	5909	6733	359745	362920	365654	366478	female	Germany	1966.01.14	2018-09-25T14:25:04+02:00	1	en	1902	2018.09.25	52,66666667			-10,86666667	52,53333333
34	28	1	6	26	6_26	79,35	comd6	465	0,16	1	1	1	0,503378378	3193	2546	3478	366483	369676	369029	369961	female	Germany	1966.01.14	2018-09-25T14:25:04+02:00	1	en	3696	2018.09.25	52,66666667			-9,5	45,05555556
34	29	1	3	60	3_60	83,07	pitd3	965	1,96	1	1	0	0,675675676	3176	5865	6828	369965	373141	375830	376793	female	Germany	1966.01.14	2018-09-25T14:25:04+02:00	1	en	4502	2018.09.25	52,66666667			-29,33333333	48,33333333
34	30	1	6	15	6_15	79,75	comd6	265	0,46	1	0	1	0,766891892	3177	2976	4317	376796	379973	379772	381113	female	Germany	1966.01.14	2018-09-25T14:25:04+02:00	1	en	3274	2018.09.25	52,66666667			-25,86666667	37,8
34	31	1	5	12	5_12	83,75	var5	165	1,96	1	1	0	1	3202	4521	5371	381120	384322	385641	386491	female	Germany	1966.01.14	2018-09-25T14:25:04+02:00	1	en	3463	2018.09.25	52,66666667			-1,777777778	30,72222222
34	32	1	5	19	5_19	76,77	var5	365	0,07	1	0	1	0,945945946	3182	5274	6324	386494	389676	391768	392818	female	Germany	1966.01.14	2018-09-25T14:25:04+02:00	1	en	4398	2018.09.25	52,66666667			2,3125	36,3125
34	33	1	5	41	5_41	83,97	var5	665	1,06	1	1	0	0,956081081	3173	5238	6072	392822	395995	398060	398894	female	Germany	1966.01.14	2018-09-25T14:25:04+02:00	1	en	2379	2018.09.25	52,66666667			-19,77272727	46,04545455
34	34	1	1	54	1_54	83,07	sin1	865	1,96	1	0	0	-0,222972973	3225	5827	6991	398898	402123	404725	405889	female	Germany	1966.01.14	2018-09-25T14:25:04+02:00	1	en	3353	2018.09.25	52,66666667			-18,17647059	47,64705882
34	35	1	2	21	2_21	68,76	pul2	365	0,46	1	1	0	0,925675676	3144	8056	8900	405892	409036	413948	414792	female	Germany	1966.01.14	2018-09-25T14:25:04+02:00	1	en	2429	2018.09.25	52,66666667			-22,875	49,70833333
34	36	1	3	49	3_49	76,84	pitd3	865	0,07	1	0	1	1	3155	2441	3356	414796	417951	417237	418152	female	Germany	1966.01.14	2018-09-25T14:25:04+02:00	1	en	4439	2018.09.25	52,66666667			22,40909091	51,5
34	37	1	4	55	4_55	76,84	pitu4	965	0,07	1	0	1	1	3145	2452	3468	418156	421301	420608	421624	female	Germany	1966.01.14	2018-09-25T14:25:04+02:00	1	en	2700	2018.09.25	52,66666667			12,28571429	48,42857143
34	38	1	3	64	3_64	81,93	pitd3	1065	0,76	1	1	1	-0,236486486	3173	3129	3981	421627	424800	424756	425608	female	Germany	1966.01.14	2018-09-25T14:25:04+02:00	1	en	1567	2018.09.25	52,66666667			-20,73684211	45,47368421
34	39	1	5	21	5_21	82,17	var5	365	0,46	1	1	0	1	3167	6291	7245	425614	428781	431905	432859	female	Germany	1966.01.14	2018-09-25T14:25:04+02:00	1	en	682	2018.09.25	52,66666667			6	22,38888889
34	40	1	1	80	1_80	79,66	sin1	1365	0,16	1	0	1	0,790540541	3353	3014	3990	432864	436217	435878	436854	female	Germany	1966.01.14	2018-09-25T14:25:04+02:00	1	en	3952	2018.09.25	52,66666667			-14	48,05882353
34	41	1	2	67	2_67	69,07	pul2	1165	0,07	1	0	1	0,820945946	3208	4522	5311	436855	440063	441377	442166	female	Germany	1966.01.14	2018-09-25T14:25:04+02:00	1	en	3978	2018.09.25	52,66666667			1,2	48,8
34	42	1	7	62	7_62	79,67	comu7	1065	0,16	1	1	1	0,10472973	3136	4697	5604	442168	445304	446865	447772	female	Germany	1966.01.14	2018-09-25T14:25:04+02:00	1	en	1280	2018.09.25	52,66666667			-18,2	70,35
34	43	1	5	55	5_55	76,26	var5	965	0,07	1	0	1	0,97972973	3200	5193	5924	447776	450976	452969	453700	female	Germany	1966.01.14	2018-09-25T14:25:04+02:00	1	en	3091	2018.09.25	52,66666667			-0,058823529	46
34	44	1	5	51	5_51	82,44	var5	865	0,46	1	0	1	0,155405405	3155	4115	4958	453703	456858	457818	458661	female	Germany	1966.01.14	2018-09-25T14:25:04+02:00	1	en	2834	2018.09.25	52,66666667			-6,066666667	46,4
34	45	1	7	47	7_47	83,77	comu7	765	1,06	1	1	1	-0,77027027	3193	3095	3867	458664	461857	461759	462531	female	Germany	1966.01.14	2018-09-25T14:25:04+02:00	1	en	1076	2018.09.25	52,66666667			-21,2173913	64,60869565
34	46	1	5	32	5_32	79,93	var5	565	0,16	1	0	1	1	3150	4544	5177	462537	465687	467081	467714	female	Germany	1966.01.14	2018-09-25T14:25:04+02:00	1	en	1607	2018.09.25	52,66666667			7,318181818	37,63636364
34	47	1	2	49	2_49	67,89	pul2	865	0,07	1	0	0	-0,233108108	3161	3064	4075	467718	470879	470782	471793	female	Germany	1966.01.14	2018-09-25T14:25:04+02:00	1	en	3016	2018.09.25	52,66666667			-14,11111111	43,05555556
34	48	1	4	42	4_42	83,07	pitu4	665	1,96	1	1	1	-0,871621622	3163	2909	3757	471798	474961	474707	475555	female	Germany	1966.01.14	2018-09-25T14:25:04+02:00	1	en	2633	2018.09.25	52,66666667			-11,61538462	46,46153846
34	49	1	2	37	2_37	66,8	pul2	665	0,07	1	1	0	0,567567568	3170	5350	6249	475561	478731	480911	481810	female	Germany	1966.01.14	2018-09-25T14:25:04+02:00	1	en	2964	2018.09.25	52,66666667			1,8	61,6
34	50	1	1	70	1_70	83,69	sin1	1165	0,76	1	0	0	-0,158783784	3275	2532	3680	481811	485086	484343	485491	female	Germany	1966.01.14	2018-09-25T14:25:04+02:00	1	en	3763	2018.09.25	52,66666667			-19,27777778	51,55555556
34	51	1	1	82	1_82	81,93	sin1	1365	0,76	1	1	1	-0,263513514	3154	2435	3636	485494	488648	487929	489130	female	Germany	1966.01.14	2018-09-25T14:25:04+02:00	1	en	840	2018.09.25	52,66666667			-21,39130435	52,69565217
34	52	1	2	11	2_11	67,24	pul2	165	1,06	1	0	0	-0,52027027	3230	2229	3269	489135	492365	491364	492404	female	Germany	1966.01.14	2018-09-25T14:25:04+02:00	1	en	1054	2018.09.25	52,66666667			-25,5	35,25
34	53	1	1	69	1_69	82,71	sin1	1165	0,46	1	1	1	-0,280405405	3180	2459	3316	492408	495588	494867	495724	female	Germany	1966.01.14	2018-09-25T14:25:04+02:00	1	en	3509	2018.09.25	52,66666667			-17,8	60,6
35	5	1	2	83	2_83	76,5	pul2	1365	1,06	1	0	1	0,564189189	3224	7406	9227	156733	159957	164139	165960	female	Hungary	1973.03.30	2018-09-25T14:27:34+02:00	1	hu	1418	2018.09.25	45,5			-28,125	68,3125
35	6	1	6	53	6_53	81,56	comd6	865	1,06	1	1	0	0,638513514	3234	6358	8215	165964	169198	172322	174179	female	Hungary	1973.03.30	2018-09-25T14:27:34+02:00	1	hu	3858	2018.09.25	45,5			-29,75	60,25
35	7	1	3	51	3_51	81,46	pitd3	865	0,46	1	0	1	1	3241	3418	5533	174184	177425	177602	179717	female	Hungary	1973.03.30	2018-09-25T14:27:34+02:00	1	hu	2782	2018.09.25	45,5			-19,10526316	46,36842105
35	8	1	4	52	4_52	83,69	pitu4	865	0,76	1	0	1	1	3230	4053	5849	179720	182950	183773	185569	female	Hungary	1973.03.30	2018-09-25T14:27:34+02:00	1	hu	3945	2018.09.25	45,5			-20,75	54
35	10	1	2	45	2_45	71,92	pul2	765	0,46	1	1	0	0,567567568	3216	3954	5411	190748	193964	194702	196159	female	Hungary	1973.03.30	2018-09-25T14:27:34+02:00	1	hu	4675	2018.09.25	45,5			-26,92	63,4
35	11	1	2	70	2_70	75,92	pul2	1165	0,76	1	0	0	0,682432432	3231	5297	7681	196163	199394	201460	203844	female	Hungary	1973.03.30	2018-09-25T14:27:34+02:00	1	hu	1139	2018.09.25	45,5			-27,26315789	53,68421053
35	13	1	6	63	6_63	82,04	comd6	1065	0,46	1	1	0	0,756756757	3218	5514	6801	209134	212352	214648	215935	female	Hungary	1973.03.30	2018-09-25T14:27:34+02:00	1	hu	823	2018.09.25	45,5			-23,55	68,2
35	14	1	7	25	7_25	77,08	comu7	465	0,07	1	0	1	1	3234	3827	5107	215938	219172	219765	221045	female	Hungary	1973.03.30	2018-09-25T14:27:34+02:00	1	hu	1463	2018.09.25	45,5			-0,411764706	59,29411765
35	15	1	7	56	7_56	78,23	comu7	965	0,16	1	1	0	1	3225	2617	4513	221047	224272	223664	225560	female	Hungary	1973.03.30	2018-09-25T14:27:34+02:00	1	hu	2584	2018.09.25	45,5			0,296296296	59,40740741
35	16	1	6	13	6_13	74,99	comd6	265	0,07	1	0	1	0,567567568	3259	3621	5237	225565	228824	229186	230802	female	Hungary	1973.03.30	2018-09-25T14:27:34+02:00	1	hu	3234	2018.09.25	45,5			-0,375	44,4375
35	17	1	6	14	6_14	77,43	comd6	265	0,16	1	1	0	0,834459459	3244	5458	6612	230807	234051	236265	237419	female	Hungary	1973.03.30	2018-09-25T14:27:34+02:00	1	hu	819	2018.09.25	45,5			-14,625	70,6875
35	18	1	6	57	6_57	80,75	comd6	965	0,46	1	0	1	0,662162162	3256	3895	5279	237422	240678	241317	242701	female	Hungary	1973.03.30	2018-09-25T14:27:34+02:00	1	hu	4108	2018.09.25	45,5			-25,2	67,2
35	19	1	1	19	1_19	76,9	sin1	365	0,07	1	1	0	0,97972973	3222	3213	4524	242705	245927	245918	247229	female	Hungary	1973.03.30	2018-09-25T14:27:34+02:00	1	hu	779	2018.09.25	45,5			4,117647059	39,47058824
35	20	1	3	59	3_59	83,39	pitd3	965	1,06	1	1	0	0,709459459	3223	4409	5564	247232	250455	251641	252796	female	Hungary	1973.03.30	2018-09-25T14:27:34+02:00	1	hu	3468	2018.09.25	45,5			-24,61538462	47,53846154
35	21	1	5	31	5_31	76,88	var5	565	0,07	1	0	1	1	3260	2739	4559	252799	256059	255538	257358	female	Hungary	1973.03.30	2018-09-25T14:27:34+02:00	1	hu	814	2018.09.25	45,5			4,76	39,48
35	22	1	4	29	4_29	83,39	pitu4	465	1,06	1	0	1	0,540540541	3235	3375	5501	257361	260596	260736	262862	female	Hungary	1973.03.30	2018-09-25T14:27:34+02:00	1	hu	3543	2018.09.25	45,5			-2,333333333	43,75
35	23	1	7	61	7_61	77,2	comu7	1065	0,07	1	1	0	0,496621622	3218	2374	3442	262864	266082	265238	266306	female	Hungary	1973.03.30	2018-09-25T14:27:34+02:00	1	hu	3887	2018.09.25	45,5			4,47826087	50,30434783
35	24	1	6	28	6_28	81,88	comd6	465	0,76	1	0	1	0,780405405	3338	3251	4381	266308	269646	269559	270689	female	Hungary	1973.03.30	2018-09-25T14:27:34+02:00	1	hu	3601	2018.09.25	45,5			-29,5	62,11111111
35	26	1	1	49	1_49	76,84	sin1	865	0,07	1	0	1	0,790540541	3296	5197	6204	274829	278125	280026	281033	female	Hungary	1973.03.30	2018-09-25T14:27:34+02:00	1	hu	4135	2018.09.25	45,5			-3,2	37,86666667
35	27	1	5	63	5_63	82,33	var5	1065	0,46	1	0	1	0,206081081	3227	3165	4660	281035	284262	284200	285695	female	Hungary	1973.03.30	2018-09-25T14:27:34+02:00	1	hu	2057	2018.09.25	45,5	29/04/1968	1968.04.29	0,947368421	47,52631579
35	28	1	7	80	7_80	81,31	comu7	1365	0,16	1	1	0	0,263513514	3233	2446	3430	285698	288931	288144	289128	female	Hungary	1973.03.30	2018-09-25T14:27:34+02:00	1	hu	4121	2018.09.25	45,5			-6,714285714	55,76190476
35	29	1	1	80	1_80	79,66	sin1	1365	0,16	1	1	0	0,334459459	3220	2251	4111	289132	292352	291383	293243	female	Hungary	1973.03.30	2018-09-25T14:27:34+02:00	1	hu	2096	2018.09.25	45,5			-14	48,05882353
35	30	1	2	38	2_38	69,62	pul2	665	0,16	1	0	1	0,408783784	3231	3553	4682	293245	296476	296798	297927	female	Hungary	1973.03.30	2018-09-25T14:27:34+02:00	1	hu	4509	2018.09.25	45,5			-16,55555556	57,37037037
35	31	1	1	79	1_79	76,83	sin1	1365	0,07	1	0	1	0,837837838	3274	3725	5282	297929	301203	301654	303211	female	Hungary	1973.03.30	2018-09-25T14:27:34+02:00	1	hu	1771	2018.09.25	45,5			0,761904762	52,19047619
35	32	1	5	5	5_5	83,5	var5	65	1,06	1	1	1	0	3236	-1560	4907	303214	306450	301654	308121	female	Hungary	1973.03.30	2018-09-25T14:27:34+02:00	1	hu	4441	2018.09.25	45,5			5,142857143	16,52380952
35	33	1	5	70	5_70	82,45	var5	1165	0,76	1	1	0	0,378378378	3222	3266	4527	308123	311345	311389	312650	female	Hungary	1973.03.30	2018-09-25T14:27:34+02:00	1	hu	2768	2018.09.25	45,5			-14,8	61
35	34	1	4	57	4_57	82,71	pitu4	965	0,46	1	0	0	0,746621622	3219	2701	4195	312654	315873	315355	316849	female	Hungary	1973.03.30	2018-09-25T14:27:34+02:00	1	hu	4086	2018.09.25	45,5			-19,27777778	70,22222222
35	35	1	1	59	1_59	83,39	sin1	965	1,06	1	1	0	0,726351351	3226	5484	6565	316852	320078	322336	323417	female	Hungary	1973.03.30	2018-09-25T14:27:34+02:00	1	hu	4305	2018.09.25	45,5			-11,77272727	58,5
35	37	1	4	50	4_50	79,67	pitu4	865	0,16	1	0	1	1	3228	2976	4349	328787	332015	331763	333136	female	Hungary	1973.03.30	2018-09-25T14:27:34+02:00	1	hu	3714	2018.09.25	45,5			-3,058823529	53,29411765
35	38	1	6	65	6_65	82,94	comd6	1065	1,06	1	1	0	0,192567568	3217	2640	4915	333139	336356	335779	338054	female	Hungary	1973.03.30	2018-09-25T14:27:34+02:00	1	hu	4273	2018.09.25	45,5			-26,76666667	67
35	39	1	4	79	4_79	76,83	pitu4	1365	0,07	1	1	0	0,929054054	3222	2841	4579	338057	341279	340898	342636	female	Hungary	1973.03.30	2018-09-25T14:27:34+02:00	1	hu	4386	2018.09.25	45,5			16,4375	56,5625
35	40	1	7	1	7_1	69,77	comu7	65	0,07	1	0	1	0,182432432	3239	2594	4026	342639	345878	345233	346665	female	Hungary	1973.03.30	2018-09-25T14:27:34+02:00	1	hu	881	2018.09.25	45,5			11,40909091	33,09090909
35	42	1	7	67	7_67	78,85	comu7	1165	0,07	1	1	0	0,445945946	3218	5171	6264	350403	353621	355574	356667	female	Hungary	1973.03.30	2018-09-25T14:27:34+02:00	1	hu	830	2018.09.25	45,5			11,68	76,44
35	43	1	7	18	7_18	80,47	comu7	265	1,96	1	1	0	0,233108108	3216	5439	6422	356670	359886	362109	363092	female	Hungary	1973.03.30	2018-09-25T14:27:34+02:00	1	hu	1023	2018.09.25	45,5			-22,05263158	58,57894737
35	44	1	2	25	2_25	65,23	pul2	465	0,07	1	0	1	0,476351351	3231	4570	5616	363095	366326	367665	368711	female	Hungary	1973.03.30	2018-09-25T14:27:34+02:00	1	hu	3606	2018.09.25	45,5			3,409090909	50,5
35	46	1	5	21	5_21	82,17	var5	365	0,46	1	1	0	1	3209	3228	4288	372705	375914	375933	376993	female	Hungary	1973.03.30	2018-09-25T14:27:34+02:00	1	hu	4561	2018.09.25	45,5			6	22,38888889
35	47	1	5	38	5_38	79,71	var5	665	0,16	1	0	1	0,793918919	3209	3286	4330	376997	380206	380283	381327	female	Hungary	1973.03.30	2018-09-25T14:27:34+02:00	1	hu	1546	2018.09.25	45,5			13,18181818	39,09090909
35	48	1	1	78	1_78	83,07	sin1	1265	1,96	1	1	0	0,243243243	3237	3154	4185	381329	384566	384483	385514	female	Hungary	1973.03.30	2018-09-25T14:27:34+02:00	1	hu	864	2018.09.25	45,5			-16,375	45,8125
35	49	1	2	15	2_15	67,38	pul2	265	0,46	1	1	0	0,844594595	3251	4848	5685	385516	388767	390364	391201	female	Hungary	1973.03.30	2018-09-25T14:27:34+02:00	1	hu	3483	2018.09.25	45,5			-36,06666667	58,93333333
35	50	1	2	71	2_71	75,62	pul2	1165	1,06	1	0	1	0,361486486	3221	3604	4539	391203	394424	394807	395742	female	Hungary	1973.03.30	2018-09-25T14:27:34+02:00	1	hu	1336	2018.09.25	45,5			-20,95454545	59,54545455
35	51	1	3	33	3_33	82,71	pitd3	565	0,46	1	1	0	1	3220	4224	5173	395744	398964	399968	400917	female	Hungary	1973.03.30	2018-09-25T14:27:34+02:00	1	hu	803	2018.09.25	45,5			-9,588235294	45,11764706
35	53	1	3	42	3_42	83,07	pitd3	665	1,96	1	0	1	0,185810811	3252	4492	5319	404669	407921	409161	409988	female	Hungary	1973.03.30	2018-09-25T14:27:34+02:00	1	hu	2059	2018.09.25	45,5	29/04/1968	1968.04.29	-14,56	40,6
36	5	1	3	32	3_32	79,68	pitd3	565	0,16	1	1	0	-0,476351351	3202,8	3762,8	4912,3	92686	95888,8	96448,8	97598,3	male	Hungary	1989.01.16	0	1	hu	1744	2018.09.25	29,66666667			-1,708333333	48,45833333
36	6	1	3	64	3_64	81,93	pitd3	1065	0,76	1	1	1	-0,554054054	3188,4	2842,8	3644,8	97599,8	100788,2	100442,6	101244,6	male	Hungary	1989.01.16	0	1	hu	2424	2018.09.25	29,66666667			-20,73684211	45,47368421
36	7	1	4	25	4_25	76,88	pitu4	465	0,07	1	0	0	-0,14527027	3234,3	3233,4	3932,9	101245,7	104480	104479,1	105178,6	male	Hungary	1989.01.16	0	1	hu	2597	2018.09.25	29,66666667			19,15	38,3
36	8	1	1	64	1_64	83,69	sin1	1065	0,76	1	1	1	-0,574324324	3178,4	1596,1	5696	105179,6	108358	106775,7	110875,6	male	Hungary	1989.01.16	0	1	hu	4647	2018.09.25	29,66666667			-8	44,08695652
36	9	1	1	20	1_20	79,69	sin1	365	0,16	1	0	0	-0,361486486	3471,7	3223,2	4140,7	110876,8	114348,5	114100	115017,5	male	Hungary	1989.01.16	0	1	hu	832	2018.09.25	29,66666667			-5,5	34,94444444
36	10	1	2	66	2_66	74,98	pul2	1065	1,96	1	0	0	-0,408783784	3161,7	1445,1	5592,6	115018,6	118180,3	116463,7	120611,2	male	Hungary	1989.01.16	0	1	hu	1390	2018.09.25	29,66666667			-26,41176471	66,47058824
36	11	1	5	82	5_82	83,24	var5	1365	0,76	1	1	1	-1	3188,2	2735,1	3513,7	120612,4	123800,6	123347,5	124126,1	male	Hungary	1989.01.16	0	1	hu	3349	2018.09.25	29,66666667			-14,41666667	49,5
36	12	1	4	60	4_60	83,07	pitu4	965	1,96	1	0	0	-1	3177,6	2134,1	3457,7	124127,4	127305	126261,5	127585,1	male	Hungary	1989.01.16	0	1	hu	2829	2018.09.25	29,66666667			-17,57894737	59,10526316
36	13	1	1	74	1_74	79,66	sin1	1265	0,16	1	0	0	-0,584459459	3364,4	3067,6	3830,9	127586,2	130950,6	130653,8	131417,1	male	Hungary	1989.01.16	0	1	hu	1114	2018.09.25	29,66666667			-7,576923077	44,5
36	14	1	6	65	6_65	82,94	comd6	1065	1,06	1	1	0	-0,800675676	3178,5	3880,6	4854,2	131418	134596,5	135298,6	136272,2	male	Hungary	1989.01.16	0	1	hu	631	2018.09.25	29,66666667			-26,76666667	67
36	15	1	6	23	6_23	80,68	comd6	365	1,06	1	0	0	-0,581081081	3291,8	2639,1	3442,2	136273,5	139565,3	138912,6	139715,7	male	Hungary	1989.01.16	0	1	hu	3568	2018.09.25	29,66666667			-24,88888889	65,16666667
36	16	1	7	43	7_43	76,08	comu7	765	0,07	1	0	1	0,773648649	3168,7	2856,8	3618,8	139717,1	142885,8	142573,9	143335,9	male	Hungary	1989.01.16	0	1	hu	1387	2018.09.25	29,66666667			4,227272727	48,09090909
36	17	1	4	49	4_49	76,84	pitu4	865	0,07	1	1	1	0,543918919	3217,5	2711,6	3345,1	143337,1	146554,6	146048,7	146682,2	male	Hungary	1989.01.16	0	1	hu	2653	2018.09.25	29,66666667			7,842105263	44,78947368
36	18	1	5	76	5_76	83,41	var5	1265	0,76	1	0	0	-1	3214,8	1305,5	3473	146683,7	149898,5	147989,2	150156,7	male	Hungary	1989.01.16	0	1	hu	2999	2018.09.25	29,66666667			-17,90909091	64
36	19	1	7	71	7_71	84,33	comu7	1165	1,06	1	0	0	0	3247,6	-2168,6	3371	150157,8	153405,4	147989,2	153528,8	male	Hungary	1989.01.16	0	1	hu	1676	2018.09.25	29,66666667			-32,1	73,35
36	20	1	2	54	2_54	74,12	pul2	865	1,96	1	1	0	0	3148,4	-5540,8	3763,1	153530	156678,4	147989,2	157293,1	male	Hungary	1989.01.16	0	1	hu	1234	2018.09.25	29,66666667			-20,56521739	51,7826087
37	5	1	5	22	5_22	82,42	var5	365	0,76	1	0	0	-0,320945946	5119	21254,9	23518,5	229634,3	234753,3	250889,2	253152,8	male	Hungary	1993.06.28	2018-09-25T14:51:34+02:00	1	hu	1205	2018.09.25	25,25			-4,9375	26
37	6	1	5	74	5_74	79,94	var5	1265	0,16	1	1	1	-0,635135135	3845	10646,7	12678,5	253154,4	256999,4	263801,1	265832,9	male	Hungary	1993.06.28	2018-09-25T14:51:34+02:00	1	hu	2388	2018.09.25	25,25			-8,6	46,55
37	7	1	1	43	1_43	76,85	sin1	765	0,07	1	0	0	-1	6698,1	9743	10870,6	265834,4	272532,5	275577,4	276705	male	Hungary	1993.06.28	2018-09-25T14:51:34+02:00	1	hu	3902	2018.09.25	25,25			-4,133333333	39,46666667
37	8	1	1	19	1_19	76,9	sin1	365	0,07	1	1	1	-0,405405405	4225,4	7862,9	10565,7	276707,2	280932,6	284570,1	287272,9	male	Hungary	1993.06.28	2018-09-25T14:51:34+02:00	1	hu	853	2018.09.25	25,25			4,117647059	39,47058824
37	9	1	6	78	6_78	84,8	comd6	1265	1,96	1	1	1	-1	6557,8	6902,7	7646,2	287274,6	293832,4	294177,3	294920,8	male	Hungary	1993.06.28	2018-09-25T14:51:34+02:00	1	hu	3753	2018.09.25	25,25			-25	59,72727273
37	10	1	1	80	1_80	79,66	sin1	1365	0,16	1	0	0	-0,753378378	5310,5	10039,1	10990,8	294922	300232,5	304961,1	305912,8	male	Hungary	1993.06.28	2018-09-25T14:51:34+02:00	1	hu	4062	2018.09.25	25,25			-14	48,05882353
37	11	1	4	77	4_77	83,39	pitu4	1265	1,06	1	1	1	-1	7197,8	7590,9	8398,7	305914,2	313112	313505,1	314312,9	male	Hungary	1993.06.28	2018-09-25T14:51:34+02:00	1	hu	3571	2018.09.25	25,25			-24,33333333	64,38095238
37	12	1	2	26	2_26	68,04	pul2	465	0,16	1	0	0	-0,364864865	4157,9	5862,9	6582,7	314314,1	318472	320177	320896,8	male	Hungary	1993.06.28	2018-09-25T14:51:34+02:00	1	hu	1582	2018.09.25	25,25			-18,54545455	55,40909091
37	13	1	1	27	1_27	81,46	sin1	465	0,46	1	0	1	0,533783784	5251,7	8301	9316	320900,7	326152,4	329201,7	330216,7	male	Hungary	1993.06.28	2018-09-25T14:51:34+02:00	1	hu	854	2018.09.25	25,25			-14,46153846	45,07692308
37	14	1	4	28	4_28	83,69	pitu4	465	0,76	1	1	0	0,641891892	4313,8	5623,3	6230,6	330218,2	334532	335841,5	336448,8	male	Hungary	1993.06.28	2018-09-25T14:51:34+02:00	1	hu	2140	2018.09.25	25,25			-4,772727273	38,95454545
37	15	1	4	64	4_64	83,69	pitu4	1065	0,76	1	0	0	-1	4183,2	2544,7	4662,6	336450,2	340633,4	338994,9	341112,8	male	Hungary	1993.06.28	2018-09-25T14:51:34+02:00	1	hu	2696	2018.09.25	25,25			-23,64705882	66,29411765
37	16	1	2	41	2_41	73,33	pul2	665	1,06	1	1	1	-1	3378,4	2334,1	3893,9	341115	344493,4	343449,1	345008,9	male	Hungary	1993.06.28	2018-09-25T14:51:34+02:00	1	hu	1910	2018.09.25	25,25			-18,77777778	58,77777778
37	17	1	5	49	5_49	76,94	var5	865	0,07	1	1	0	0,425675676	3402,8	3622,6	5294,9	345010,5	348413,3	348633,1	350305,4	male	Hungary	1993.06.28	2018-09-25T14:51:34+02:00	1	hu	1609	2018.09.25	25,25			7,285714286	40
37	18	1	3	82	3_82	83,69	pitd3	1365	0,76	1	0	0	-1	3405	4565,1	5316,3	350308,5	353713,5	354873,6	355624,8	male	Hungary	1993.06.28	2018-09-25T14:51:34+02:00	1	hu	4285	2018.09.25	25,25			-22,41666667	61,70833333
37	19	1	2	60	2_60	74,52	pul2	965	1,96	1	1	0	-0,344594595	3746,8	7911,1	8790,9	355626,1	359372,9	363537,2	364417	male	Hungary	1993.06.28	2018-09-25T14:51:34+02:00	1	hu	1954	2018.09.25	25,25			-22,36363636	53,13636364
37	20	1	3	32	3_32	79,68	pitd3	565	0,16	1	0	1	0,456081081	4315,4	4960,3	6502,4	364418,4	368733,8	369378,7	370920,8	male	Hungary	1993.06.28	2018-09-25T14:51:34+02:00	1	hu	3730	2018.09.25	25,25			-1,708333333	48,45833333
37	21	1	3	33	3_33	82,71	pitd3	565	0,46	1	0	1	0,391891892	4411,2	5062,9	6118,8	370922,2	375333,4	375985,1	377041	male	Hungary	1993.06.28	2018-09-25T14:51:34+02:00	1	hu	3764	2018.09.25	25,25			-9,588235294	45,11764706
37	22	1	5	30	5_30	82,1	var5	465	1,96	1	1	0	0,47972973	3551,8	3846,3	4637,9	377042,8	380594,6	380889,1	381680,7	male	Hungary	1993.06.28	2018-09-25T14:51:34+02:00	1	hu	1480	2018.09.25	25,25			-6,318181818	24,40909091
37	23	1	5	70	5_70	82,45	var5	1165	0,76	1	1	1	-0,935810811	4611,5	3655	4646,6	381682,1	386293,6	385337,1	386328,7	male	Hungary	1993.06.28	2018-09-25T14:51:34+02:00	1	hu	2345	2018.09.25	25,25			-14,8	61
37	24	1	3	36	3_36	83,07	pitd3	565	1,96	1	0	1	0,435810811	9843,4	10663,7	11535,7	386330	396173,4	396993,7	397865,7	male	Hungary	1993.06.28	2018-09-25T14:51:34+02:00	1	hu	4007	2018.09.25	25,25			-19,53333333	30,8
37	25	1	7	25	7_25	77,08	comu7	465	0,07	1	1	1	-0,375	3925,8	3869,8	5637,3	397867,6	401793,4	401737,4	403504,9	male	Hungary	1993.06.28	2018-09-25T14:51:34+02:00	1	hu	4168	2018.09.25	25,25			-0,411764706	59,29411765
37	26	1	7	46	7_46	82,67	comu7	765	0,76	1	1	1	-0,709459459	3906,7	3590,8	4334,7	403506,2	407412,9	407097	407840,9	male	Hungary	1993.06.28	2018-09-25T14:51:34+02:00	1	hu	1001	2018.09.25	25,25			-25,33333333	67,86666667
37	27	1	5	59	5_59	83,67	var5	965	1,06	1	0	1	0,324324324	3749,9	7189,4	8005	407843,7	411593,6	415033,1	415848,7	male	Hungary	1993.06.28	2018-09-25T14:51:34+02:00	1	hu	1784	2018.09.25	25,25			-10,53333333	46,3
37	28	1	7	35	7_35	82,86	comu7	565	1,06	1	0	0	-0,564189189	3842,8	4335,5	5110,5	415850,1	419692,9	420185,6	420960,6	male	Hungary	1993.06.28	2018-09-25T14:51:34+02:00	1	hu	4492	2018.09.25	25,25			-23,20833333	68,79166667
37	29	1	3	8	3_8	79,75	pitd3	165	0,16	1	1	0	0,337837838	3911,1	6471,3	7494,6	420962,1	424873,2	427433,4	428456,7	male	Hungary	1993.06.28	2018-09-25T14:51:34+02:00	1	hu	2792	2018.09.25	25,25			-0,307692308	37,07692308
37	30	1	1	32	1_32	79,68	sin1	565	0,16	1	1	0	0,081081081	4695,4	5247,1	6007,7	428458	433153,4	433705,1	434465,7	male	Hungary	1993.06.28	2018-09-25T14:51:34+02:00	1	hu	855	2018.09.25	25,25			-5,714285714	37,28571429
37	31	1	2	14	2_14	65,63	pul2	265	0,16	1	0	0	-0,364864865	4045,6	2565,4	4541,4	434467,6	438513,2	437033	439009	male	Hungary	1993.06.28	2018-09-25T14:51:34+02:00	1	hu	1169	2018.09.25	25,25			-10,86666667	52,53333333
37	32	1	4	22	4_22	83,69	pitu4	365	0,76	1	1	0	-0,591216216	3422,7	5254,8	6118,5	439010,3	442433	444265,1	445128,8	male	Hungary	1993.06.28	2018-09-25T14:51:34+02:00	1	hu	4689	2018.09.25	25,25			-7,2	37,8
37	33	1	4	25	4_25	76,88	pitu4	465	0,07	1	1	0	0,22972973	3963,2	8238,9	8935,1	445130,1	449093,3	453369	454065,2	male	Hungary	1993.06.28	2018-09-25T14:51:34+02:00	1	hu	707	2018.09.25	25,25			19,15	38,3
37	34	1	7	36	7_36	80,92	comu7	565	1,96	1	0	0	-0,945945946	5187,05,01	5182,1	6270,4	454067,3	459254,8	459249,4	460337,7	male	Hungary	1993.06.28	2018-09-25T14:51:34+02:00	1	hu	858	2018.09.25	25,25			-19,92857143	68,85714286
37	35	1	3	4	3_4	83,72	pitd3	65	0,76	1	0	1	0,222972973	4672	7364	8267,8	460341	465013	467705	468608,8	male	Hungary	1993.06.28	2018-09-25T14:51:34+02:00	1	hu	2729	2018.09.25	25,25			3,62962963	18,11111111
37	36	1	5	13	5_13	76,23	var5	265	0,07	1	1	0	0,361486486	3522,8	4831	5823,9	468610,1	472132,9	473441,1	474434	male	Hungary	1993.06.28	2018-09-25T14:51:34+02:00	1	hu	4511	2018.09.25	25,25			5,666666667	30,16666667
37	37	1	6	26	6_26	79,35	comd6	465	0,16	1	0	0	-0,89527027	3477,6	2830,7	3637	474436	477913,6	477266,7	478073	male	Hungary	1993.06.28	2018-09-25T14:51:34+02:00	1	hu	3164	2018.09.25	25,25			-9,5	45,05555556
37	38	1	4	2	4_2	79,88	pitu4	65	0,16	1	1	0	0,25	3558,1	2998,3	4223,1	478074,8	481632,9	481073,1	482297,9	male	Hungary	1993.06.28	2018-09-25T14:51:34+02:00	1	hu	4626	2018.09.25	25,25			3,75	36,41666667
37	39	1	1	84	1_84	83,07	sin1	1365	1,96	1	0	0	-1	3753,6	1693,1	4197,3	482299,9	486053,5	483993	486497,2	male	Hungary	1993.06.28	2018-09-25T14:51:34+02:00	1	hu	4174	2018.09.25	25,25			-30,86363636	59,77272727
37	40	1	6	21	6_21	80,08	comd6	365	0,46	1	0	0	-0,266891892	3575,8	2414	3598,6	486499,1	490074,9	488913,1	490097,7	male	Hungary	1993.06.28	2018-09-25T14:51:34+02:00	1	hu	2931	2018.09.25	25,25			-11,82352941	43,58823529
37	41	1	6	63	6_63	82,04	comd6	1065	0,46	1	1	1	-0,483108108	3574,2	1901,4	6941,1	490099,7	493673,9	492001,1	497040,8	male	Hungary	1993.06.28	2018-09-25T14:51:34+02:00	1	hu	3442	2018.09.25	25,25			-23,55	68,2
37	42	1	6	14	6_14	77,43	comd6	265	0,16	1	1	1	-0,287162162	3351,2	3471,3	4431	497042,3	500393,5	500513,6	501473,3	male	Hungary	1993.06.28	2018-09-25T14:51:34+02:00	1	hu	2614	2018.09.25	25,25			-14,625	70,6875
37	43	1	2	62	2_62	71,56	pul2	1065	0,16	1	0	0	-0,712837838	3578,2	2895,1	4029,7	501475,3	505053,5	504370,4	505505	male	Hungary	1993.06.28	2018-09-25T14:51:34+02:00	1	hu	2272	2018.09.25	25,25			-19,33333333	55,14285714
37	44	1	6	19	6_19	74,59	comd6	365	0,07	1	0	0	-0,378378378	3686,4	4774,1	5525,6	505507,2	509193,6	510281,3	511032,8	male	Hungary	1993.06.28	2018-09-25T14:51:34+02:00	1	hu	2779	2018.09.25	25,25			6,294117647	49
37	45	1	7	78	7_78	85,23	comu7	1265	1,96	1	1	1	-1	3638,5	1942,8	4134,6	511034,4	514672,9	512977,2	515169	male	Hungary	1993.06.28	2018-09-25T14:51:34+02:00	1	hu	1328	2018.09.25	25,25			-37,625	70,6875
37	46	1	2	31	2_31	65,51	pul2	565	0,07	1	0	1	0,189189189	3543	5463,2	6471,4	515170,4	518713,4	520633,6	521641,8	male	Hungary	1993.06.28	2018-09-25T14:51:34+02:00	1	hu	1858	2018.09.25	25,25			2,652173913	48,04347826
37	47	1	6	84	6_84	82,85	comd6	1365	1,96	1	0	0	-1	3348,7	1613,2	4652,9	521644,2	524992,9	523257,4	526297,1	male	Hungary	1993.06.28	2018-09-25T14:51:34+02:00	1	hu	3797	2018.09.25	25,25			-30,31578947	60,31578947
37	48	1	2	8	2_8	63,61	pul2	165	0,16	1	1	0	0,216216216	3721,9	3795,9	5108	526301,4	530023,3	530097,3	531409,4	male	Hungary	1993.06.28	2018-09-25T14:51:34+02:00	1	hu	738	2018.09.25	25,25			-2,909090909	31
37	49	1	3	60	3_60	83,07	pitd3	965	1,96	1	1	1	-0,510135135	3491,2	2685,6	4028,9	531412	534903,2	534097,6	535440,9	male	Hungary	1993.06.28	2018-09-25T14:51:34+02:00	1	hu	4238	2018.09.25	25,25			-29,33333333	48,33333333
37	50	1	7	50	7_50	78,13	comu7	865	0,16	1	0	0	-0,581081081	3700	1791,7	4237,8	535443,1	539143,1	537234,8	539680,9	male	Hungary	1993.06.28	2018-09-25T14:51:34+02:00	1	hu	1085	2018.09.25	25,25			-8,111111111	60,16666667
37	51	1	4	54	4_54	83,07	pitu4	865	1,96	1	0	0	-0,273648649	3519	3324,8	3916,9	539684,2	543203,2	543009	543601,1	male	Hungary	1993.06.28	2018-09-25T14:51:34+02:00	1	hu	2607	2018.09.25	25,25			-15,52941176	50,64705882
37	52	1	1	8	1_8	79,75	sin1	165	0,16	1	1	0	0,216216216	3519,3	3341,2	4213,2	543604,3	547123,6	546945,5	547817,5	male	Hungary	1993.06.28	2018-09-25T14:51:34+02:00	1	hu	852	2018.09.25	25,25			2,695652174	38,82608696
37	53	1	7	15	7_15	78,42	comu7	265	0,46	1	0	0	-0,202702703	3684	5063,6	7581,8	547819,4	551503,4	552883	555401,2	male	Hungary	1993.06.28	2018-09-25T14:51:34+02:00	1	hu	4079	2018.09.25	25,25			-10,64705882	53,41176471
39	5	1	2	6	2_6	62,91	pul2	65	1,96	1	1	1	-0,155405405	3877,9	5631	7004,6	123643,5	127521,4	129274,5	130648,1	female	Poland	1980.03.05	0	1	en	2882	2018.09.25	38,5			-24,5	28,14285714
39	6	1	6	14	6_14	77,43	comd6	265	0,16	1	0	0	-0,074324324	3872,5	4288,2	5349,6	130650,4	134522,9	134938,6	136000	female	Poland	1980.03.05	0	1	en	3053	2018.09.25	38,5			-14,625	70,6875
39	7	1	4	14	4_14	79,71	pitu4	265	0,16	1	0	1	0,162162162	4200,4	4372,7	5597,4	136002,4	140202,8	140375,1	141599,8	female	Poland	1980.03.05	0	1	en	1053	2018.09.25	38,5			1,833333333	36,38888889
39	8	1	4	48	4_48	83,07	pitu4	765	1,96	1	1	1	-0,662162162	3598,7	3721,2	4659,2	141602,2	145200,9	145323,4	146261,4	female	Poland	1980.03.05	0	1	en	2305	2018.09.25	38,5			-20,52631579	55,42105263
39	9	1	4	43	4_43	76,27	pitu4	765	0,07	1	0	1	0,081081081	3758	3531,5	4970,7	146263,6	150021,6	149795,1	151234,3	female	Poland	1980.03.05	0	1	en	2202	2018.09.25	38,5			14,76	51,56
39	10	1	6	26	6_26	79,35	comd6	465	0,16	1	1	1	-0,162162162	3925,1	3667,2	4714	151236,4	155161,5	154903,6	155950,4	female	Poland	1980.03.05	0	1	en	3390	2018.09.25	38,5			-9,5	45,05555556
39	11	1	1	52	1_52	83,69	sin1	865	0,76	1	0	0	-0,733108108	3887,9	2622,4	6385,8	155953,2	159841,1	158575,6	162339	female	Poland	1980.03.05	0	1	en	1960	2018.09.25	38,5			-16,26315789	51,21052632
39	12	1	7	29	7_29	82,43	comu7	465	1,06	1	0	0	-0,962837838	4419,6	4011	5155,7	162342	166761,6	166353	167497,7	female	Poland	1980.03.05	0	1	en	3519	2018.09.25	38,5			-28,79166667	71
39	13	1	5	23	5_23	82,47	var5	365	1,06	1	1	0	0,459459459	3910,2	4160,9	5256,2	167500,6	171410,8	171661,5	172756,8	female	Poland	1980.03.05	0	1	en	2897	2018.09.25	38,5			-4,5	28,04166667
39	14	1	3	71	3_71	83,39	pitd3	1165	1,06	1	1	1	-0,192567568	4173	4017,1	4940,6	172758,4	176931,4	176775,5	177699	female	Poland	1980.03.05	0	1	en	921	2018.09.25	38,5			-32,94444444	55,88888889
39	15	1	6	83	6_83	85,88	comd6	1365	1,06	1	0	1	0,182432432	4007,4	4806,2	6218,3	177703,7	181711,1	182509,9	183922	female	Poland	1980.03.05	0	1	en	3455	2018.09.25	38,5			-34,8	74,1
39	16	1	4	33	4_33	81,46	pitu4	565	0,46	1	0	1	0,263513514	4147	5041,3	7641,2	183924,4	188071,4	188965,7	191565,6	female	Poland	1980.03.05	0	1	en	1789	2018.09.25	38,5			-18,16666667	49,16666667
39	17	1	1	45	1_45	81,46	sin1	765	0,46	1	1	0	0,087837838	3923,1	4032,7	5144,4	191567,5	195490,6	195600,2	196711,9	female	Poland	1980.03.05	0	1	en	1479	2018.09.25	38,5			-5,733333333	45,4
39	18	1	3	56	3_56	79,66	pitd3	965	0,16	1	1	0	0,216216216	3935,4	3993,2	7015,2	196715,8	200651,2	200709	203731	female	Poland	1980.03.05	0	1	en	4521	2018.09.25	38,5			-5,769230769	50,84615385
39	19	1	6	23	6_23	80,68	comd6	365	1,06	1	0	1	-0,996621622	3897,6	3929,2	5196,5	203733,3	207630,9	207662,5	208929,8	female	Poland	1980.03.05	0	1	en	3222	2018.09.25	38,5			-24,88888889	65,16666667
39	20	1	1	54	1_54	83,07	sin1	865	1,96	1	1	1	-1	3399	3259,1	5519,5	208931,9	212330,9	212191	214451,4	female	Poland	1980.03.05	0	1	en	2281	2018.09.25	38,5			-18,17647059	47,64705882
39	21	1	2	1	2_1	57,44	pul2	65	0,07	1	0	1	0,260135135	3738,1	3977,4	6557,6	214452,8	218190,9	218430,2	221010,4	female	Poland	1980.03.05	0	1	en	2483	2018.09.25	38,5			-4,333333333	33,38888889
39	22	1	3	4	3_4	83,72	pitd3	65	0,76	1	1	0	0,344594595	3858,3	5822,3	6952,2	221012,8	224871,1	226835,1	227965	female	Poland	1980.03.05	0	1	en	4144	2018.09.25	38,5			3,62962963	18,11111111
39	23	1	4	30	4_30	83,07	pitu4	465	1,96	1	1	1	-0,466216216	3404	3569,8	5542,7	227966,6	231370,6	231536,4	233509,3	female	Poland	1980.03.05	0	1	en	1142	2018.09.25	38,5			-0,642857143	44,71428571
39	24	1	7	56	7_56	78,23	comu7	965	0,16	1	0	0	-0,483108108	3740,4	2934,2	4036,2	233511,7	237252,1	236445,9	237547,9	female	Poland	1980.03.05	0	1	en	3548	2018.09.25	38,5			0,296296296	59,40740741
39	25	1	2	28	2_28	72,05	pul2	465	0,76	1	1	1	-0,844594595	3760,5	2201,9	4424,6	237550,1	241310,6	239752	241974,7	female	Poland	1980.03.05	0	1	en	3197	2018.09.25	38,5			-17,13636364	46,63636364
39	26	1	2	48	2_48	73,53	pul2	765	1,96	1	1	1	-0,932432432	3493,5	3139,4	6249,8	241977,3	245470,8	245116,7	248227,1	female	Poland	1980.03.05	0	1	en	3338	2018.09.25	38,5			-19,875	56,33333333
40	5	1	7	60	7_60	81,15	comu7	965	1,96	1	0	0	-0,783783784	3975	3482	6027	212175	216150	215657	218202	female	Hungary	1981.03.07	2018-09-25T14:53:26+02:00	1	hu	1594	2018.09.25	37,5			-31,7826087	70,04347826
40	6	1	7	49	7_49	75,06	comu7	865	0,07	1	0	0	-1	4862	4052	4957	218207	223069	222259	223164	female	Hungary	1981.03.07	2018-09-25T14:53:26+02:00	1	hu	705	2018.09.25	37,5			10	44,3
40	7	1	2	71	2_71	75,62	pul2	1165	1,06	1	1	1	-1	4314	2607	8842	223169	227483	225776	232011	female	Hungary	1981.03.07	2018-09-25T14:53:26+02:00	1	hu	4395	2018.09.25	37,5			-20,95454545	59,54545455
40	8	1	2	64	2_64	75,59	pul2	1065	0,76	1	0	0	-1	4252	2745	8380	232016	236268	234761	240396	female	Hungary	1981.03.07	2018-09-25T14:53:26+02:00	1	hu	3174	2018.09.25	37,5			-19,77777778	60,33333333
40	9	1	1	74	1_74	79,66	sin1	1265	0,16	1	1	1	-1	4266	2959	8929	240404	244670	243363	249333	female	Hungary	1981.03.07	2018-09-25T14:53:26+02:00	1	hu	2163	2018.09.25	37,5			-7,576923077	44,5
40	10	1	2	81	2_81	75,82	pul2	1365	0,46	1	0	0	-1	4347	2727	6679	249343	253690	252070	256022	female	Hungary	1981.03.07	2018-09-25T14:53:26+02:00	1	hu	2575	2018.09.25	37,5			-25,35294118	70,82352941
40	11	1	3	73	3_73	76,83	pitd3	1265	0,07	1	0	0	-0,199324324	4269	3886	4901	256025	260294	259911	260926	female	Hungary	1981.03.07	2018-09-25T14:53:26+02:00	1	hu	1947	2018.09.25	37,5			8,347826087	53,56521739
40	12	1	5	70	5_70	82,45	var5	1165	0,76	1	1	1	-1	4468	3091	6241	260941	265409	264032	267182	female	Hungary	1981.03.07	2018-09-25T14:53:26+02:00	1	hu	759	2018.09.25	37,5			-14,8	61
40	13	1	3	50	3_50	79,67	pitd3	865	0,16	1	0	0	-0,091216216	4138	2985	5103	267184	271322	270169	272287	female	Hungary	1981.03.07	2018-09-25T14:53:26+02:00	1	hu	1748	2018.09.25	37,5			-0,2	36,65
40	14	1	6	37	6_37	76,17	comd6	665	0,07	1	1	0	0,162162162	4300	5342	6390	272289	276589	277631	278679	female	Hungary	1981.03.07	2018-09-25T14:53:26+02:00	1	hu	1184	2018.09.25	37,5			4,875	48,79166667
40	15	1	4	22	4_22	83,69	pitu4	365	0,76	1	1	1	-0,760135135	4387	4527	5427	278684	283071	283211	284111	female	Hungary	1981.03.07	2018-09-25T14:53:26+02:00	1	hu	2991	2018.09.25	37,5			-7,2	37,8
40	16	1	4	25	4_25	76,88	pitu4	465	0,07	1	0	1	0,10472973	4314	3989	5254	284116	288430	288105	289370	female	Hungary	1981.03.07	2018-09-25T14:53:26+02:00	1	hu	4070	2018.09.25	37,5			19,15	38,3
40	17	1	3	10	3_10	81,94	pitd3	165	0,76	1	0	0	0,236486486	4377	5715	6997	289375	293752	295090	296372	female	Hungary	1981.03.07	2018-09-25T14:53:26+02:00	1	hu	2704	2018.09.25	37,5			0,153846154	23,76923077
40	18	1	3	34	3_34	83,69	pitd3	565	0,76	1	1	1	-1	4390	3465	4565	296380	300770	299845	300945	female	Hungary	1981.03.07	2018-09-25T14:53:26+02:00	1	hu	4109	2018.09.25	37,5			-20,46666667	40,93333333
40	19	1	1	5	1_5	83,39	sin1	65	1,06	1	1	0	-0,118243243	4234	4979	6149	300955	305189	305934	307104	female	Hungary	1981.03.07	2018-09-25T14:53:26+02:00	1	hu	931	2018.09.25	37,5			12,80952381	17,71428571
40	20	1	2	41	2_41	73,33	pul2	665	1,06	1	0	0	-1	4239	2897	7569	307107	311346	310004	314676	female	Hungary	1981.03.07	2018-09-25T14:53:26+02:00	1	hu	3124	2018.09.25	37,5			-18,77777778	58,77777778
40	21	1	4	49	4_49	76,84	pitu4	865	0,07	1	1	1	-1	4342	4202	5078	314686	319028	318888	319764	female	Hungary	1981.03.07	2018-09-25T14:53:26+02:00	1	hu	640	2018.09.25	37,5			7,842105263	44,78947368
40	22	1	1	58	1_58	83,69	sin1	965	0,76	1	1	1	-1	4315	3025	6342	319769	324084	322794	326111	female	Hungary	1981.03.07	2018-09-25T14:53:26+02:00	1	hu	1164	2018.09.25	37,5			-19,2	51,4
40	23	1	2	66	2_66	74,98	pul2	1065	1,96	1	0	0	-1	3733	2645	6210	326116	329849	328761	332326	female	Hungary	1981.03.07	2018-09-25T14:53:26+02:00	1	hu	3766	2018.09.25	37,5			-26,41176471	66,47058824
40	24	1	6	72	6_72	83,49	comd6	1165	1,96	1	0	0	-1	3628	2185	13052	332336	335964	334521	345388	female	Hungary	1981.03.07	2018-09-25T14:53:26+02:00	1	hu	3086	2018.09.25	37,5			-34,08333333	76,16666667
40	25	1	1	24	1_24	83,08	sin1	365	1,96	1	1	1	-0,037162162	3612	3182	4537	345398	349010	348580	349935	female	Hungary	1981.03.07	2018-09-25T14:53:26+02:00	1	hu	933	2018.09.25	37,5			0,333333333	28,27777778
40	26	1	1	66	1_66	83,07	sin1	1065	1,96	1	1	1	-1	3545	2135	3967	349947	353492	352082	353914	female	Hungary	1981.03.07	2018-09-25T14:53:26+02:00	1	hu	1349	2018.09.25	37,5			-19,64	49
40	27	1	3	46	3_46	83,69	pitd3	765	0,76	1	0	0	-0,658783784	4110	3548	4515	353927	358037	357475	358442	female	Hungary	1981.03.07	2018-09-25T14:53:26+02:00	1	hu	1379	2018.09.25	37,5			-18,33333333	53,85714286
40	28	1	5	20	5_20	78,73	var5	365	0,16	1	0	1	0,283783784	4620	4013	5193	358450	363070	362463	363643	female	Hungary	1981.03.07	2018-09-25T14:53:26+02:00	1	hu	2638	2018.09.25	37,5			12,9	27,3
40	29	1	2	68	2_68	71,9	pul2	1165	0,16	1	1	1	-1	4417	2882	6719	363648	368065	366530	370367	female	Hungary	1981.03.07	2018-09-25T14:53:26+02:00	1	hu	3927	2018.09.25	37,5			-9,321428571	54,25
40	30	1	1	73	1_73	76,83	sin1	1265	0,07	1	0	0	-1	4115	3305	4530	370375	374490	373680	374905	female	Hungary	1981.03.07	2018-09-25T14:53:26+02:00	1	hu	2099	2018.09.25	37,5			5,4	49,6
40	31	1	6	39	6_39	80,21	comd6	665	0,46	1	1	1	-0,158783784	4523	3626	4671	374907	379430	378533	379578	female	Hungary	1981.03.07	2018-09-25T14:53:26+02:00	1	hu	2459	2018.09.25	37,5			-22,45454545	53,81818182
40	32	1	6	38	6_38	79,78	comd6	665	0,16	1	0	0	-0,162162162	4150	3615	4832	379583	383733	383198	384415	female	Hungary	1981.03.07	2018-09-25T14:53:26+02:00	1	hu	1265	2018.09.25	37,5			-11,33333333	51,66666667
40	33	1	4	51	4_51	81,46	pitu4	865	0,46	1	0	0	-0,290540541	4223	4115	5108	384420	388643	388535	389528	female	Hungary	1981.03.07	2018-09-25T14:53:26+02:00	1	hu	1241	2018.09.25	37,5			-10,42857143	70,14285714
40	34	1	5	32	5_32	79,93	var5	565	0,16	1	1	0	0,081081081	4370	6155	7430	389540	393910	395695	396970	female	Hungary	1981.03.07	2018-09-25T14:53:26+02:00	1	hu	3521	2018.09.25	37,5			7,318181818	37,63636364
40	35	1	7	45	7_45	80,63	comu7	765	0,46	1	0	0	-0,162162162	4135	2835	8153	396975	401110	399810	405128	female	Hungary	1981.03.07	2018-09-25T14:53:26+02:00	1	hu	3725	2018.09.25	37,5			-26,2	66,93333333
40	36	1	4	76	4_76	81,93	pitu4	1265	0,76	1	0	0	-1	4297	3055	8982	405133	409430	408188	414115	female	Hungary	1981.03.07	2018-09-25T14:53:26+02:00	1	hu	1348	2018.09.25	37,5			-26,26086957	60,95652174
40	37	1	4	24	4_24	83,08	pitu4	365	1,96	1	1	1	-0,260135135	4027	4929	6067	414123	418150	419052	420190	female	Hungary	1981.03.07	2018-09-25T14:53:26+02:00	1	hu	3712	2018.09.25	37,5			4,739130435	43,52173913
40	38	1	7	83	7_83	85,06	comu7	1365	1,06	1	1	1	-1	4182	2757	7105	420200	424382	422957	427305	female	Hungary	1981.03.07	2018-09-25T14:53:26+02:00	1	hu	2857	2018.09.25	37,5			-33,05882353	74,73529412
40	39	1	4	16	4_16	81,94	pitu4	265	0,76	1	0	1	0,14527027	4338	3068	6820	427312	431650	430380	434132	female	Hungary	1981.03.07	2018-09-25T14:53:26+02:00	1	hu	2294	2018.09.25	37,5			-4,666666667	34,47619048
40	40	1	7	54	7_54	81,1	comu7	865	1,96	1	0	0	-1	3732	2450	6644	434142	437874	436592	440786	female	Hungary	1981.03.07	2018-09-25T14:53:26+02:00	1	hu	952	2018.09.25	37,5			-25,89655172	62,89655172
40	41	1	5	19	5_19	76,77	var5	365	0,07	1	1	0	0,358108108	4033	6415	7318	440796	444829	447211	448114	female	Hungary	1981.03.07	2018-09-25T14:53:26+02:00	1	hu	2025	2018.09.25	37,5			2,3125	36,3125
40	42	1	6	35	6_35	84,17	comd6	565	1,06	1	0	1	0,192567568	4310	5505	6632	448119	452429	453624	454751	female	Hungary	1981.03.07	2018-09-25T14:53:26+02:00	1	hu	924	2018.09.25	37,5			-26,32	49,16
40	43	1	1	8	1_8	79,75	sin1	165	0,16	1	1	0	0,138513514	4369	3819	4699	454759	459128	458578	459458	female	Hungary	1981.03.07	2018-09-25T14:53:26+02:00	1	hu	932	2018.09.25	37,5			2,695652174	38,82608696
40	44	1	7	81	7_81	83,19	comu7	1365	0,46	1	0	0	-1	4430	3542	4557	459461	463891	463003	464018	female	Hungary	1981.03.07	2018-09-25T14:53:26+02:00	1	hu	2667	2018.09.25	37,5			-31	66,47368421
40	45	1	3	41	3_41	83,39	pitd3	665	1,06	1	1	1	-0,567567568	5081	4179	5146	464028	469109	468207	469174	female	Hungary	1981.03.07	2018-09-25T14:53:26+02:00	1	hu	915	2018.09.25	37,5			-17,14285714	39,04761905
40	46	1	3	19	3_19	76,9	pitd3	365	0,07	1	0	1	0,527027027	4535	4485	5360	469177	473712	473662	474537	female	Hungary	1981.03.07	2018-09-25T14:53:26+02:00	1	hu	3803	2018.09.25	37,5			3,947368421	39,42105263
40	47	1	7	78	7_78	85,23	comu7	1265	1,96	1	1	1	-1	4075	2681	6060	474542	478617	477223	480602	female	Hungary	1981.03.07	2018-09-25T14:53:26+02:00	1	hu	1914	2018.09.25	37,5			-37,625	70,6875
40	48	1	5	37	5_37	76,51	var5	665	0,07	1	1	0	0,425675676	4305	2876	5195	480609	484914	483485	485804	female	Hungary	1981.03.07	2018-09-25T14:53:26+02:00	1	hu	3648	2018.09.25	37,5			0,9	45,55
40	49	1	2	31	2_31	65,51	pul2	565	0,07	1	0	0	-0,418918919	4483	3725	4768	485809	490292	489534	490577	female	Hungary	1981.03.07	2018-09-25T14:53:26+02:00	1	hu	2250	2018.09.25	37,5			2,652173913	48,04347826
40	50	1	5	52	5_52	83,23	var5	865	0,76	1	0	0	-1	4446	3559	4474	490584	495030	494143	495058	female	Hungary	1981.03.07	2018-09-25T14:53:26+02:00	1	hu	4713	2018.09.25	37,5			4,318181818	39,54545455
40	51	1	6	65	6_65	82,94	comd6	1065	1,06	1	1	1	-1	4293	3061	6099	495060	499353	498121	501159	female	Hungary	1981.03.07	2018-09-25T14:53:26+02:00	1	hu	2989	2018.09.25	37,5			-26,76666667	67
40	52	1	5	1	5_1	76,2	var5	65	0,07	1	1	0	0,412162162	4446	4544	6311	501164	505610	505708	507475	female	Hungary	1981.03.07	2018-09-25T14:53:26+02:00	1	hu	1558	2018.09.25	37,5			9,894736842	30,31578947
40	53	1	6	70	6_70	83,2	comd6	1165	0,76	1	0	0	-1	4406	2991	10756	507485	511891	510476	518241	female	Hungary	1981.03.07	2018-09-25T14:53:26+02:00	1	hu	3045	2018.09.25	37,5			-31,67857143	69,67857143
41	5	1	2	26	2_26	68,04	pul2	465	0,16	1	0	1	0,736486486	3323,2	6903,5	8135,2	179331,3	182654,5	186234,8	187466,5	female	Hungary	1985.04.04	2018-09-25T14:56:26+02:00	1	hu	4707	2018.09.25	33,41666667			-18,54545455	55,40909091
41	6	1	4	78	4_78	83,07	pitu4	1265	1,96	1	0	0	-0,506756757	3187	4463,2	6510,9	187467,8	190654,8	191931	193978,7	female	Hungary	1985.04.04	2018-09-25T14:56:26+02:00	1	hu	1815	2018.09.25	33,41666667			-29,41176471	75,76470588
41	7	1	2	25	2_25	65,23	pul2	465	0,07	1	1	0	0,388513514	3255	5127,2	5839	193979,6	197234,6	199106,8	199818,6	female	Hungary	1985.04.04	2018-09-25T14:56:26+02:00	1	hu	4332	2018.09.25	33,41666667			3,409090909	50,5
41	8	1	2	34	2_34	72,93	pul2	565	0,76	1	1	0	-0,722972973	3257,8	4639,1	5526,9	199819,6	203077,4	204458,7	205346,5	female	Hungary	1985.04.04	2018-09-25T14:56:26+02:00	1	hu	813	2018.09.25	33,41666667			-22,86666667	65,86666667
41	9	1	3	38	3_38	79,67	pitd3	665	0,16	1	0	1	0,77027027	3267,7	3935,3	4719,1	205347,4	208615,1	209282,7	210066,5	female	Hungary	1985.04.04	2018-09-25T14:56:26+02:00	1	hu	3042	2018.09.25	33,41666667			1,894736842	50,89473684
41	10	1	6	82	6_82	85,39	comd6	1365	0,76	1	1	1	-1	3286,6	2847,5	3471,1	210067,4	213354	212914,9	213538,5	female	Hungary	1985.04.04	2018-09-25T14:56:26+02:00	1	hu	4384	2018.09.25	33,41666667			-33,38888889	58,61111111
41	11	1	7	22	7_22	80,02	comu7	365	0,76	1	1	0	-0,790540541	3215,5	4591,3	5999,1	213539,4	216754,9	218130,7	219538,5	female	Hungary	1985.04.04	2018-09-25T14:56:26+02:00	1	hu	1879	2018.09.25	33,41666667			-18,52173913	63,56521739
41	12	1	6	58	6_58	82,14	comd6	965	0,76	1	0	0	-1	3275,4	2159,3	4606,9	219539,5	222814,9	221698,8	224146,4	female	Hungary	1985.04.04	2018-09-25T14:56:26+02:00	1	hu	3621	2018.09.25	33,41666667			-27,52941176	58,82352941
41	13	1	6	55	6_55	76,49	comd6	965	0,07	1	1	0	-0,449324324	3227,8	3464,1	4367,2	224147,3	227375,1	227611,4	228514,5	female	Hungary	1985.04.04	2018-09-25T14:56:26+02:00	1	hu	2987	2018.09.25	33,41666667			-18,75	62,8
41	14	1	7	58	7_58	82,31	comu7	965	0,76	1	0	0	-1	3299	2919,3	3734,8	228515,5	231814,5	231434,8	232250,3	female	Hungary	1985.04.04	2018-09-25T14:56:26+02:00	1	hu	4299	2018.09.25	33,41666667			-28,73913043	77,52173913
41	15	1	4	33	4_33	81,46	pitu4	565	0,46	1	0	0	0,476351351	3243,7	6687,4	7271,2	232251,1	235494,8	238938,5	239522,3	female	Hungary	1985.04.04	2018-09-25T14:56:26+02:00	1	hu	1108	2018.09.25	33,41666667			-18,16666667	49,16666667
41	16	1	7	25	7_25	77,08	comu7	465	0,07	1	1	0	0,199324324	3271,9	4239,7	4935,5	239523	242794,9	243762,7	244458,5	female	Hungary	1985.04.04	2018-09-25T14:56:26+02:00	1	hu	2000	2018.09.25	33,41666667			-0,411764706	59,29411765
41	17	1	1	59	1_59	83,39	sin1	965	1,06	1	0	0	-1	3235,7	2991,2	3695,3	244459,2	247694,9	247450,4	248154,5	female	Hungary	1985.04.04	2018-09-25T14:56:26+02:00	1	hu	3366	2018.09.25	33,41666667			-11,77272727	58,5
41	18	1	1	43	1_43	76,85	sin1	765	0,07	1	0	1	0,959459459	3279	4599,1	5294,9	248155,4	251434,4	252754,5	253450,3	female	Hungary	1985.04.04	2018-09-25T14:56:26+02:00	1	hu	986	2018.09.25	33,41666667			-4,133333333	39,46666667
41	19	1	2	72	2_72	75,31	pul2	1165	1,96	1	1	1	-1	3243,5	1799,1	4790,9	253451,6	256695,1	255250,7	258242,5	female	Hungary	1985.04.04	2018-09-25T14:56:26+02:00	1	hu	1069	2018.09.25	33,41666667			-29,72222222	58,77777778
41	20	1	7	54	7_54	81,1	comu7	865	1,96	1	0	0	-1	3151,4	1839,4	4366,9	258243,5	261394,9	260082,9	262610,4	female	Hungary	1985.04.04	2018-09-25T14:56:26+02:00	1	hu	2173	2018.09.25	33,41666667			-25,89655172	62,89655172
41	21	1	7	5	7_5	75,91	comu7	65	1,06	1	1	0	-0,385135135	3243,4	5687,1	6206,8	262611,4	265854,8	268298,5	268818,2	female	Hungary	1985.04.04	2018-09-25T14:56:26+02:00	1	hu	1422	2018.09.25	33,41666667			-2,619047619	43
41	22	1	6	9	6_9	76,4	comd6	165	0,46	1	0	1	0,429054054	3255,5	4023	4605,8	268819,6	272075,1	272842,6	273425,4	female	Hungary	1985.04.04	2018-09-25T14:56:26+02:00	1	hu	750	2018.09.25	33,41666667			-19,0952381	40,71428571
41	23	1	4	54	4_54	83,07	pitu4	865	1,96	1	0	0	-1	3147,9	1568,5	4088,4	273426,1	276574	274994,6	277514,5	female	Hungary	1985.04.04	2018-09-25T14:56:26+02:00	1	hu	1482	2018.09.25	33,41666667			-15,52941176	50,64705882
41	24	1	1	66	1_66	83,07	sin1	1065	1,96	1	1	0	-0,523648649	3138,7	3471	4254,7	277515,5	280654,2	280986,5	281770,2	female	Hungary	1985.04.04	2018-09-25T14:56:26+02:00	1	hu	3595	2018.09.25	33,41666667			-19,64	49
41	25	1	3	3	3_3	82,71	pitd3	65	0,46	1	1	0	1	3204,1	2103,7	5007,6	281770,9	284975	283874,6	286778,5	female	Hungary	1985.04.04	2018-09-25T14:56:26+02:00	1	hu	1436	2018.09.25	33,41666667			4,529411765	21
41	26	1	5	23	5_23	82,47	var5	365	1,06	1	0	1	0,466216216	3275,5	4221,9	4695	286779,5	290055	291001,4	291474,5	female	Hungary	1985.04.04	2018-09-25T14:56:26+02:00	1	hu	3774	2018.09.25	33,41666667			-4,5	28,04166667
41	27	1	5	16	5_16	82,18	var5	265	0,76	1	1	0	1	3219	3703,2	4343,1	291475,5	294694,5	295178,7	295818,6	female	Hungary	1985.04.04	2018-09-25T14:56:26+02:00	1	hu	2518	2018.09.25	33,41666667			2,117647059	29,94117647
41	28	1	4	62	4_62	79,66	pitu4	1065	0,16	1	0	1	0,209459459	3274,9	2830,4	3326,3	295820,2	299095,1	298650,6	299146,5	female	Hungary	1985.04.04	2018-09-25T14:56:26+02:00	1	hu	1505	2018.09.25	33,41666667			-0,238095238	51,04761905
41	29	1	2	69	2_69	73,69	pul2	1165	0,46	1	0	1	0,22972973	3226,8	5223,2	5911,1	299147,4	302374,2	304370,6	305058,5	female	Hungary	1985.04.04	2018-09-25T14:56:26+02:00	1	hu	1000	2018.09.25	33,41666667			-13,28571429	59,4
41	30	1	6	69	6_69	83,33	comd6	1165	0,46	1	1	1	-0,608108108	3255	2287	7255,1	305059,5	308314,5	307346,5	312314,6	female	Hungary	1985.04.04	2018-09-25T14:56:26+02:00	1	hu	3972	2018.09.25	33,41666667			-30,89473684	67,26315789
41	31	1	3	10	3_10	81,94	pitd3	165	0,76	1	0	1	1	3219,1	1462,6	4719,2	312315,6	315534,7	313778,2	317034,8	female	Hungary	1985.04.04	2018-09-25T14:56:26+02:00	1	hu	1821	2018.09.25	33,41666667			0,153846154	23,76923077
41	32	1	1	24	1_24	83,08	sin1	365	1,96	1	0	1	0,418918919	3258,9	1782,8	4806,7	317035,8	320294,7	318818,6	321842,5	female	Hungary	1985.04.04	2018-09-25T14:56:26+02:00	1	hu	984	2018.09.25	33,41666667			0,333333333	28,27777778
41	33	1	1	70	1_70	83,69	sin1	1165	0,76	1	1	1	-0,510135135	3250,6	2063,5	4711	321843,4	325094	323906,9	326554,4	female	Hungary	1985.04.04	2018-09-25T14:56:26+02:00	1	hu	3779	2018.09.25	33,41666667			-19,27777778	51,55555556
41	34	1	5	50	5_50	79,51	var5	865	0,16	1	1	0	0,668918919	3259,1	4055,2	4679,1	326555,3	329814,4	330610,5	331234,4	female	Hungary	1985.04.04	2018-09-25T14:56:26+02:00	1	hu	4009	2018.09.25	33,41666667			8,727272727	39
41	35	1	5	21	5_21	82,17	var5	365	0,46	1	0	1	0,381756757	3199,1	4503,1	5119,3	331235,3	334434,4	335738,4	336354,6	female	Hungary	1985.04.04	2018-09-25T14:56:26+02:00	1	hu	3089	2018.09.25	33,41666667			6	22,38888889
41	36	1	3	78	3_78	83,07	pitd3	1265	1,96	1	0	0	-0,611486486	3159,2	2430,9	6790,8	336355,5	339514,7	338786,4	343146,3	female	Hungary	1985.04.04	2018-09-25T14:56:26+02:00	1	hu	4209	2018.09.25	33,41666667			-27,89473684	55,78947368
41	37	1	5	41	5_41	83,97	var5	665	1,06	1	1	0	1	3227,4	3815,4	4471	343147,2	346374,6	346962,6	347618,2	female	Hungary	1985.04.04	2018-09-25T14:56:26+02:00	1	hu	3965	2018.09.25	33,41666667			-19,77272727	46,04545455
41	38	1	5	59	5_59	83,67	var5	965	1,06	1	1	1	-0,148648649	3274,7	3399,1	4103,1	347619,2	350893,9	351018,3	351722,3	female	Hungary	1985.04.04	2018-09-25T14:56:26+02:00	1	hu	4328	2018.09.25	33,41666667			-10,53333333	46,3
41	39	1	6	27	6_27	81,6	comd6	465	0,46	1	0	1	0,320945946	3191,6	3687,1	4543,1	351723,3	354914,9	355410,4	356266,4	female	Hungary	1985.04.04	2018-09-25T14:56:26+02:00	1	hu	1875	2018.09.25	33,41666667			-18,61111111	47,05555556
41	40	1	1	32	1_32	79,68	sin1	565	0,16	1	1	0	1	3286,9	2543,2	4158,8	356267,5	359554,4	358810,7	360426,3	female	Hungary	1985.04.04	2018-09-25T14:56:26+02:00	1	hu	985	2018.09.25	33,41666667			-5,714285714	37,28571429
41	41	1	3	2	3_2	79,84	pitd3	65	0,16	1	0	1	1	3207,6	1791,4	3543	360427,3	363634,9	362218,7	363970,3	female	Hungary	1985.04.04	2018-09-25T14:56:26+02:00	1	hu	1102	2018.09.25	33,41666667			-3	35,14285714
41	42	1	4	16	4_16	81,94	pitu4	265	0,76	1	1	0	0,476351351	3243,1	3111,1	4055,1	363971,3	367214,4	367082,4	368026,4	female	Hungary	1985.04.04	2018-09-25T14:56:26+02:00	1	hu	652	2018.09.25	33,41666667			-4,666666667	34,47619048
41	43	1	3	63	3_63	82,71	pitd3	1065	0,46	1	0	0	-1	3287,5	1735,2	6071,6	368027,4	371314,9	369762,6	374099	female	Hungary	1985.04.04	2018-09-25T14:56:26+02:00	1	hu	3388	2018.09.25	33,41666667			-22	61,08333333
41	44	1	2	10	2_10	65,79	pul2	165	0,76	1	0	1	0,408783784	3234,5	1694,4	4366,2	374100	377334,5	375794,4	378466,2	female	Hungary	1985.04.04	2018-09-25T14:56:26+02:00	1	hu	3925	2018.09.25	33,41666667			-8,772727273	37,81818182
41	45	1	4	4	4_4	83,73	pitu4	65	0,76	1	1	0	1	3287,6	1687,3	9375,2	378467,1	381754,7	380154,4	387842,3	female	Hungary	1985.04.04	2018-09-25T14:56:26+02:00	1	hu	4297	2018.09.25	33,41666667			2,911764706	18,17647059
41	46	1	3	15	3_15	81,46	pitd3	265	0,46	1	0	1	0,773648649	3231,1	2478,8	3359	387843,4	391074,5	390322,2	391202,4	female	Hungary	1985.04.04	2018-09-25T14:56:26+02:00	1	hu	2350	2018.09.25	33,41666667			-12,2	31,8
41	47	1	5	63	5_63	82,33	var5	1065	0,46	1	1	1	-0,5	3250,5	1886,4	3718,5	391203,8	394454,3	393090,2	394922,3	female	Hungary	1985.04.04	2018-09-25T14:56:26+02:00	1	hu	4531	2018.09.25	33,41666667			0,947368421	47,52631579
41	48	1	7	38	7_38	79,46	comu7	665	0,16	1	0	1	0,412162162	3231,8	3799,7	4383	394923,3	398155,1	398723	399306,3	female	Hungary	1985.04.04	2018-09-25T14:56:26+02:00	1	hu	2088	2018.09.25	33,41666667	29/04/1968	1968.04.29	-6,04	64,04
41	49	1	2	15	2_15	67,38	pul2	265	0,46	1	1	0	1	3287,3	2542,7	3510,6	399307,6	402594,9	401850,3	402818,2	female	Hungary	1985.04.04	2018-09-25T14:56:26+02:00	1	hu	4240	2018.09.25	33,41666667			-36,06666667	58,93333333
41	50	1	4	12	4_12	83,08	pitu4	165	1,96	1	1	0	1	3175,2	3191,9	3758,9	402819,2	405994,4	406011,1	406578,1	female	Hungary	1985.04.04	2018-09-25T14:56:26+02:00	1	hu	4420	2018.09.25	33,41666667			2,382352941	27,97058824
41	51	1	1	78	1_78	83,07	sin1	1265	1,96	1	0	0	0,574324324	3135,5	21343,5	22054,9	406579,1	409714,6	427922,6	428634	female	Hungary	1985.04.04	2018-09-25T14:56:26+02:00	1	hu	3802	2018.09.25	33,41666667			-16,375	45,8125
41	52	1	6	14	6_14	77,43	comd6	265	0,16	1	0	0	0,206081081	3234,6	2711,6	3623,4	428634,8	431869,4	431346,4	432258,2	female	Hungary	1985.04.04	2018-09-25T14:56:26+02:00	1	hu	839	2018.09.25	33,41666667			-14,625	70,6875
41	53	1	7	67	7_67	78,85	comu7	1165	0,07	1	1	0	0,560810811	3279,6	6654,9	7318,9	432259,2	435538,8	438914,1	439578,1	female	Hungary	1985.04.04	2018-09-25T14:56:26+02:00	1	hu	4493	2018.09.25	33,41666667			11,68	76,44
42	5	1	5	8	5_8	78,61	var5	165	0,16	1	1	0	0,172297297	3437	5535	6942	177907	181344	183442	184849	female	Serbia	1978.11.19	2018-09-25T15:26:30+02:00	1	hu	2728	2018.09.25	39,83333333			8,444444444	28,33333333
42	6	1	6	19	6_19	74,59	comd6	365	0,07	1	1	0	1	3387	4514	5799	184864	188251	189378	190663	female	Serbia	1978.11.19	2018-09-25T15:26:30+02:00	1	hu	960	2018.09.25	39,83333333			6,294117647	49
42	7	1	6	53	6_53	81,56	comd6	865	1,06	1	0	0	-0,388513514	3412	3961	4744	190680	194092	194641	195424	female	Serbia	1978.11.19	2018-09-25T15:26:30+02:00	1	hu	1969	2018.09.25	39,83333333			-29,75	60,25
42	8	1	7	79	7_79	79,03	comu7	1365	0,07	1	0	1	0,408783784	3441	3870	4503	195433	198874	199303	199936	female	Serbia	1978.11.19	2018-09-25T15:26:30+02:00	1	hu	1532	2018.09.25	39,83333333			-3,6	56,05
42	9	1	1	73	1_73	76,83	sin1	1265	0,07	1	1	0	0,337837838	3412	4319	5538	199951	203363	204270	205489	female	Serbia	1978.11.19	2018-09-25T15:26:30+02:00	1	hu	2295	2018.09.25	39,83333333			5,4	49,6
42	10	1	7	8	7_8	74,21	comu7	165	0,16	1	0	0	-0,793918919	3399	3462	4224	205499	208898	208961	209723	female	Serbia	1978.11.19	2018-09-25T15:26:30+02:00	1	hu	2823	2018.09.25	39,83333333			-1,823529412	52,05882353
42	11	1	6	23	6_23	80,68	comd6	365	1,06	1	0	0	-0,402027027	3375	3669	4468	209731	213106	213400	214199	female	Serbia	1978.11.19	2018-09-25T15:26:30+02:00	1	hu	1045	2018.09.25	39,83333333			-24,88888889	65,16666667
42	12	1	5	57	5_57	82,6	var5	965	0,46	1	1	0	0,243243243	3365	4026	4693	214203	217568	218229	218896	female	Serbia	1978.11.19	2018-09-25T15:26:30+02:00	1	hu	4374	2018.09.25	39,83333333			-7,85	42,45
42	13	1	6	84	6_84	82,85	comd6	1365	1,96	1	1	0	-0,905405405	3424	3925	4671	218905	222329	222830	223576	female	Serbia	1978.11.19	2018-09-25T15:26:30+02:00	1	hu	2514	2018.09.25	39,83333333			-30,31578947	60,31578947
42	14	1	1	8	1_8	79,75	sin1	165	0,16	1	0	1	0,087837838	3408	5028	5986	223582	226990	228610	229568	female	Serbia	1978.11.19	2018-09-25T15:26:30+02:00	1	hu	1037	2018.09.25	39,83333333			2,695652174	38,82608696
42	15	1	6	14	6_14	77,43	comd6	265	0,16	1	0	0	-0,766891892	3399	3684	4385	229575	232974	233259	233960	female	Serbia	1978.11.19	2018-09-25T15:26:30+02:00	1	hu	4716	2018.09.25	39,83333333			-14,625	70,6875
42	16	1	7	36	7_36	80,92	comu7	565	1,96	1	1	1	-0,878378378	3449	3415	4157	233978	237427	237393	238135	female	Serbia	1978.11.19	2018-09-25T15:26:30+02:00	1	hu	844	2018.09.25	39,83333333			-19,92857143	68,85714286
42	17	1	1	45	1_45	81,46	sin1	765	0,46	1	1	0	0,513513514	3355	3690	4291	238147	241502	241837	242438	female	Serbia	1978.11.19	2018-09-25T15:26:30+02:00	1	hu	4644	2018.09.25	39,83333333			-5,733333333	45,4
42	18	1	1	20	1_20	79,69	sin1	365	0,16	1	0	1	0,378378378	3407	3649	4160	242446	245853	246095	246606	female	Serbia	1978.11.19	2018-09-25T15:26:30+02:00	1	hu	1038	2018.09.25	39,83333333			-5,5	34,94444444
42	19	1	2	59	2_59	74,84	pul2	965	1,06	1	0	0	-0,908783784	3437	3967	4700	246613	250050	250580	251313	female	Serbia	1978.11.19	2018-09-25T15:26:30+02:00	1	hu	4221	2018.09.25	39,83333333			-18,07692308	65,76923077
42	20	1	3	18	3_18	83,08	pitd3	265	1,96	1	1	0	0,138513514	3419	5174	5836	251323	254742	256497	257159	female	Serbia	1978.11.19	2018-09-25T15:26:30+02:00	1	hu	778	2018.09.25	39,83333333			-1,476190476	16,42857143
42	21	1	5	19	5_19	76,77	var5	365	0,07	1	1	0	0,135135135	3381	5094	5795	257170	260551	262264	262965	female	Serbia	1978.11.19	2018-09-25T15:26:30+02:00	1	hu	2848	2018.09.25	39,83333333			2,3125	36,3125
42	22	1	5	82	5_82	83,24	var5	1365	0,76	1	0	0	-0,773648649	3357	4190	4865	262970	266327	267160	267835	female	Serbia	1978.11.19	2018-09-25T15:26:30+02:00	1	hu	4517	2018.09.25	39,83333333			-14,41666667	49,5
42	23	1	3	46	3_46	83,69	pitd3	765	0,76	1	1	1	-0,841216216	3349	4223	4956	267840	271189	272063	272796	female	Serbia	1978.11.19	2018-09-25T15:26:30+02:00	1	hu	3720	2018.09.25	39,83333333			-18,33333333	53,85714286
42	24	1	7	35	7_35	82,86	comu7	565	1,06	1	0	0	-0,77027027	3356	4075	4791	272801	276157	276876	277592	female	Serbia	1978.11.19	2018-09-25T15:26:30+02:00	1	hu	4243	2018.09.25	39,83333333			-23,20833333	68,79166667
42	25	1	6	57	6_57	80,75	comd6	965	0,46	1	1	1	-0,976351351	3401	3569	4153	277597	280998	281166	281750	female	Serbia	1978.11.19	2018-09-25T15:26:30+02:00	1	hu	2176	2018.09.25	39,83333333			-25,2	67,2
42	26	1	6	8	6_8	74,89	comd6	165	0,16	1	0	0	-0,949324324	3463	3810	4444	281757	285220	285567	286201	female	Serbia	1978.11.19	2018-09-25T15:26:30+02:00	1	hu	4681	2018.09.25	39,83333333			-19,17391304	45,43478261
42	27	1	7	34	7_34	83,4	comu7	565	0,76	1	0	0	-1	3402	4082	4771	286210	289612	290292	290981	female	Serbia	1978.11.19	2018-09-25T15:26:30+02:00	1	hu	3846	2018.09.25	39,83333333			-25,27777778	55,72222222
42	28	1	3	43	3_43	76,85	pitd3	765	0,07	1	1	0	0,533783784	3339	3359	3984	290988	294327	294347	294972	female	Serbia	1978.11.19	2018-09-25T15:26:30+02:00	1	hu	3628	2018.09.25	39,83333333			1,75	48,45
42	29	1	2	73	2_73	69,54	pul2	1265	0,07	1	0	0	-0,300675676	3362	3498	4097	294977	298339	298475	299074	female	Serbia	1978.11.19	2018-09-25T15:26:30+02:00	1	hu	4545	2018.09.25	39,83333333			1	45,2173913
42	30	1	4	41	4_41	83,39	pitu4	665	1,06	1	0	0	-0,743243243	3412	3787	4490	299078	302490	302865	303568	female	Serbia	1978.11.19	2018-09-25T15:26:30+02:00	1	hu	775	2018.09.25	39,83333333			-3,666666667	54,6
42	31	1	5	1	5_1	76,2	var5	65	0,07	1	1	1	-0,226351351	3504	3478	3994	303579	307083	307057	307573	female	Serbia	1978.11.19	2018-09-25T15:26:30+02:00	1	hu	2023	2018.09.25	39,83333333			9,894736842	30,31578947
42	32	1	4	58	4_58	83,69	pitu4	965	0,76	1	0	0	-0,986486486	3613	4028	4612	307583	311196	311611	312195	female	Serbia	1978.11.19	2018-09-25T15:26:30+02:00	1	hu	1329	2018.09.25	39,83333333			-28,88888889	58,55555556
42	33	1	1	59	1_59	83,39	sin1	965	1,06	1	1	1	-0,152027027	3417	3692	4183	312200	315617	315892	316383	female	Serbia	1978.11.19	2018-09-25T15:26:30+02:00	1	hu	694	2018.09.25	39,83333333			-11,77272727	58,5
42	34	1	5	54	5_54	83,3	var5	865	1,96	1	1	1	-0,121621622	4211	5103	5748	316396	320607	321499	322144	female	Serbia	1978.11.19	2018-09-25T15:26:30+02:00	1	hu	3180	2018.09.25	39,83333333			-13,9	39,4
42	35	1	3	4	3_4	83,72	pitd3	65	0,76	1	0	0	-0,60472973	3367	4338	4972	322153	325520	326491	327125	female	Serbia	1978.11.19	2018-09-25T15:26:30+02:00	1	hu	4692	2018.09.25	39,83333333			3,62962963	18,11111111
42	36	1	2	36	2_36	72,31	pul2	565	1,96	1	1	1	-1	3372	3414	4091	327131	330503	330545	331222	female	Serbia	1978.11.19	2018-09-25T15:26:30+02:00	1	hu	3320	2018.09.25	39,83333333			-30,77777778	64,22222222
42	37	1	2	54	2_54	74,12	pul2	865	1,96	1	0	0	-1	3404	3153	3783	331226	334630	334379	335009	female	Serbia	1978.11.19	2018-09-25T15:26:30+02:00	1	hu	3443	2018.09.25	39,83333333			-20,56521739	51,7826087
42	38	1	3	36	3_36	83,07	pitd3	565	1,96	1	1	1	-0,89527027	3461	3521	4188	335016	338477	338537	339204	female	Serbia	1978.11.19	2018-09-25T15:26:30+02:00	1	hu	2461	2018.09.25	39,83333333			-19,53333333	30,8
42	39	1	3	42	3_42	83,07	pitd3	665	1,96	1	0	0	-0,790540541	3581	3542	4131	339211	342792	342753	343342	female	Serbia	1978.11.19	2018-09-25T15:26:30+02:00	1	hu	2706	2018.09.25	39,83333333			-14,56	40,6
42	40	1	1	26	1_26	79,68	sin1	465	0,16	1	1	0	0,128378378	3380	3410	3935	343353	346733	346763	347288	female	Serbia	1978.11.19	2018-09-25T15:26:30+02:00	1	hu	1039	2018.09.25	39,83333333			0,578947368	28,10526316
42	41	1	4	39	4_39	81,46	pitu4	665	0,46	1	0	0	-1	3390	3087	3606	347294	350684	350381	350900	female	Serbia	1978.11.19	2018-09-25T15:26:30+02:00	1	hu	4380	2018.09.25	39,83333333			-15,20833333	59,25
42	42	1	7	39	7_39	81,88	comu7	665	0,46	1	0	0	-1	3988	3886	4588	350906	354894	354792	355494	female	Serbia	1978.11.19	2018-09-25T15:26:30+02:00	1	hu	939	2018.09.25	39,83333333			-28,47368421	67,78947368
42	43	1	3	32	3_32	79,68	pitd3	565	0,16	1	1	1	-0,283783784	3360	3894	4377	355500	358860	359394	359877	female	Serbia	1978.11.19	2018-09-25T15:26:30+02:00	1	hu	2035	2018.09.25	39,83333333			-1,708333333	48,45833333
42	44	1	2	58	2_58	73,38	pul2	965	0,76	1	1	1	-1	3336	3221	3957	359883	363219	363104	363840	female	Serbia	1978.11.19	2018-09-25T15:26:30+02:00	1	hu	4188	2018.09.25	39,83333333			-21,82608696	59,34782609
42	45	1	4	64	4_64	83,69	pitu4	1065	0,76	1	0	0	-1	3405	3127	3681	363846	367251	366973	367527	female	Serbia	1978.11.19	2018-09-25T15:26:30+02:00	1	hu	1890	2018.09.25	39,83333333			-23,64705882	66,29411765
42	46	1	4	60	4_60	83,07	pitu4	965	1,96	1	1	1	-0,97972973	3388	3176	3690	367534	370922	370710	371224	female	Serbia	1978.11.19	2018-09-25T15:26:30+02:00	1	hu	1450	2018.09.25	39,83333333			-17,57894737	59,10526316
42	47	1	7	70	7_70	82,76	comu7	1165	0,76	1	0	0	-1	3474	2194	6233	371229	374703	373423	377462	female	Serbia	1978.11.19	2018-09-25T15:26:30+02:00	1	hu	1098	2018.09.25	39,83333333			-29,08695652	74,56521739
42	48	1	2	25	2_25	65,23	pul2	465	0,07	1	0	0	-0,243243243	3365	4770	5412	377472	380837	382242	382884	female	Serbia	1978.11.19	2018-09-25T15:26:30+02:00	1	hu	2828	2018.09.25	39,83333333			3,409090909	50,5
42	49	1	1	43	1_43	76,85	sin1	765	0,07	1	1	0	0,581081081	3347	3130	3716	382889	386236	386019	386605	female	Serbia	1978.11.19	2018-09-25T15:26:30+02:00	1	hu	1040	2018.09.25	39,83333333			-4,133333333	39,46666667
42	50	1	5	5	5_5	83,5	var5	65	1,06	1	0	0	-0,976351351	3353	4014	4692	386611	389964	390625	391303	female	Serbia	1978.11.19	2018-09-25T15:26:30+02:00	1	hu	2089	2018.09.25	39,83333333	29/04/1968	1968.04.29	5,142857143	16,52380952
42	51	1	4	23	4_23	83,39	pitu4	365	1,06	1	0	0	-0,364864865	3370	4193	4882	391312	394682	395505	396194	female	Serbia	1978.11.19	2018-09-25T15:26:30+02:00	1	hu	4341	2018.09.25	39,83333333			3,791666667	44,29166667
42	52	1	2	31	2_31	65,51	pul2	565	0,07	1	1	1	-0,743243243	3399	3362	4049	396199	399598	399561	400248	female	Serbia	1978.11.19	2018-09-25T15:26:30+02:00	1	hu	3006	2018.09.25	39,83333333			2,652173913	48,04347826
42	53	1	4	48	4_48	83,07	pitu4	765	1,96	1	0	0	-1	3367	3321	3971	400253	403620	403574	404224	female	Serbia	1978.11.19	2018-09-25T15:26:30+02:00	1	hu	1016	2018.09.25	39,83333333			-20,52631579	55,42105263
44	5	1	2	2	2_2	59,86	pul2	65	0,16	1	0	1	1	4203	6327,4	9058,6	103755,6	107958,6	110083	112814,2	female	Hungary	1976.12.15	2018-09-25T15:28:36+02:00	1	hu	1155	2018.09.25	41,75			-2,48	24,24
44	6	1	6	13	6_13	74,99	comd6	265	0,07	1	0	1	0,793918919	4162,6	5905,6	7139,9	112815,9	116978,5	118721,5	119955,8	female	Hungary	1976.12.15	2018-09-25T15:28:36+02:00	1	hu	4001	2018.09.25	41,75			-0,375	44,4375
44	7	1	7	73	7_73	78,26	comu7	1265	0,07	1	1	0	1	4201,4	5741,9	7044,5	119957,1	124158,5	125699	127001,6	female	Hungary	1976.12.15	2018-09-25T15:28:36+02:00	1	hu	776	2018.09.25	41,75			-8,923076923	54,38461538
44	8	1	5	77	5_77	83,37	var5	1265	1,06	1	0	1	0,929054054	4194,7	9631,3	11109,6	127003,4	131198,1	136634,7	138113	female	Hungary	1976.12.15	2018-09-25T15:28:36+02:00	1	hu	3733	2018.09.25	41,75			-15,38095238	53,42857143
44	9	1	1	74	1_74	79,66	sin1	1265	0,16	1	0	1	0,986486486	4162,8	5703,5	7013,6	138114,6	142277,4	143818,1	145128,2	female	Hungary	1976.12.15	2018-09-25T15:28:36+02:00	1	hu	2083	2018.09.25	41,75	29/04/1968	1968.04.29	-7,576923077	44,5
44	10	1	2	3	2_3	61,32	pul2	65	0,46	1	1	0	1	4369,5	5773,6	7042,8	145129,5	149499	150903,1	152172,3	female	Hungary	1976.12.15	2018-09-25T15:28:36+02:00	1	hu	1843	2018.09.25	41,75			-13,5	37,14285714
44	11	1	3	49	3_49	76,84	pitd3	865	0,07	1	0	1	1	4183,6	6917,2	8365,7	152175,4	156359	159092,6	160541,1	female	Hungary	1976.12.15	2018-09-25T15:28:36+02:00	1	hu	4663	2018.09.25	41,75			22,40909091	51,5
44	12	1	5	57	5_57	82,6	var5	965	0,46	1	0	1	1	4454,4	6608	8123,4	160542,7	164997,1	167150,7	168666,1	female	Hungary	1976.12.15	2018-09-25T15:28:36+02:00	1	hu	1706	2018.09.25	41,75			-7,85	42,45
44	13	1	1	59	1_59	83,39	sin1	965	1,06	1	1	0	0,956081081	4168,7	5567,3	7013,9	168667,9	172836,6	174235,2	175681,8	female	Hungary	1976.12.15	2018-09-25T15:28:36+02:00	1	hu	1093	2018.09.25	41,75			-11,77272727	58,5
44	14	1	4	11	4_11	83,39	pitu4	165	1,06	1	0	1	1	4192,6	6781,5	8250,6	175683,6	179876,2	182465,1	183934,2	female	Hungary	1976.12.15	2018-09-25T15:28:36+02:00	1	hu	1116	2018.09.25	41,75			3,294117647	34,35294118
44	15	1	3	73	3_73	76,83	pitd3	1265	0,07	1	0	1	1	4361,1	5205,5	8940,3	183935,5	188296,6	189141	192875,8	female	Hungary	1976.12.15	2018-09-25T15:28:36+02:00	1	hu	1034	2018.09.25	41,75			8,347826087	53,56521739
44	16	1	4	42	4_42	83,07	pitu4	665	1,96	1	1	0	0,827702703	3759,2	6285,9	7685,3	192877,2	196636,4	199163,1	200562,5	female	Hungary	1976.12.15	2018-09-25T15:28:36+02:00	1	hu	3254	2018.09.25	41,75			-11,61538462	46,46153846
44	17	1	2	67	2_67	69,07	pul2	1165	0,07	1	1	0	0,871621622	4191,8	5040,7	6372,5	200563,8	204755,6	205604,5	206936,3	female	Hungary	1976.12.15	2018-09-25T15:28:36+02:00	1	hu	3806	2018.09.25	41,75			1,2	48,8
44	18	1	4	28	4_28	83,69	pitu4	465	0,76	1	0	1	0,925675676	4178	4798	6214,1	206937,5	211115,5	211735,5	213151,6	female	Hungary	1976.12.15	2018-09-25T15:28:36+02:00	1	hu	2273	2018.09.25	41,75			-4,772727273	38,95454545
44	19	1	1	62	1_62	79,66	sin1	1065	0,16	1	0	1	1	4221,3	4303,2	5669,5	213154	217375,3	217457,2	218823,5	female	Hungary	1976.12.15	2018-09-25T15:28:36+02:00	1	hu	1781	2018.09.25	41,75			-9,157894737	39,78947368
44	20	1	2	41	2_41	73,33	pul2	665	1,06	1	1	0	0,972972973	4249,8	4702,2	6063,9	218826,2	223076	223528,4	224890,1	female	Hungary	1976.12.15	2018-09-25T15:28:36+02:00	1	hu	2934	2018.09.25	41,75			-18,77777778	58,77777778
44	21	1	7	67	7_67	78,85	comu7	1165	0,07	1	0	1	1	4164,3	9137,1	10421	224891,3	229055,6	234028,4	235312,3	female	Hungary	1976.12.15	2018-09-25T15:28:36+02:00	1	hu	3878	2018.09.25	41,75			11,68	76,44
44	22	1	3	78	3_78	83,07	pitd3	1265	1,96	1	0	1	0,293918919	3813,7	4445,7	6254,2	235314,5	239128,2	239760,2	241568,7	female	Hungary	1976.12.15	2018-09-25T15:28:36+02:00	1	hu	1228	2018.09.25	41,75			-27,89473684	55,78947368
44	23	1	5	82	5_82	83,24	var5	1365	0,76	1	1	0	0,763513514	4171,5	6043,8	7337,2	241570	245741,5	247613,8	248907,2	female	Hungary	1976.12.15	2018-09-25T15:28:36+02:00	1	hu	3762	2018.09.25	41,75			-14,41666667	49,5
44	24	1	4	54	4_54	83,07	pitu4	865	1,96	1	1	0	0,706081081	3771,8	6109,4	7412,9	248909,3	252681,1	255018,7	256322,2	female	Hungary	1976.12.15	2018-09-25T15:28:36+02:00	1	hu	3491	2018.09.25	41,75			-15,52941176	50,64705882
44	25	1	1	35	1_35	83,39	sin1	565	1,06	1	0	1	0,875	4218,4	5419,7	6722,2	256323,4	260541,8	261743,1	263045,6	female	Hungary	1976.12.15	2018-09-25T15:28:36+02:00	1	hu	1091	2018.09.25	41,75			-2,083333333	42,04166667
44	26	1	5	16	5_16	82,18	var5	265	0,76	1	1	0	0,804054054	4174,6	6082,5	7511	263046,9	267221,5	269129,4	270557,9	female	Hungary	1976.12.15	2018-09-25T15:28:36+02:00	1	hu	4116	2018.09.25	41,75			2,117647059	29,94117647
44	28	1	6	65	6_65	82,94	comd6	1065	1,06	1	0	1	0,52027027	4083,5	4939,5	6309,5	283596,9	287680,4	288536,4	289906,4	female	Hungary	1976.12.15	2018-09-25T15:28:36+02:00	1	hu	765	2018.09.25	41,75			-26,76666667	67
44	29	1	6	55	6_55	76,49	comd6	965	0,07	1	1	0	1	4150	3918,4	5210,1	289911,9	294061,9	293830,3	295122	female	Hungary	1976.12.15	2018-09-25T15:28:36+02:00	1	hu	4722	2018.09.25	41,75			-18,75	62,8
44	30	1	2	66	2_66	74,98	pul2	1065	1,96	1	0	1	0,915540541	3776,5	4527,6	5758,9	295123,5	298900	299651,1	300882,4	female	Hungary	1976.12.15	2018-09-25T15:28:36+02:00	1	hu	3081	2018.09.25	41,75			-26,41176471	66,47058824
44	31	1	6	69	6_69	83,33	comd6	1165	0,46	1	1	0	1	4176,9	4467,3	5750	300883,8	305060,7	305351,1	306633,8	female	Hungary	1976.12.15	2018-09-25T15:28:36+02:00	1	hu	807	2018.09.25	41,75			-30,89473684	67,26315789
44	32	1	3	65	3_65	83,39	pitd3	1065	1,06	1	0	0	0,922297297	4105,3	8644,7	9889,1	306635	310740,3	315279,7	316524,1	female	Hungary	1976.12.15	2018-09-25T15:28:36+02:00	1	hu	826	2018.09.25	41,75			-27,52631579	62,84210526
44	33	1	6	72	6_72	83,49	comd6	1165	1,96	1	0	1	0,739864865	3752,4	4569,8	6067,2	316528,1	320280,5	321097,9	322595,3	female	Hungary	1976.12.15	2018-09-25T15:28:36+02:00	1	hu	861	2018.09.25	41,75			-34,08333333	76,16666667
44	34	1	5	51	5_51	82,44	var5	865	0,46	1	1	0	0,668918919	4182,7	5497,3	6811,8	322596,6	326779,3	328093,9	329408,4	female	Hungary	1976.12.15	2018-09-25T15:28:36+02:00	1	hu	1263	2018.09.25	41,75			-6,066666667	46,4
44	35	1	7	36	7_36	80,92	comu7	565	1,96	1	0	1	0,861486486	3948,4	7090,1	9834	329411	333359,4	336501,1	339245	female	Hungary	1976.12.15	2018-09-25T15:28:36+02:00	1	hu	3297	2018.09.25	41,75			-19,92857143	68,85714286
44	36	1	4	8	4_8	79,75	pitu4	165	0,16	1	0	1	1	4232,7	6060,5	7413,6	339247	343479,7	345307,5	346660,6	female	Hungary	1976.12.15	2018-09-25T15:28:36+02:00	1	hu	1836	2018.09.25	41,75			-5,529411765	30,94117647
44	37	1	3	43	3_43	76,85	pitd3	765	0,07	1	1	0	1	4176,7	3870,5	5328,7	346662,1	350838,8	350532,6	351990,8	female	Hungary	1976.12.15	2018-09-25T15:28:36+02:00	1	hu	4643	2018.09.25	41,75			1,75	48,45
44	38	1	3	19	3_19	76,9	pitd3	365	0,07	1	0	1	0,956081081	4167,6	4883,9	6209,4	351992,1	356159,7	356876	358201,5	female	Hungary	1976.12.15	2018-09-25T15:28:36+02:00	1	hu	3942	2018.09.25	41,75			3,947368421	39,42105263
44	39	1	2	6	2_6	62,91	pul2	65	1,96	1	1	1	0,888513514	3756	4618,8	7848	358203,1	361959,1	362821,9	366051,1	female	Hungary	1976.12.15	2018-09-25T15:28:36+02:00	1	hu	1886	2018.09.25	41,75			-24,5	28,14285714
44	40	1	3	83	3_83	83,39	pitd3	1365	1,06	1	0	1	0,25	4126,6	5167	6479	366052,4	370179	371219,4	372531,4	female	Hungary	1976.12.15	2018-09-25T15:28:36+02:00	1	hu	1325	2018.09.25	41,75			-23,3125	45,3125
44	41	1	5	39	5_39	82,04	var5	665	0,46	1	0	1	0,547297297	4168,2	4504,1	5758,4	372533,1	376701,3	377037,2	378291,5	female	Hungary	1976.12.15	2018-09-25T15:28:36+02:00	1	hu	809	2018.09.25	41,75			-12,1	35,3
44	42	1	6	74	6_74	80,86	comd6	1265	0,16	1	1	0	1	4163,7	4552,5	5894,9	378294,2	382457,9	382846,7	384189,1	female	Hungary	1976.12.15	2018-09-25T15:28:36+02:00	1	hu	2445	2018.09.25	41,75			-14,33333333	58,61904762
44	43	1	6	78	6_78	84,8	comd6	1265	1,96	1	0	1	0,570945946	3747,5	5369,9	6799	384190,5	387938	389560,4	390989,5	female	Hungary	1976.12.15	2018-09-25T15:28:36+02:00	1	hu	2752	2018.09.25	41,75			-25	59,72727273
44	44	1	7	70	7_70	82,76	comu7	1165	0,76	1	1	0	0,445945946	4164,6	4892,5	6127	390993	395157,6	395885,5	397120	female	Hungary	1976.12.15	2018-09-25T15:28:36+02:00	1	hu	685	2018.09.25	41,75			-29,08695652	74,56521739
44	45	1	7	22	7_22	80,02	comu7	365	0,76	1	0	1	0,533783784	4156,7	5973,7	7208,2	397121,3	401278	403095	404329,5	female	Hungary	1976.12.15	2018-09-25T15:28:36+02:00	1	hu	2935	2018.09.25	41,75			-18,52173913	63,56521739
44	46	1	7	82	7_82	85,03	comu7	1365	0,76	1	0	1	0,655405405	4127	5107,5	6430,3	404330,9	408457,9	409438,4	410761,2	female	Hungary	1976.12.15	2018-09-25T15:28:36+02:00	1	hu	1604	2018.09.25	41,75			-31,42105263	67,42105263
44	47	1	5	38	5_38	79,71	var5	665	0,16	1	1	0	0,672297297	4175,4	5604,2	7647,1	410762,5	414937,9	416366,7	418409,6	female	Hungary	1976.12.15	2018-09-25T15:28:36+02:00	1	hu	696	2018.09.25	41,75			13,18181818	39,09090909
44	48	1	4	30	4_30	83,07	pitu4	465	1,96	1	1	0	0,722972973	3765,9	5147,4	6643,7	418411,4	422177,3	423558,8	425055,1	female	Hungary	1976.12.15	2018-09-25T15:28:36+02:00	1	hu	2494	2018.09.25	41,75			-0,642857143	44,71428571
44	49	1	4	41	4_41	83,39	pitu4	665	1,06	1	0	1	0,260135135	4100,9	4107,8	5380	425056,5	429157,4	429164,3	430436,5	female	Hungary	1976.12.15	2018-09-25T15:28:36+02:00	1	hu	2648	2018.09.25	41,75			-3,666666667	54,6
44	50	1	1	29	1_29	83,39	sin1	465	1,06	1	1	0	0,699324324	4218,8	4982	6335	430437,8	434656,6	435419,8	436772,8	female	Hungary	1976.12.15	2018-09-25T15:28:36+02:00	1	hu	1090	2018.09.25	41,75			2,611111111	28,5
44	51	1	2	60	2_60	74,52	pul2	965	1,96	1	1	0	0,331081081	3762,8	4162,3	5450,8	436774,2	440537	440936,5	442225	female	Hungary	1976.12.15	2018-09-25T15:28:36+02:00	1	hu	2978	2018.09.25	41,75			-22,36363636	53,13636364
44	52	1	7	23	7_23	81,15	comu7	365	1,06	1	0	1	0,148648649	4171	4119,6	5413,1	442226,7	446397,7	446346,3	447639,8	female	Hungary	1976.12.15	2018-09-25T15:28:36+02:00	1	hu	3162	2018.09.25	41,75			-24,05882353	63,47058824
44	53	1	1	45	1_45	81,46	sin1	765	0,46	1	0	1	0,060810811	4192,2	4988,3	6534,3	447644,4	451836,6	452632,7	454178,7	female	Hungary	1976.12.15	2018-09-25T15:28:36+02:00	1	hu	1092	2018.09.25	41,75			-5,733333333	45,4
46	5	1	4	34	4_34	83,69	pitu4	565	0,76	1	0	0	-0,304054054	3885,4	6018,6	7402,1	307863	311748,4	313881,6	315265,1	female	Hungary	1986.10.04	2018-09-25T15:33:07+02:00	1	hu	3147	2018.09.25	31,91666667			-12,78947368	54,21052632
46	6	1	3	16	3_16	83,7	pitd3	265	0,76	1	0	0	-0,327702703	3692,7	5567,6	6669,3	315266,6	318959,3	320834,2	321935,9	female	Hungary	1986.10.04	2018-09-25T15:33:07+02:00	1	hu	3888	2018.09.25	31,91666667			-17,25	33,21428571
46	7	1	3	43	3_43	76,85	pitd3	765	0,07	1	1	0	0,412162162	3657,6	4948,8	6243,8	321937,4	325595	326886,2	328181,2	female	Hungary	1986.10.04	2018-09-25T15:33:07+02:00	1	hu	4405	2018.09.25	31,91666667			1,75	48,45
46	8	1	5	66	5_66	83,28	var5	1065	1,96	1	0	0	-0,439189189	3426,6	5251,2	6287,4	328183,1	331609,7	333434,3	334470,5	female	Hungary	1986.10.04	2018-09-25T15:33:07+02:00	1	hu	2373	2018.09.25	31,91666667			-24,88235294	60,17647059
46	9	1	7	43	7_43	76,08	comu7	765	0,07	1	0	1	0,689189189	3601,5	4653,7	5575,7	334472,1	338073,6	339125,8	340047,8	female	Hungary	1986.10.04	2018-09-25T15:33:07+02:00	1	hu	4494	2018.09.25	31,91666667			4,227272727	48,09090909
46	10	1	1	84	1_84	83,07	sin1	1365	1,96	1	1	0	0,175675676	3422	4601,1	5782,2	340049	343471	344650,1	345831,2	female	Hungary	1986.10.04	2018-09-25T15:33:07+02:00	1	hu	4706	2018.09.25	31,91666667			-30,86363636	59,77272727
46	11	1	5	12	5_12	83,75	var5	165	1,96	1	0	0	-0,253378378	3697,6	4850,5	5971,8	345832,2	349529,8	350682,7	351804	female	Hungary	1986.10.04	2018-09-25T15:33:07+02:00	1	hu	4597	2018.09.25	31,91666667			-1,777777778	30,72222222
46	12	1	1	4	1_4	81,97	sin1	65	0,76	1	0	1	0,182432432	3697,9	5748,6	6658,9	351805	355502,9	357553,6	358463,9	female	Hungary	1986.10.04	2018-09-25T15:33:07+02:00	1	hu	1143	2018.09.25	31,91666667			4,647058824	16,70588235
46	13	1	1	76	1_76	83,69	sin1	1265	0,76	1	1	0	0,185810811	3757,9	5579,6	6615	358465,1	362223	364044,7	365080,1	female	Hungary	1986.10.04	2018-09-25T15:33:07+02:00	1	hu	2257	2018.09.25	31,91666667			-22,73684211	68,47368421
46	14	1	3	8	3_8	79,75	pitd3	165	0,16	1	1	0	0,283783784	3647,7	5770,9	6703	365082	368729,7	370852,9	371785	female	Hungary	1986.10.04	2018-09-25T15:33:07+02:00	1	hu	3800	2018.09.25	31,91666667			-0,307692308	37,07692308
46	15	1	3	18	3_18	83,08	pitd3	265	1,96	1	0	1	0,287162162	3450,3	5543,8	6410,4	371786	375236,3	377329,8	378196,4	female	Hungary	1986.10.04	2018-09-25T15:33:07+02:00	1	hu	4034	2018.09.25	31,91666667			-1,476190476	16,42857143
46	16	1	5	78	5_78	83,32	var5	1265	1,96	1	1	1	-0,358108108	3396,3	3306,7	4242,3	378197,5	381593,8	381504,2	382439,8	female	Hungary	1986.10.04	2018-09-25T15:33:07+02:00	1	hu	2502	2018.09.25	31,91666667			-13,35	52,3
46	17	1	4	25	4_25	76,88	pitu4	465	0,07	1	1	0	0,27027027	3610,6	4956,7	5892,8	382441,7	386052,3	387398,4	388334,5	female	Hungary	1986.10.04	2018-09-25T15:33:07+02:00	1	hu	2340	2018.09.25	31,91666667			19,15	38,3
46	18	1	2	41	2_41	73,33	pul2	665	1,06	1	0	0	-0,47972973	3775,3	4711	5778,6	388335,8	392111,1	393046,8	394114,4	female	Hungary	1986.10.04	2018-09-25T15:33:07+02:00	1	hu	2304	2018.09.25	31,91666667			-18,77777778	58,77777778
46	19	1	6	45	6_45	82,36	comd6	765	0,46	1	0	0	-0,22972973	3777,7	6917,1	7829,5	394115,8	397893,5	401032,9	401945,3	female	Hungary	1986.10.04	2018-09-25T15:33:07+02:00	1	hu	3466	2018.09.25	31,91666667			-16,5	47,875
46	20	1	6	9	6_9	76,4	comd6	165	0,46	1	1	1	-0,310810811	3646,8	4520,5	5424,3	401947,8	405594,6	406468,3	407372,1	female	Hungary	1986.10.04	2018-09-25T15:33:07+02:00	1	hu	2565	2018.09.25	31,91666667			-19,0952381	40,71428571
46	21	1	7	82	7_82	85,03	comu7	1365	0,76	1	1	1	-0,550675676	3616,9	4053,9	5069,6	407374,8	410991,7	411428,7	412444,4	female	Hungary	1986.10.04	2018-09-25T15:33:07+02:00	1	hu	1222	2018.09.25	31,91666667			-31,42105263	67,42105263
46	22	1	1	49	1_49	76,84	sin1	865	0,07	1	0	1	0,364864865	3665	4820	5776,3	412446,9	416111,9	417266,9	418223,2	female	Hungary	1986.10.04	2018-09-25T15:33:07+02:00	1	hu	1146	2018.09.25	31,91666667			-3,2	37,86666667
46	23	1	3	47	3_47	83,39	pitd3	765	1,06	1	0	0	-0,469594595	3625,9	4749,1	5760,3	418224,7	421850,6	422973,8	423985	female	Hungary	1986.10.04	2018-09-25T15:33:07+02:00	1	hu	611	2018.09.25	31,91666667			-19,6	51,5
46	24	1	2	8	2_8	63,61	pul2	165	0,16	1	1	1	-0,371621622	3624	3934,8	4949,8	423986,6	427610,6	427921,4	428936,4	female	Hungary	1986.10.04	2018-09-25T15:33:07+02:00	1	hu	1270	2018.09.25	31,91666667			-2,909090909	31
46	25	1	5	77	5_77	83,37	var5	1265	1,06	1	1	1	-0,256756757	3643,1	5361,4	6419,4	428938,1	432581,2	434299,5	435357,5	female	Hungary	1986.10.04	2018-09-25T15:33:07+02:00	1	hu	2449	2018.09.25	31,91666667			-15,38095238	53,42857143
46	26	1	3	60	3_60	83,07	pitd3	965	1,96	1	0	1	0,300675676	3537,1	5746,9	6781	435358,7	438895,8	441105,6	442139,7	female	Hungary	1986.10.04	2018-09-25T15:33:07+02:00	1	hu	890	2018.09.25	31,91666667			-29,33333333	48,33333333
46	27	1	1	38	1_38	79,67	sin1	665	0,16	1	1	0	0,293918919	3645,6	5016,8	5848,1	442140,9	445786,5	447157,7	447989	female	Hungary	1986.10.04	2018-09-25T15:33:07+02:00	1	hu	1145	2018.09.25	31,91666667			-5,2	43,6
46	28	1	5	28	5_28	82,76	var5	465	0,76	1	0	1	0,35472973	3855,1	7142,8	8179,8	447990,2	451845,3	455133	456170	female	Hungary	1986.10.04	2018-09-25T15:33:07+02:00	1	hu	1291	2018.09.25	31,91666667			-3,666666667	22,73333333
46	29	1	7	15	7_15	78,42	comu7	265	0,46	1	0	0	-0,456081081	3608,1	4686,5	5655,2	456173	459781,1	460859,5	461828,2	female	Hungary	1986.10.04	2018-09-25T15:33:07+02:00	1	hu	3811	2018.09.25	31,91666667			-10,64705882	53,41176471
46	30	1	2	81	2_81	75,82	pul2	1365	0,46	1	1	1	-0,513513514	3647,2	4204,8	5150,7	461829,9	465477,1	466034,7	466980,6	female	Hungary	1986.10.04	2018-09-25T15:33:07+02:00	1	hu	2476	2018.09.25	31,91666667			-25,35294118	70,82352941
46	31	1	2	21	2_21	68,76	pul2	365	0,46	1	1	1	-0,195945946	3636,1	5141,9	6028,2	466982,3	470618,4	472124,2	473010,5	female	Hungary	1986.10.04	2018-09-25T15:33:07+02:00	1	hu	2146	2018.09.25	31,91666667			-22,875	49,70833333
46	32	1	3	4	3_4	83,72	pitd3	65	0,76	1	0	1	0,537162162	3665,5	4239,8	5353,4	473012,8	476678,3	477252,6	478366,2	female	Hungary	1986.10.04	2018-09-25T15:33:07+02:00	1	hu	3236	2018.09.25	31,91666667			3,62962963	18,11111111
46	33	1	4	43	4_43	76,27	pitu4	765	0,07	1	0	1	0,537162162	3770,5	4183,1	5215,9	478367,8	482138,3	482550,9	483583,7	female	Hungary	1986.10.04	2018-09-25T15:33:07+02:00	1	hu	3406	2018.09.25	31,91666667			14,76	51,56
46	34	1	4	16	4_16	81,94	pitu4	265	0,76	1	1	0	0,091216216	3716,4	6412,4	7301,2	483584,8	487301,2	489997,2	490886	female	Hungary	1986.10.04	2018-09-25T15:33:07+02:00	1	hu	1717	2018.09.25	31,91666667			-4,666666667	34,47619048
46	35	1	4	33	4_33	81,46	pitu4	565	0,46	1	1	0	0,14527027	3751,7	4710,5	5815,7	490888,1	494639,8	495598,6	496703,8	female	Hungary	1986.10.04	2018-09-25T15:33:07+02:00	1	hu	2516	2018.09.25	31,91666667			-18,16666667	49,16666667
46	36	1	6	72	6_72	83,49	comd6	1165	1,96	1	0	0	-0,375	3459,7	4091,3	5036,2	496705,5	500165,2	500796,8	501741,7	female	Hungary	1986.10.04	2018-09-25T15:33:07+02:00	1	hu	3558	2018.09.25	31,91666667			-34,08333333	76,16666667
46	37	1	6	25	6_25	75,92	comd6	465	0,07	1	1	0	0,253378378	3733,7	4948,1	5917,7	501743,4	505477,1	506691,5	507661,1	female	Hungary	1986.10.04	2018-09-25T15:33:07+02:00	1	hu	3342	2018.09.25	31,91666667			1,7	54,45
46	38	1	7	47	7_47	83,77	comu7	765	1,06	1	0	0	-0,591216216	3680,4	4821	5912,1	507663,4	511343,8	512484,4	513575,5	female	Hungary	1986.10.04	2018-09-25T15:33:07+02:00	1	hu	4544	2018.09.25	31,91666667			-21,2173913	64,60869565
46	39	1	2	70	2_70	75,92	pul2	1165	0,76	1	0	0	-0,709459459	3656,3	3949	5040,5	513576,7	517233	517525,7	518617,2	female	Hungary	1986.10.04	2018-09-25T15:33:07+02:00	1	hu	2368	2018.09.25	31,91666667			-27,26315789	53,68421053
46	40	1	5	1	5_1	76,2	var5	65	0,07	1	1	0	0,418918919	3713,2	4766,8	5891,7	518618,5	522331,7	523385,3	524510,2	female	Hungary	1986.10.04	2018-09-25T15:33:07+02:00	1	hu	4134	2018.09.25	31,91666667			9,894736842	30,31578947
46	41	1	7	3	7_3	73,1	comu7	65	0,46	1	0	0	-0,662162162	3707,9	4296	5128,7	524511,8	528219,7	528807,8	529640,5	female	Hungary	1986.10.04	2018-09-25T15:33:07+02:00	1	hu	3709	2018.09.25	31,91666667			-6,304347826	25,82608696
46	42	1	1	54	1_54	83,07	sin1	865	1,96	1	0	0	0	3461,6	-834,6	6064,1	529642,4	533104	528807,8	535706,5	female	Hungary	1986.10.04	2018-09-25T15:33:07+02:00	1	hu	2152	2018.09.25	31,91666667			-18,17647059	47,64705882
46	43	1	1	19	1_19	76,9	sin1	365	0,07	1	1	0	0,439189189	3539,7	3303,2	4371,8	535708,1	539247,8	539011,3	540079,9	female	Hungary	1986.10.04	2018-09-25T15:33:07+02:00	1	hu	1144	2018.09.25	31,91666667			4,117647059	39,47058824
46	44	1	4	14	4_14	79,71	pitu4	265	0,16	1	1	0	0,388513514	3689,4	3947,3	4714,3	540081,2	543770,6	544028,5	544795,5	female	Hungary	1986.10.04	2018-09-25T15:33:07+02:00	1	hu	1152	2018.09.25	31,91666667			1,833333333	36,38888889
46	45	1	5	19	5_19	76,77	var5	365	0,07	1	0	1	0,631756757	3709,7	3868,3	4687,8	544796,9	548506,6	548665,2	549484,7	female	Hungary	1986.10.04	2018-09-25T15:33:07+02:00	1	hu	925	2018.09.25	31,91666667			2,3125	36,3125
46	46	1	6	13	6_13	74,99	comd6	265	0,07	1	0	0	-0,347972973	3692,6	4985,4	6112	549485,8	553178,4	554471,2	555597,8	female	Hungary	1986.10.04	2018-09-25T15:33:07+02:00	1	hu	3205	2018.09.25	31,91666667			-0,375	44,4375
46	47	1	7	25	7_25	77,08	comu7	465	0,07	1	1	0	0,425675676	3636,6	4200,9	5102,7	555600,6	559237,2	559801,5	560703,3	female	Hungary	1986.10.04	2018-09-25T15:33:07+02:00	1	hu	4132	2018.09.25	31,91666667			-0,411764706	59,29411765
46	48	1	7	62	7_62	79,67	comu7	1065	0,16	1	1	0	0,432432432	3695,1	4609,6	5567,8	560704,7	564399,8	565314,3	566272,5	female	Hungary	1986.10.04	2018-09-25T15:33:07+02:00	1	hu	1094	2018.09.25	31,91666667			-18,2	70,35
46	49	1	2	6	2_6	62,91	pul2	65	1,96	1	0	0	-1	3415,2	4617,8	5632,5	566275,2	569690,4	570893	571907,7	female	Hungary	1986.10.04	2018-09-25T15:33:07+02:00	1	hu	4736	2018.09.25	31,91666667			-24,5	28,14285714
46	50	1	2	15	2_15	67,38	pul2	265	0,46	1	0	0	-0,574324324	3541,3	3686,4	4451,3	571909,2	575450,5	575595,6	576360,5	female	Hungary	1986.10.04	2018-09-25T15:33:07+02:00	1	hu	1701	2018.09.25	31,91666667			-36,06666667	58,93333333
46	51	1	4	24	4_24	83,08	pitu4	365	1,96	1	1	0	0,094594595	3399,5	5231,5	6107,2	576361,7	579761,2	581593,2	582468,9	female	Hungary	1986.10.04	2018-09-25T15:33:07+02:00	1	hu	2006	2018.09.25	31,91666667			4,739130435	43,52173913
46	52	1	6	67	6_67	78,58	comd6	1165	0,07	1	1	0	0,456081081	3583,2	3745,1	4612,1	582470	586053,2	586215,1	587082,1	female	Hungary	1986.10.04	2018-09-25T15:33:07+02:00	1	hu	3526	2018.09.25	31,91666667			-5	56,27272727
46	53	1	6	77	6_77	84,66	comd6	1265	1,06	1	0	0	-0,125	3830,3	6568,6	7388,8	587083,4	590913,7	593652	594472,2	female	Hungary	1986.10.04	2018-09-25T15:33:07+02:00	1	hu	3630	2018.09.25	31,91666667			-31,05	73
48	5	1	2	58	2_58	73,38	pul2	965	0,76	1	0	0	-0,932432432	3157,4	3396,1	6944,8	176392,3	179549,7	179788,4	183337,1	female	India	1991.03.14	2018-09-25T15:55:28+02:00	1	en	2645	2018.09.25	27,5			-21,82608696	59,34782609
48	7	1	1	2	1_2	79,86	sin1	65	0,16	1	0	0	-0,260135135	3151,5	5100,8	7557,4	189940,6	193092,1	195041,4	197498	female	India	1991.03.14	2018-09-25T15:55:28+02:00	1	en	1196	2018.09.25	27,5			1,956521739	37,34782609
48	8	1	4	31	4_31	76,86	pitu4	565	0,07	1	0	1	1	3170,2	3871,8	5259,6	197500,2	200670,4	201372	202759,8	female	India	1991.03.14	2018-09-25T15:55:28+02:00	1	en	3113	2018.09.25	27,5			6,37037037	38,74074074
48	9	1	5	23	5_23	82,47	var5	365	1,06	1	1	0	1	3127,8	2794,6	4308,4	202761,9	205889,7	205556,5	207070,3	female	India	1991.03.14	2018-09-25T15:55:28+02:00	1	en	1992	2018.09.25	27,5			-4,5	28,04166667
48	10	1	1	41	1_41	83,39	sin1	665	1,06	1	1	0	1	3156,3	4859,3	6981,9	207074,5	210230,8	211933,8	214056,4	female	India	1991.03.14	2018-09-25T15:55:28+02:00	1	en	1554	2018.09.25	27,5			-13,3125	47,125
48	11	1	4	43	4_43	76,27	pitu4	765	0,07	1	0	1	1	3131,1	2749,8	4302,3	214058,9	217190	216808,7	218361,2	female	India	1991.03.14	2018-09-25T15:55:28+02:00	1	en	4554	2018.09.25	27,5			14,76	51,56
48	12	1	6	14	6_14	77,43	comd6	265	0,16	1	0	1	1	3166,2	2519,4	3694,9	218363,5	221529,7	220882,9	222058,4	female	India	1991.03.14	2018-09-25T15:55:28+02:00	1	en	2846	2018.09.25	27,5			-14,625	70,6875
48	13	1	1	8	1_8	79,75	sin1	165	0,16	1	1	0	0,554054054	3130,5	3447,8	5099,1	222060,6	225191,1	225508,4	227159,7	female	India	1991.03.14	2018-09-25T15:55:28+02:00	1	en	1197	2018.09.25	27,5			2,695652174	38,82608696
48	14	1	2	6	2_6	62,91	pul2	65	1,96	1	0	0	-0,280405405	3109,3	2879,9	4713,3	227161,4	230270,7	230041,3	231874,7	female	India	1991.03.14	2018-09-25T15:55:28+02:00	1	en	2306	2018.09.25	27,5			-24,5	28,14285714
48	15	1	2	31	2_31	65,51	pul2	565	0,07	1	1	0	1	3153,8	2460	3922,9	231876	235029,8	234336	235798,9	female	India	1991.03.14	2018-09-25T15:55:28+02:00	1	en	2356	2018.09.25	27,5			2,652173913	48,04347826
48	16	1	7	11	7_11	78,55	comu7	165	1,06	1	0	0	-0,141891892	3129,9	4060,5	5283,7	235800,9	238930,8	239861,4	241084,6	female	India	1991.03.14	2018-09-25T15:55:28+02:00	1	en	1258	2018.09.25	27,5			-15,28	46,32
48	17	1	7	82	7_82	85,03	comu7	1365	0,76	1	0	0	-0,712837838	3144,3	2690	4251,9	241086,5	244230,8	243776,5	245338,4	female	India	1991.03.14	2018-09-25T15:55:28+02:00	1	en	2284	2018.09.25	27,5			-31,42105263	67,42105263
48	18	1	7	46	7_46	82,67	comu7	765	0,76	1	1	1	-0,35472973	3129,7	2611,6	4048,6	245340,5	248470,2	247952,1	249389,1	female	India	1991.03.14	2018-09-25T15:55:28+02:00	1	en	1835	2018.09.25	27,5			-25,33333333	67,86666667
48	19	1	2	81	2_81	75,82	pul2	1365	0,46	1	1	1	-0,631756757	3137	3394,1	4607,1	249392,7	252529,7	252786,8	253999,8	female	India	1991.03.14	2018-09-25T15:55:28+02:00	1	en	4747	2018.09.25	27,5			-25,35294118	70,82352941
48	20	1	7	18	7_18	80,47	comu7	265	1,96	1	0	0	-0,540540541	3137	3229,9	4691,5	254002,6	257139,6	257232,5	258694,1	female	India	1991.03.14	2018-09-25T15:55:28+02:00	1	en	1504	2018.09.25	27,5			-22,05263158	58,57894737
48	21	1	3	28	3_28	83,69	pitd3	465	0,76	1	0	0	-0,675675676	3173,7	2649,1	3860,9	258696,7	261870,4	261345,8	262557,6	female	India	1991.03.14	2018-09-25T15:55:28+02:00	1	en	1209	2018.09.25	27,5			-15,15384615	40,15384615
48	22	1	4	58	4_58	83,69	pitu4	965	0,76	1	1	1	-1	3130,9	1796,7	3528	262559,8	265690,7	264356,5	266087,8	female	India	1991.03.14	2018-09-25T15:55:28+02:00	1	en	4613	2018.09.25	27,5			-28,88888889	58,55555556
48	23	1	3	7	3_7	77	pitd3	165	0,07	1	1	1	-1	3159,8	3664,2	5199	266090,6	269250,4	269754,8	271289,6	female	India	1991.03.14	2018-09-25T15:55:28+02:00	1	en	909	2018.09.25	27,5			1,952380952	37,38095238
48	24	1	1	12	1_12	83,08	sin1	165	1,96	1	0	0	-0,685810811	3139	5366,9	6789,3	271291,6	274430,6	276658,5	278080,9	female	India	1991.03.14	2018-09-25T15:55:28+02:00	1	en	1198	2018.09.25	27,5			-4,347826087	25,17391304
48	25	1	5	68	5_68	79,77	var5	1165	0,16	1	0	1	0,875	3186,9	4612,4	5824,7	278083,1	281270	282695,5	283907,8	female	India	1991.03.14	2018-09-25T15:55:28+02:00	1	en	2799	2018.09.25	27,5			-5,551724138	48,96551724
48	26	1	5	57	5_57	82,6	var5	965	0,46	1	1	1	-0,72972973	3139,4	4925,4	6139,2	283910,4	287049,8	288835,8	290049,6	female	India	1991.03.14	2018-09-25T15:55:28+02:00	1	en	2109	2018.09.25	27,5			-7,85	42,45
48	27	1	2	2	2_2	59,86	pul2	65	0,16	1	0	0	-0,614864865	3138,3	4011,7	5473	290051,6	293189,9	294063,3	295524,6	female	India	1991.03.14	2018-09-25T15:55:28+02:00	1	en	2690	2018.09.25	27,5			-2,48	24,24
48	28	1	7	83	7_83	85,06	comu7	1365	1,06	1	0	0	-1	3143	4974,4	6228	295527,3	298670,3	300501,7	301755,3	female	India	1991.03.14	2018-09-25T15:55:28+02:00	1	en	2555	2018.09.25	27,5			-33,05882353	74,73529412
48	29	1	2	77	2_77	76,1	pul2	1265	1,06	1	1	1	-1	3151,8	3489,2	5061,7	301757,5	304909,3	305246,7	306819,2	female	India	1991.03.14	2018-09-25T15:55:28+02:00	1	en	4569	2018.09.25	27,5			-28,63157895	70,78947368
48	30	1	6	42	6_42	81,87	comd6	665	1,96	1	1	1	-0,733108108	3128,5	4121,4	5473,2	306821	309949,5	310942,4	312294,2	female	India	1991.03.14	2018-09-25T15:55:28+02:00	1	en	3080	2018.09.25	27,5			-27,4	57,9
48	31	1	4	26	4_26	79,68	pitu4	465	0,16	1	0	1	0,516891892	3151,9	4111,5	5703,2	312298,2	315450,1	316409,7	318001,4	female	India	1991.03.14	2018-09-25T15:55:28+02:00	1	en	2751	2018.09.25	27,5			5,5	33,33333333
48	32	1	3	71	3_71	83,39	pitd3	1165	1,06	1	0	0	-1	3146,5	4333,9	5967,8	318003,5	321150	322337,4	323971,3	female	India	1991.03.14	2018-09-25T15:55:28+02:00	1	en	1719	2018.09.25	27,5			-32,94444444	55,88888889
48	33	1	1	78	1_78	83,07	sin1	1265	1,96	1	1	1	-1	3116	4061,1	5644,7	323973,5	327089,5	328034,6	329618,2	female	India	1991.03.14	2018-09-25T15:55:28+02:00	1	en	2087	2018.09.25	27,5	29/04/1968	1968.04.29	-16,375	45,8125
48	34	1	2	71	2_71	75,62	pul2	1165	1,06	1	1	0	0,277027027	3130,2	5380,2	6451,7	329620,1	332750,3	335000,3	336071,8	female	India	1991.03.14	2018-09-25T15:55:28+02:00	1	en	4358	2018.09.25	27,5			-20,95454545	59,54545455
48	35	1	5	58	5_58	82,4	var5	965	0,76	1	0	0	-0,476351351	3154,6	3350,2	4752,8	336075,1	339229,7	339425,3	340827,9	female	India	1991.03.14	2018-09-25T15:55:28+02:00	1	en	2394	2018.09.25	27,5			-8,1875	46
48	36	1	4	1	4_1	76,62	pitu4	65	0,07	1	0	0	-1	3139,6	3661,6	5054,8	340829,9	343969,5	344491,5	345884,7	female	India	1991.03.14	2018-09-25T15:55:28+02:00	1	en	2457	2018.09.25	27,5			1,619047619	28,42857143
48	37	1	3	43	3_43	76,85	pitd3	765	0,07	1	1	0	0,557432432	3162,3	6314,6	7907,3	345888,3	349050,6	352202,9	353795,6	female	India	1991.03.14	2018-09-25T15:55:28+02:00	1	en	1569	2018.09.25	27,5			1,75	48,45
48	38	1	3	8	3_8	79,75	pitd3	165	0,16	1	0	1	0,260135135	3133,1	4564,4	5957,1	353798,1	356931,2	358362,5	359755,2	female	India	1991.03.14	2018-09-25T15:55:28+02:00	1	en	1128	2018.09.25	27,5			-0,307692308	37,07692308
48	39	1	1	35	1_35	83,39	sin1	565	1,06	1	0	1	1	3132,2	4184,5	5667,5	359757,3	362889,5	363941,8	365424,8	female	India	1991.03.14	2018-09-25T15:55:28+02:00	1	en	1199	2018.09.25	27,5			-2,083333333	42,04166667
48	40	1	3	83	3_83	83,39	pitd3	1365	1,06	1	1	1	-1	3144,4	3920,9	5336,8	365426,5	368570,9	369347,4	370763,3	female	India	1991.03.14	2018-09-25T15:55:28+02:00	1	en	1917	2018.09.25	27,5			-23,3125	45,3125
48	41	1	4	78	4_78	83,07	pitu4	1265	1,96	1	0	0	-0,540540541	3103,1	4683,8	6157,5	370767,4	373870,5	375451,2	376924,9	female	India	1991.03.14	2018-09-25T15:55:28+02:00	1	en	899	2018.09.25	27,5			-29,41176471	75,76470588
48	42	1	6	69	6_69	83,33	comd6	1165	0,46	1	1	1	-0,148648649	3124,1	3610,4	4883	376927	380051,1	380537,4	381810	female	India	1991.03.14	2018-09-25T15:55:28+02:00	1	en	4694	2018.09.25	27,5			-30,89473684	67,26315789
48	43	1	6	43	6_43	76,14	comd6	765	0,07	1	1	0	0,27027027	3137,2	3713	4887,4	381811,8	384949	385524,8	386699,2	female	India	1991.03.14	2018-09-25T15:55:28+02:00	1	en	3439	2018.09.25	27,5			5,736842105	55,78947368
48	44	1	5	1	5_1	76,2	var5	65	0,07	1	0	0	-0,094594595	3149,4	4851,2	6075,1	386701,1	389850,5	391552,3	392776,2	female	India	1991.03.14	2018-09-25T15:55:28+02:00	1	en	1166	2018.09.25	27,5			9,894736842	30,31578947
48	45	1	6	58	6_58	82,14	comd6	965	0,76	1	0	0	-0,557432432	3150,9	5536,8	6820,7	392778,5	395929,4	398315,3	399599,2	female	India	1991.03.14	2018-09-25T15:55:28+02:00	1	en	3711	2018.09.25	27,5			-27,52941176	58,82352941
48	46	1	1	53	1_53	83,39	sin1	865	1,06	1	1	1	-1	3128,6	4870,1	6245,5	399602,3	402730,9	404472,4	405847,8	female	India	1991.03.14	2018-09-25T15:55:28+02:00	1	en	1201	2018.09.25	27,5			-20,85	46,1
48	47	1	4	40	4_40	83,69	pitu4	665	0,76	1	0	0	-0,533783784	3143	4841,8	6235,9	405850,6	408993,6	410692,4	412086,5	female	India	1991.03.14	2018-09-25T15:55:28+02:00	1	en	4301	2018.09.25	27,5			-28,68421053	65,73684211
48	48	1	5	52	5_52	83,23	var5	865	0,76	1	1	1	-0,331081081	3142	5175,9	6600,4	412089,2	415231,2	417265,1	418689,6	female	India	1991.03.14	2018-09-25T15:55:28+02:00	1	en	2076	2018.09.25	27,5	29/04/1968	1968.04.29	4,318181818	39,54545455
48	49	1	7	23	7_23	81,15	comu7	365	1,06	1	0	0	-0,668918919	3157,8	4151,9	5644,8	418692,6	421850,4	422844,5	424337,4	female	India	1991.03.14	2018-09-25T15:55:28+02:00	1	en	1579	2018.09.25	27,5			-24,05882353	63,47058824
48	50	1	6	36	6_36	83,64	comd6	565	1,96	1	0	0	-0,689189189	3108,5	4981,8	6144,9	424342,1	427450,6	429323,9	430487	female	India	1991.03.14	2018-09-25T15:55:28+02:00	1	en	2969	2018.09.25	27,5			-27,9	55,35
48	51	1	5	13	5_13	76,23	var5	265	0,07	1	1	1	-0,388513514	3159,9	3021,3	4143,3	430489,5	433649,4	433510,8	434632,8	female	India	1991.03.14	2018-09-25T15:55:28+02:00	1	en	1286	2018.09.25	27,5			5,666666667	30,16666667
48	52	1	3	16	3_16	83,7	pitd3	265	0,76	1	1	1	-0,324324324	3136	3712,1	4883,3	434635,2	437771,2	438347,3	439518,5	female	India	1991.03.14	2018-09-25T15:55:28+02:00	1	en	1191	2018.09.25	27,5			-17,25	33,21428571
48	53	1	7	67	7_67	78,85	comu7	1165	0,07	1	0	0	-0,300675676	3150,3	5507,9	8103,1	439520,9	442671,2	445028,8	447624	female	India	1991.03.14	2018-09-25T15:55:28+02:00	1	en	2068	2018.09.25	27,5	29/04/1968	1968.04.29	11,68	76,44
49	5	1	2	70	2_70	75,92	pul2	1165	0,76	1	1	1	-0,851351351	3481	6207,9	7404,6	149060,4	152541,4	155268,3	156465	female	Hungary	2004.01.21	2018-09-25T16:06:35+02:00	1	hu	777	2018.09.25	14,66666667			-27,26315789	53,68421053
49	6	1	2	63	2_63	73,36	pul2	1065	0,46	1	1	0	-0,824324324	3527,6	4044,3	5199,5	156470,1	159997,7	160514,4	161669,6	female	Hungary	2004.01.21	2018-09-25T16:06:35+02:00	1	hu	3225	2018.09.25	14,66666667			-31,5	58,125
49	7	1	3	34	3_34	83,69	pitd3	565	0,76	1	0	0	-0,597972973	3441,8	4504	5639,7	161675,6	165117,4	166179,6	167315,3	female	Hungary	2004.01.21	2018-09-25T16:06:35+02:00	1	hu	1520	2018.09.25	14,66666667			-20,46666667	40,93333333
49	8	1	5	49	5_49	76,94	var5	865	0,07	1	1	0	0,260135135	3406,3	5825,9	7143,5	167318,3	170724,6	173144,2	174461,8	female	Hungary	2004.01.21	2018-09-25T16:06:35+02:00	1	hu	882	2018.09.25	14,66666667			7,285714286	40
49	9	1	6	2	6_2	71,67	comd6	65	0,16	1	1	1	0,5	3712,8	10733,1	12131,6	174468,1	178180,9	185201,2	186599,7	female	Hungary	2004.01.21	2018-09-25T16:06:35+02:00	1	hu	665	2018.09.25	14,66666667			-6,333333333	33,0952381
49	10	1	2	9	2_9	65,31	pul2	165	0,46	1	0	0	-0,287162162	3462,4	3129,2	4987,4	186603,9	190066,3	189733,1	191591,3	female	Hungary	2004.01.21	2018-09-25T16:06:35+02:00	1	hu	3552	2018.09.25	14,66666667			-13,55	48,35
49	11	1	5	58	5_58	82,4	var5	965	0,76	1	1	0	0,317567568	3407,8	4202,1	5381,1	191595,3	195003,1	195797,4	196976,4	female	Hungary	2004.01.21	2018-09-25T16:06:35+02:00	1	hu	3581	2018.09.25	14,66666667			-8,1875	46
49	12	1	7	35	7_35	82,86	comu7	565	1,06	1	0	0	-0,594594595	3751,3	3938,2	5472,3	196980,9	200732,2	200919,1	202453,2	female	Hungary	2004.01.21	2018-09-25T16:06:35+02:00	1	hu	2988	2018.09.25	14,66666667			-23,20833333	68,79166667
49	13	1	5	71	5_71	82,94	var5	1165	1,06	1	1	0	0,638513514	3434,8	9324,6	10651	202459,7	205894,5	211784,3	213110,7	female	Hungary	2004.01.21	2018-09-25T16:06:35+02:00	1	hu	4087	2018.09.25	14,66666667			-12,76470588	55,41176471
49	14	1	7	53	7_53	81,36	comu7	865	1,06	1	0	0	-1	3442,8	2847,9	3992,8	213117,5	216560,3	215965,4	217110,3	female	Hungary	2004.01.21	2018-09-25T16:06:35+02:00	1	hu	3120	2018.09.25	14,66666667			-32,5	67,36363636
49	15	1	1	79	1_79	76,83	sin1	1365	0,07	1	1	0	0,709459459	3488,9	4468,4	7250,3	217114,5	220603,4	221582,9	224364,8	female	Hungary	2004.01.21	2018-09-25T16:06:35+02:00	1	hu	2744	2018.09.25	14,66666667			0,761904762	52,19047619
49	16	1	1	12	1_12	83,08	sin1	165	1,96	1	1	0	0,388513514	3284,4	5548,4	6601,6	224368,2	227652,6	229916,6	230969,8	female	Hungary	2004.01.21	2018-09-25T16:06:35+02:00	1	hu	1249	2018.09.25	14,66666667			-4,347826087	25,17391304
49	17	1	1	54	1_54	83,07	sin1	865	1,96	1	0	0	-0,347972973	3279,9	2560,2	3719,7	230976,3	234256,2	233536,5	234696	female	Hungary	2004.01.21	2018-09-25T16:06:35+02:00	1	hu	1252	2018.09.25	14,66666667			-18,17647059	47,64705882
49	18	1	4	40	4_40	83,69	pitu4	665	0,76	1	1	1	-0,777027027	3426,7	2500,7	3589,5	234709,4	238136,1	237210,1	238298,9	female	Hungary	2004.01.21	2018-09-25T16:06:35+02:00	1	hu	2247	2018.09.25	14,66666667			-28,68421053	65,73684211
49	19	1	6	50	6_50	78,51	comd6	865	0,16	1	1	0	0,533783784	3592,4	3118,6	4044,6	238302,3	241894,7	241420,9	242346,9	female	Hungary	2004.01.21	2018-09-25T16:06:35+02:00	1	hu	1523	2018.09.25	14,66666667			-18,35714286	66
49	21	1	3	23	3_23	83,39	pitd3	365	1,06	1	0	1	0,780405405	3717,2	3283,8	4461	248478,2	252195,4	251762	252939,7	female	Hungary	2004.01.21	2018-09-25T16:06:35+02:00	1	hu	1462	2018.09.25	14,66666667			-8,185185185	33,59259259
49	22	1	1	83	1_83	83,39	sin1	1365	1,06	1	1	1	-0,949324324	3476,7	2520,7	6148,1	252945,1	256421,8	255465,8	259093,2	female	Hungary	2004.01.21	2018-09-25T16:06:35+02:00	1	hu	2879	2018.09.25	14,66666667			-15,29166667	54,08333333
49	23	1	6	69	6_69	83,33	comd6	1165	0,46	1	1	1	0,469594595	3596,8	4589,5	13062,8	259105	262701,8	263694,5	272167,8	female	Hungary	2004.01.21	2018-09-25T16:06:35+02:00	1	hu	2017	2018.09.25	14,66666667			-30,89473684	67,26315789
49	24	1	7	56	7_56	78,23	comu7	965	0,16	1	0	1	0,722972973	3447,8	3513,6	4671,3	272173,1	275620,9	275686,7	276844,4	female	Hungary	2004.01.21	2018-09-25T16:06:35+02:00	1	hu	3367	2018.09.25	14,66666667			0,296296296	59,40740741
49	26	1	2	67	2_67	69,07	pul2	1165	0,07	1	1	1	-0,682432432	3685,4	2880,4	4228,5	282277,3	285962,7	285157,7	286505,8	female	Hungary	2004.01.21	2018-09-25T16:06:35+02:00	1	hu	1268	2018.09.25	14,66666667			1,2	48,8
49	27	1	5	38	5_38	79,71	var5	665	0,16	1	0	1	0,148648649	3433,7	2701,8	3879,8	286510,5	289944,2	289212,3	290390,3	female	Hungary	2004.01.21	2018-09-25T16:06:35+02:00	1	hu	1283	2018.09.25	14,66666667			13,18181818	39,09090909
49	29	1	4	18	4_18	83,08	pitu4	265	1,96	1	1	0	-0,611486486	3463,8	4742,2	6044,2	300947	304410,8	305689,2	306991,2	female	Hungary	2004.01.21	2018-09-25T16:06:35+02:00	1	hu	2061	2018.09.25	14,66666667	29/04/1968	1968.04.29	3	37,16666667
49	30	1	5	65	5_65	82,95	var5	1065	1,06	1	0	0	-0,594594595	3387,5	2508,2	3584,5	306995,2	310382,7	309503,4	310579,7	female	Hungary	2004.01.21	2018-09-25T16:06:35+02:00	1	hu	3675	2018.09.25	14,66666667			-17,64705882	55,82352941
49	31	1	6	84	6_84	82,85	comd6	1365	1,96	1	0	1	-0,871621622	3334,4	2762,6	4358,4	310584	313918,4	313346,6	314942,4	female	Hungary	2004.01.21	2018-09-25T16:06:35+02:00	1	hu	2241	2018.09.25	14,66666667			-30,31578947	60,31578947
49	32	1	1	26	1_26	79,68	sin1	465	0,16	1	1	1	-0,405405405	3438,6	2433,5	3476	314949,7	318388,3	317383,2	318426,2	female	Hungary	2004.01.21	2018-09-25T16:06:35+02:00	1	hu	1251	2018.09.25	14,66666667			0,578947368	28,10526316
49	33	1	4	58	4_58	83,69	pitu4	965	0,76	1	0	1	-0,861486486	3877,5	2860,7	4090,9	318431,5	322309	321292,2	322522,4	female	Hungary	2004.01.21	2018-09-25T16:06:35+02:00	1	hu	3092	2018.09.25	14,66666667			-28,88888889	58,55555556
49	34	1	3	7	3_7	77	pitd3	165	0,07	1	0	1	-0,412162162	3581,9	5628,1	6766,3	322527,2	326109,1	328155,3	329293,5	female	Hungary	2004.01.21	2018-09-25T16:06:35+02:00	1	hu	1335	2018.09.25	14,66666667			1,952380952	37,38095238
49	36	1	4	54	4_54	83,07	pitu4	865	1,96	1	1	0	-0,787162162	3309,3	3343,6	4290	337712,7	341022	341056,3	342002,7	female	Hungary	2004.01.21	2018-09-25T16:06:35+02:00	1	hu	2734	2018.09.25	14,66666667			-15,52941176	50,64705882
49	37	1	5	80	5_80	79,39	var5	1365	0,16	1	0	1	0,483108108	3510,4	4292,4	5509,6	342006,9	345517,3	346299,3	347516,5	female	Hungary	2004.01.21	2018-09-25T16:06:35+02:00	1	hu	4231	2018.09.25	14,66666667			0,625	47,54166667
49	38	1	2	8	2_8	63,61	pul2	165	0,16	1	0	0	-0,763513514	3517,1	2537,2	3916	347520,4	351037,5	350057,6	351436,4	female	Hungary	2004.01.21	2018-09-25T16:06:35+02:00	1	hu	3340	2018.09.25	14,66666667			-2,909090909	31
49	39	1	3	62	3_62	79,66	pitd3	1065	0,16	1	1	0	0,489864865	3372,4	2738,5	3914,3	351441,6	354814	354180,1	355355,9	female	Hungary	2004.01.21	2018-09-25T16:06:35+02:00	1	hu	1974	2018.09.25	14,66666667			2,16	46,32
49	40	1	4	42	4_42	83,07	pitu4	665	1,96	1	1	1	-0,64527027	3236,7	2484,9	3411,2	355359,5	358596,2	357844,4	358770,7	female	Hungary	2004.01.21	2018-09-25T16:06:35+02:00	1	hu	2577	2018.09.25	14,66666667			-11,61538462	46,46153846
49	41	1	6	28	6_28	81,88	comd6	465	0,76	1	0	0	-0,540540541	3395,1	3025,4	4122,3	358775,3	362170,4	361800,7	362897,6	female	Hungary	2004.01.21	2018-09-25T16:06:35+02:00	1	hu	1032	2018.09.25	14,66666667			-29,5	62,11111111
49	42	1	4	31	4_31	76,86	pitu4	565	0,07	1	1	0	0,361486486	3394,1	3023,4	4213,6	362902,2	366296,3	365925,6	367115,8	female	Hungary	2004.01.21	2018-09-25T16:06:35+02:00	1	hu	1276	2018.09.25	14,66666667			6,37037037	38,74074074
49	43	1	2	1	2_1	57,44	pul2	65	0,07	1	0	0	-0,202702703	3432,1	3246,1	4406,1	367120	370552,1	370366,1	371526,1	female	Hungary	2004.01.21	2018-09-25T16:06:35+02:00	1	hu	3128	2018.09.25	14,66666667			-4,333333333	33,38888889
49	44	1	6	7	6_7	72,58	comd6	165	0,07	1	1	1	-0,780405405	3388,2	2079,3	5932,8	371531,5	374919,7	373610,8	377464,3	female	Hungary	2004.01.21	2018-09-25T16:06:35+02:00	1	hu	827	2018.09.25	14,66666667			-7,35	30,95
49	45	1	7	5	7_5	75,91	comu7	65	1,06	1	1	1	-0,665540541	3404	3157,6	4044,1	377468,9	380872,9	380626,5	381513	female	Hungary	2004.01.21	2018-09-25T16:06:35+02:00	1	hu	2928	2018.09.25	14,66666667			-2,619047619	43
49	46	1	6	46	6_46	82,36	comd6	765	0,76	1	0	1	0,709459459	3399,3	2426,05,01	6491,3	381517	384916,3	383943,5	388008,3	female	Hungary	2004.01.21	2018-09-25T16:06:35+02:00	1	hu	1192	2018.09.25	14,66666667			-29,26315789	46,15789474
49	47	1	5	12	5_12	83,75	var5	165	1,96	1	1	1	0,5	3329,3	3843,7	4929,2	388012,5	391341,8	391856,2	392941,7	female	Hungary	2004.01.21	2018-09-25T16:06:35+02:00	1	hu	752	2018.09.25	14,66666667			-1,777777778	30,72222222
49	48	1	2	49	2_49	67,89	pul2	865	0,07	1	0	1	-0,787162162	3510,2	3046,7	4051,7	392946,1	396456,3	395992,8	396997,8	female	Hungary	2004.01.21	2018-09-25T16:06:35+02:00	1	hu	3015	2018.09.25	14,66666667			-14,11111111	43,05555556
49	49	1	7	61	7_61	77,2	comu7	1065	0,07	1	0	1	0,628378378	3389,2	3143	4178	397008,2	400397,4	400151,2	401186,2	female	Hungary	2004.01.21	2018-09-25T16:06:35+02:00	1	hu	3426	2018.09.25	14,66666667			4,47826087	50,30434783
49	50	1	1	13	1_13	76,93	sin1	265	0,07	1	1	0	0,540540541	3410,9	2114,7	8346,5	401193,2	404604,1	403307,9	409539,7	female	Hungary	2004.01.21	2018-09-25T16:06:35+02:00	1	hu	1250	2018.09.25	14,66666667			1,210526316	40
49	51	1	3	49	3_49	76,84	pitd3	865	0,07	1	0	1	0,560810811	3450,2	2862,6	3834,8	409543,8	412994	412406,4	413378,6	female	Hungary	2004.01.21	2018-09-25T16:06:35+02:00	1	hu	1273	2018.09.25	14,66666667			22,40909091	51,5
49	52	1	4	60	4_60	83,07	pitu4	965	1,96	1	0	0	-0,756756757	4223,1	3320,1	4294,2	413382,4	417605,5	416702,5	417676,6	female	Hungary	2004.01.21	2018-09-25T16:06:35+02:00	1	hu	3574	2018.09.25	14,66666667			-17,57894737	59,10526316
49	53	1	7	70	7_70	82,76	comu7	1165	0,76	1	1	1	-0,331081081	3338,4	3970,7	4735,3	417680,3	421018,7	421651	422415,6	female	Hungary	2004.01.21	2018-09-25T16:06:35+02:00	1	hu	3850	2018.09.25	14,66666667			-29,08695652	74,56521739
53	5	1	5	36	5_36	82,08	var5	565	1,96	1	0	1	1	3664,1	5471,5	6900	365318,8	368982,9	370790,3	372218,8	female	Hungary	1976.09.24	0	1	hu	1782	2018.09.25	42			-3,357142857	36,35714286
53	6	1	3	78	3_78	83,07	pitd3	1265	1,96	1	0	1	0,559550724	3602,2	4890,7	6584,7	372233,3	375835,5	377124	378818	female	Hungary	1976.09.24	0	1	hu	760	2018.09.25	42			-27,89473684	55,78947368
53	7	1	3	83	3_83	83,39	pitd3	1365	1,06	1	1	1	0,773030358	3620,1	6074,5	8535,7	378830,8	382450,9	384905,3	387366,5	female	Hungary	1976.09.24	0	1	hu	1173	2018.09.25	42			-23,3125	45,3125
53	8	1	7	61	7_61	77,2	comu7	1065	0,07	1	0	1	1	3628,6	6384,5	7317,8	387373,2	391001,8	393757,7	394691	female	Hungary	1976.09.24	0	1	hu	3610	2018.09.25	42			4,47826087	50,30434783
53	9	1	3	23	3_23	83,39	pitd3	365	1,06	1	1	0	1	3665,1	7412,9	8490,6	394697,5	398362,6	402110,4	403188,1	female	Hungary	1976.09.24	0	1	hu	4724	2018.09.25	42			-8,185185185	33,59259259
53	10	1	6	83	6_83	85,88	comd6	1365	1,06	1	0	1	1	3654	4218,3	5167	403195,3	406849,3	407413,6	408362,3	female	Hungary	1976.09.24	0	1	hu	2634	2018.09.25	42			-34,8	74,1
53	11	1	2	58	2_58	73,38	pul2	965	0,76	1	0	1	0,730891872	3562,1	3478,4	4653,2	408377,1	411939,2	411855,5	413030,3	female	Hungary	1976.09.24	0	1	hu	4592	2018.09.25	42			-21,82608696	59,34782609
53	12	1	7	49	7_49	75,06	comu7	865	0,07	1	1	0	1	3658,7	3724,3	4867,2	413041,5	416700,2	416765,8	417908,7	female	Hungary	1976.09.24	0	1	hu	3182	2018.09.25	42			10	44,3
53	13	1	3	56	3_56	79,66	pitd3	965	0,16	1	0	1	1	3617,4	3470	5686	417921,3	421538,7	421391,3	423607,3	female	Hungary	1976.09.24	0	1	hu	678	2018.09.25	42			-5,769230769	50,84615385
53	14	1	6	57	6_57	80,75	comd6	965	0,46	1	0	0	0,636804117	3512,2	3619,7	4663,9	423611,3	427123,5	427231	428275,2	female	Hungary	1976.09.24	0	1	hu	2178	2018.09.25	42			-25,2	67,2
54	5	1	4	52	4_52	83,69	pitu4	865	0,76	1	1	1	-0,712837838	4025,9	4704,1	5935,7	615747,3	619773,2	620451,4	621683	female	Hungary	1989.03.09	2018-09-25T16:38:41+02:00	1	hu	2207	2018.09.25	29,5			-20,75	54
54	6	1	5	49	5_49	76,94	var5	865	0,07	1	0	0	-0,864864865	4007,5	4006,9	5398,8	621684,2	625691,7	625691,1	627083	female	Hungary	1989.03.09	2018-09-25T16:38:41+02:00	1	hu	929	2018.09.25	29,5			7,285714286	40
54	7	1	6	9	6_9	76,4	comd6	165	0,46	1	0	0	-0,85472973	4088,2	4583,2	5446,8	627084,2	631172,4	631667,4	632531	female	Hungary	1989.03.09	2018-09-25T16:38:41+02:00	1	hu	979	2018.09.25	29,5			-19,0952381	40,71428571
54	8	1	6	19	6_19	74,59	comd6	365	0,07	1	1	0	1	4100	5119,1	6462,5	632532,5	636632,5	637651,6	638995	female	Hungary	1989.03.09	2018-09-25T16:38:41+02:00	1	hu	1088	2018.09.25	29,5			6,294117647	49
54	9	1	5	67	5_67	77	var5	1165	0,07	1	0	1	0,439189189	4179,2	4727,3	5543,9	638995,9	643175,1	643723,2	644539,8	female	Hungary	1989.03.09	2018-09-25T16:38:41+02:00	1	hu	2020	2018.09.25	29,5			0,444444444	58,77777778
54	10	1	1	78	1_78	83,07	sin1	1265	1,96	1	0	1	0,675675676	3751,1	4110,5	5117,9	644541	648292,1	648651,5	649658,9	female	Hungary	1989.03.09	2018-09-25T16:38:41+02:00	1	hu	4117	2018.09.25	29,5			-16,375	45,8125
54	11	1	2	65	2_65	75,29	pul2	1065	1,06	1	1	1	-0,790540541	3691,6	4254,7	5150,2	649660,6	653352,2	653915,3	654810,8	female	Hungary	1989.03.09	2018-09-25T16:38:41+02:00	1	hu	2845	2018.09.25	29,5			-14,66666667	58,33333333
54	12	1	4	76	4_76	81,93	pitu4	1265	0,76	1	1	1	-0,864864865	4019,8	3863	4783	654812,4	658832,2	658675,4	659595,4	female	Hungary	1989.03.09	2018-09-25T16:38:41+02:00	1	hu	3682	2018.09.25	29,5			-26,26086957	60,95652174
54	13	1	1	43	1_43	76,85	sin1	765	0,07	1	0	1	0,459459459	3935,2	2894,7	7566,2	659596,7	663531,9	662491,4	667162,9	female	Hungary	1989.03.09	2018-09-25T16:38:41+02:00	1	hu	1318	2018.09.25	29,5			-4,133333333	39,46666667
54	14	1	1	70	1_70	83,69	sin1	1165	0,76	1	0	1	0,185810811	4348,4	6303,2	7376,3	667163,8	671512,2	673467	674540,1	female	Hungary	1989.03.09	2018-09-25T16:38:41+02:00	1	hu	3881	2018.09.25	29,5			-19,27777778	51,55555556
54	15	1	3	20	3_20	79,69	pitd3	365	0,16	1	1	0	0,277027027	3531,4	3894,3	4806	674541	678072,4	678435,3	679347	female	Hungary	1989.03.09	2018-09-25T16:38:41+02:00	1	hu	4486	2018.09.25	29,5			1,578947368	37,31578947
54	16	1	5	68	5_68	79,77	var5	1165	0,16	1	0	1	0,368243243	3504,5	2383,4	4895,2	679347,9	682852,4	681731,3	684243,1	female	Hungary	1989.03.09	2018-09-25T16:38:41+02:00	1	hu	2383	2018.09.25	29,5			-5,551724138	48,96551724
54	17	1	2	34	2_34	72,93	pul2	565	0,76	1	0	1	0,442567568	4148	4999,3	5743,2	684244	688392	689243,3	689987,2	female	Hungary	1989.03.09	2018-09-25T16:38:41+02:00	1	hu	1691	2018.09.25	29,5			-22,86666667	65,86666667
54	18	1	7	47	7_47	83,77	comu7	765	1,06	1	1	1	-0,945945946	3563,7	3678,8	4430,6	689988,5	693552,2	693667,3	694419,1	female	Hungary	1989.03.09	2018-09-25T16:38:41+02:00	1	hu	3273	2018.09.25	29,5			-21,2173913	64,60869565
54	19	1	6	67	6_67	78,58	comd6	1165	0,07	1	0	1	0,456081081	3855,7	3502,9	4718,9	694420,1	698275,8	697923	699139	female	Hungary	1989.03.09	2018-09-25T16:38:41+02:00	1	hu	1972	2018.09.25	29,5			-5	56,27272727
54	20	1	2	11	2_11	67,24	pul2	165	1,06	1	0	0	-1	3752	3751,5	4591,4	699139,7	702891,7	702891,2	703731,1	female	Hungary	1989.03.09	2018-09-25T16:38:41+02:00	1	hu	4642	2018.09.25	29,5			-25,5	35,25
54	21	1	1	29	1_29	83,39	sin1	465	1,06	1	1	0	0,638513514	3620,4	4687,1	5526,5	703732,3	707352,7	708419,4	709258,8	female	Hungary	1989.03.09	2018-09-25T16:38:41+02:00	1	hu	1317	2018.09.25	29,5			2,611111111	28,5
54	22	1	3	25	3_25	76,88	pitd3	465	0,07	1	1	0	0,412162162	4017,2	4175,4	4895,4	709259,8	713277	713435,2	714155,2	female	Hungary	1989.03.09	2018-09-25T16:38:41+02:00	1	hu	863	2018.09.25	29,5			11,55	35,15
54	23	1	3	34	3_34	83,69	pitd3	565	0,76	1	0	1	0,324324324	4095,6	4550,8	5542,7	714156,4	718252	718707,2	719699,1	female	Hungary	1989.03.09	2018-09-25T16:38:41+02:00	1	hu	1374	2018.09.25	29,5			-20,46666667	40,93333333
54	24	1	7	56	7_56	78,23	comu7	965	0,16	1	1	0	0,489864865	3752,1	4295,3	5214,9	719700	723452,1	723995,3	724914,9	female	Hungary	1989.03.09	2018-09-25T16:38:41+02:00	1	hu	4147	2018.09.25	29,5			0,296296296	59,40740741
54	25	1	3	32	3_32	79,68	pitd3	565	0,16	1	0	1	0,287162162	3415,8	3239,6	4015,2	724915,7	728331,5	728155,3	728930,9	female	Hungary	1989.03.09	2018-09-25T16:38:41+02:00	1	hu	1345	2018.09.25	29,5			-1,708333333	48,45833333
54	26	1	3	28	3_28	83,69	pitd3	465	0,76	1	1	0	0,337837838	3519,4	3238,9	4310,5	728932,6	732452	732171,5	733243,1	female	Hungary	1989.03.09	2018-09-25T16:38:41+02:00	1	hu	988	2018.09.25	29,5			-15,15384615	40,15384615
54	27	1	7	67	7_67	78,85	comu7	1165	0,07	1	0	1	0,192567568	3748	2374,7	3950,3	733244,6	736992,6	735619,3	737194,9	female	Hungary	1989.03.09	2018-09-25T16:38:41+02:00	1	hu	1484	2018.09.25	29,5			11,68	76,44
54	28	1	7	57	7_57	80,39	comu7	965	0,46	1	0	0	-0,39527027	3435,8	2799,1	3614,4	737196,6	740632,4	739995,7	740811	female	Hungary	1989.03.09	2018-09-25T16:38:41+02:00	1	hu	4516	2018.09.25	29,5			-24,40909091	68,40909091
54	29	1	4	77	4_77	83,39	pitu4	1265	1,06	1	1	1	-0,280405405	3479,3	3528,4	4398,9	740812,5	744291,8	744340,9	745211,4	female	Hungary	1989.03.09	2018-09-25T16:38:41+02:00	1	hu	3949	2018.09.25	29,5			-24,33333333	64,38095238
54	30	1	2	26	2_26	68,04	pul2	465	0,16	1	1	1	-0,533783784	3499,9	3519,6	4311,6	745212,6	748712,5	748732,2	749524,2	female	Hungary	1989.03.09	2018-09-25T16:38:41+02:00	1	hu	1471	2018.09.25	29,5			-18,54545455	55,40909091
54	31	1	4	79	4_79	76,83	pitu4	1365	0,07	1	0	1	0,391891892	3726,1	2996,8	4413,4	749526,5	753252,6	752523,3	753939,9	female	Hungary	1989.03.09	2018-09-25T16:38:41+02:00	1	hu	4682	2018.09.25	29,5			16,4375	56,5625
54	32	1	2	54	2_54	74,12	pul2	865	1,96	1	0	0	-0,695945946	3490,7	4621,7	5653,3	753941,7	757432,4	758563,4	759595	female	Hungary	1989.03.09	2018-09-25T16:38:41+02:00	1	hu	2658	2018.09.25	29,5			-20,56521739	51,7826087
54	33	1	1	53	1_53	83,39	sin1	865	1,06	1	1	0	0,466216216	4335,7	2942,9	4927,8	759596,4	763932,1	762539,3	764524,2	female	Hungary	1989.03.09	2018-09-25T16:38:41+02:00	1	hu	3796	2018.09.25	29,5			-20,85	46,1
54	34	1	1	49	1_49	76,84	sin1	865	0,07	1	0	1	0,290540541	3466,9	4254,4	5077,2	764525,8	767992,7	768780,2	769603	female	Hungary	1989.03.09	2018-09-25T16:38:41+02:00	1	hu	1319	2018.09.25	29,5			-3,2	37,86666667
54	35	1	6	46	6_46	82,36	comd6	765	0,76	1	1	1	-0,013513514	3328,4	4792,4	5807,3	769603,9	772932,3	774396,3	775411,2	female	Hungary	1989.03.09	2018-09-25T16:38:41+02:00	1	hu	1210	2018.09.25	29,5			-29,26315789	46,15789474
54	36	1	5	70	5_70	82,45	var5	1165	0,76	1	1	1	-0,324324324	3980,6	4375,2	5280	775412,1	779392,7	779787,3	780692,1	female	Hungary	1989.03.09	2018-09-25T16:38:41+02:00	1	hu	3931	2018.09.25	29,5			-14,8	61
54	37	1	2	83	2_83	76,5	pul2	1365	1,06	1	0	0	-0,408783784	3478,6	3813,7	4621,4	780693,6	784172,2	784507,3	785315	female	Hungary	1989.03.09	2018-09-25T16:38:41+02:00	1	hu	3518	2018.09.25	29,5			-28,125	68,3125
54	38	1	6	8	6_8	74,89	comd6	165	0,16	1	1	1	-0,763513514	3615,3	3606,9	4399	785316,1	788931,4	788923	789715,1	female	Hungary	1989.03.09	2018-09-25T16:38:41+02:00	1	hu	897	2018.09.25	29,5			-19,17391304	45,43478261
54	39	1	4	26	4_26	79,68	pitu4	465	0,16	1	0	1	0,537162162	3915,1	3910,8	4646,8	789716,5	793631,6	793627,3	794363,3	female	Hungary	1989.03.09	2018-09-25T16:38:41+02:00	1	hu	1591	2018.09.25	29,5			5,5	33,33333333
54	40	1	4	29	4_29	83,39	pitu4	465	1,06	1	1	0	0,537162162	4168,3	5336	6127	794364,2	798532,5	799700,2	800491,2	female	Hungary	1989.03.09	2018-09-25T16:38:41+02:00	1	hu	2072	2018.09.25	29,5	29/04/1968	1968.04.29	-2,333333333	43,75
54	41	1	1	5	1_5	83,39	sin1	65	1,06	1	0	1	1	3580,9	6175,4	7095	800492,1	804073	806667,5	807587,1	female	Hungary	1989.03.09	2018-09-25T16:38:41+02:00	1	hu	1316	2018.09.25	29,5			12,80952381	17,71428571
54	42	1	3	16	3_16	83,7	pitd3	265	0,76	1	1	0	0,486486486	3903,9	4983,4	6062,9	807588,2	811492,1	812571,6	813651,1	female	Hungary	1989.03.09	2018-09-25T16:38:41+02:00	1	hu	4323	2018.09.25	29,5			-17,25	33,21428571
54	43	1	7	45	7_45	80,63	comu7	765	0,46	1	0	0	-0,287162162	4080	4783,2	6040,1	813652,1	817732,1	818435,3	819692,2	female	Hungary	1989.03.09	2018-09-25T16:38:41+02:00	1	hu	3072	2018.09.25	29,5			-26,2	66,93333333
54	44	1	7	11	7_11	78,55	comu7	165	1,06	1	0	1	0,253378378	4099,4	51790	52902,6	819693,2	823792,6	871483,2	872595,8	female	Hungary	1989.03.09	2018-09-25T16:38:41+02:00	1	hu	2726	2018.09.25	29,5			-15,28	46,32
54	45	1	5	82	5_82	83,24	var5	1365	0,76	1	1	0	0,530405405	3260,7	5374,4	6094,2	872596,9	875857,6	877971,3	878691,1	female	Hungary	1989.03.09	2018-09-25T16:38:41+02:00	1	hu	4268	2018.09.25	29,5			-14,41666667	49,5
54	46	1	3	38	3_38	79,67	pitd3	665	0,16	1	0	1	0,60472973	4125,7	4511	9102,6	878692,4	882818,1	883203,4	887795	female	Hungary	1989.03.09	2018-09-25T16:38:41+02:00	1	hu	1515	2018.09.25	29,5			1,894736842	50,89473684
54	47	1	6	63	6_63	82,04	comd6	1065	0,46	1	1	0	0,422297297	4421,8	5615,2	6247,1	887796,1	892217,9	893411,3	894043,2	female	Hungary	1989.03.09	2018-09-25T16:38:41+02:00	1	hu	1716	2018.09.25	29,5			-23,55	68,2
54	48	1	4	60	4_60	83,07	pitu4	965	1,96	1	1	0	0,422297297	3693,2	4615	5382,9	894044,3	897737,5	898659,3	899427,2	female	Hungary	1989.03.09	2018-09-25T16:38:41+02:00	1	hu	3063	2018.09.25	29,5			-17,57894737	59,10526316
54	49	1	5	51	5_51	82,44	var5	865	0,46	1	0	1	0,64527027	3329,3	4566,9	5454,5	899428,4	902757,7	903995,3	904882,9	female	Hungary	1989.03.09	2018-09-25T16:38:41+02:00	1	hu	1540	2018.09.25	29,5			-6,066666667	46,4
54	50	1	5	76	5_76	83,41	var5	1265	0,76	1	0	1	0,763513514	4273,7	4967,5	5799	904883,8	909157,5	909851,3	910682,8	female	Hungary	1989.03.09	2018-09-25T16:38:41+02:00	1	hu	4207	2018.09.25	29,5			-17,90909091	64
54	51	1	2	38	2_38	69,62	pul2	665	0,16	1	1	0	0,239864865	3633,7	4127,6	4934,8	910683,8	914317,5	914811,4	915618,6	female	Hungary	1989.03.09	2018-09-25T16:38:41+02:00	1	hu	1803	2018.09.25	29,5			-16,55555556	57,37037037
54	52	1	6	78	6_78	84,8	comd6	1265	1,96	1	1	0	0,361486486	3818	5775,6	6488,3	915619,7	919437,7	921395,3	922108	female	Hungary	1989.03.09	2018-09-25T16:38:41+02:00	1	hu	2366	2018.09.25	29,5			-25	59,72727273
54	53	1	7	32	7_32	80,08	comu7	565	0,16	1	0	1	0,412162162	4107,4	5029,1	380572,8	922110,1	926217,5	927139,2	1302682,9	female	Hungary	1989.03.09	2018-09-25T16:38:41+02:00	1	hu	3029	2018.09.25	29,5			-16,3125	46,125
55	5	1	5	23	5_23	82,47	var5	365	1,06	1	1	0	0,209459459	11239,9	16754,7	18389,8	302482,7	313722,6	319237,4	320872,5	female	United States	1965.12.01	0	1	en	991	2018.09.25	52,75			-4,5	28,04166667
55	6	1	2	26	2_26	68,04	pul2	465	0,16	1	0	1	-0,743243243	9161,8	9810,9	10873,7	320875,5	330037,3	330686,4	331749,2	female	United States	1965.12.01	0	1	en	1372	2018.09.25	52,75			-18,54545455	55,40909091
55	7	1	4	11	4_11	83,39	pitu4	165	1,06	1	0	0	-0,202702703	9822,7	12997	14334,7	331754,7	341577,4	344751,7	346089,4	female	United States	1965.12.01	0	1	en	651	2018.09.25	52,75			3,294117647	34,35294118
55	8	1	2	66	2_66	74,98	pul2	1065	1,96	1	1	0	-0,918918919	9213,5	9412,6	10656	346092,1	355305,6	355504,7	356748,1	female	United States	1965.12.01	0	1	en	2790	2018.09.25	52,75			-26,41176471	66,47058824
55	9	1	7	38	7_38	79,46	comu7	665	0,16	1	1	1	-0,381756757	9551,5	9838,3	12672,4	356752,5	366304	366590,8	369424,9	female	United States	1965.12.01	0	1	en	2487	2018.09.25	52,75			-6,04	64,04
55	10	1	2	77	2_77	76,1	pul2	1265	1,06	1	0	0	-0,243243243	12215	12485,8	14496,5	369427,7	381642,7	381913,5	383924,2	female	United States	1965.12.01	0	1	en	3362	2018.09.25	52,75			-28,63157895	70,78947368
55	11	1	1	52	1_52	83,69	sin1	865	0,76	1	0	1	0,131756757	9352,8	13187,9	15014	383927,9	393280,7	397115,8	398941,9	female	United States	1965.12.01	0	1	en	1371	2018.09.25	52,75			-16,26315789	51,21052632
55	12	1	3	41	3_41	83,39	pitd3	665	1,06	1	1	1	0	9618	-1829,1	18349,2	398944,9	408562,9	397115,8	417294,1	female	United States	1965.12.01	0	1	en	3698	2018.09.25	52,75			-17,14285714	39,04761905
55	13	1	5	66	5_66	83,28	var5	1065	1,96	1	1	1	-0,547297297	6350	6396,4	7611,8	417296,5	423646,5	423692,9	424908,3	female	United States	1965.12.01	0	1	en	1332	2018.09.25	52,75			-24,88235294	60,17647059
55	14	1	7	53	7_53	81,36	comu7	865	1,06	1	0	1	-0,472972973	8555,8	9521	10475,2	424911	433466,8	434432	435386,2	female	United States	1965.12.01	0	1	en	2580	2018.09.25	52,75			-32,5	67,36363636
55	15	1	3	1	3_1	77,14	pitd3	65	0,07	1	1	0	0,692567568	14166,6	18977	20266,4	435388,7	449555,3	454365,7	455655,1	female	United States	1965.12.01	0	1	en	3427	2018.09.25	52,75			1,588235294	34,35294118
55	16	1	6	61	6_61	77,08	comd6	1065	0,07	1	0	1	0,983108108	9199,6	11984,6	13148,4	455657,7	464857,3	467642,3	468806,1	female	United States	1965.12.01	0	1	en	1589	2018.09.25	52,75			3,095238095	61,71428571
55	17	1	2	72	2_72	75,31	pul2	1165	1,96	1	0	0	-0,925675676	7999,2	8412,6	9872,8	468809,8	476809	477222,4	478682,6	female	United States	1965.12.01	0	1	en	3024	2018.09.25	52,75			-29,72222222	58,77777778
55	18	1	4	2	4_2	79,88	pitu4	65	0,16	1	1	0	0,942567568	8023,4	9441,1	10453,8	478685,9	486709,3	488127	489139,7	female	United States	1965.12.01	0	1	en	3975	2018.09.25	52,75			3,75	36,41666667
55	19	1	1	36	1_36	83,07	sin1	565	1,96	1	1	0	0,256756757	7463,7	9063,3	10241,3	489142,7	496606,4	498206	499384	female	United States	1965.12.01	0	1	en	1370	2018.09.25	52,75			-9,95	40,85
55	20	1	4	6	4_6	83,09	pitu4	65	1,96	1	0	1	0,314189189	8741,6	14062,1	15189,9	499386	508127,6	513448,1	514575,9	female	United States	1965.12.01	0	1	en	4718	2018.09.25	52,75			7,904761905	17,9047619
55	21	1	6	65	6_65	82,94	comd6	1065	1,06	1	1	0	-0,60472973	9429,8	9700,9	11478,1	514578,9	524008,7	524279,8	526057	female	United States	1965.12.01	0	1	en	2331	2018.09.25	52,75			-26,76666667	67
55	22	1	1	35	1_35	83,39	sin1	565	1,06	1	0	1	0,793918919	17696,5	23119,1	24202,1	526057,9	543754,4	549177	550260	female	United States	1965.12.01	0	1	en	1369	2018.09.25	52,75			-2,083333333	42,04166667
56	5	1	2	81	2_81	75,82	pul2	1365	0,46	1	1	0	1	3632,8	4736	5760,9	427381,5	431014,3	432117,5	433142,4	female	Hungary	1976.09.24	0	1	hu	3875	2018.09.25	42			-25,35294118	70,82352941
56	6	1	2	55	2_55	68,29	pul2	965	0,07	1	1	0	1	3621,3	2819,5	3990,9	433151	436772,3	435970,5	437141,9	female	Hungary	1976.09.24	0	1	hu	3402	2018.09.25	42			-12,13333333	62,8
56	7	1	3	32	3_32	79,68	pitd3	565	0,16	1	0	1	1	3594,1	2023,7	6993,7	437150,2	440744,3	439173,9	444143,9	female	Hungary	1976.09.24	0	1	hu	735	2018.09.25	42			-1,708333333	48,45833333
56	8	1	5	5	5_5	83,5	var5	65	1,06	1	0	1	1	3796,2	9294,4	10401,4	444151,9	447948,1	453446,3	454553,3	female	Hungary	1976.09.24	0	1	hu	1808	2018.09.25	42			5,142857143	16,52380952
56	9	1	4	51	4_51	81,46	pitu4	865	0,46	1	1	0	1	3621,4	3004,8	4012,7	454557,1	458178,5	457561,9	458569,8	female	Hungary	1976.09.24	0	1	hu	1750	2018.09.25	42			-10,42857143	70,14285714
56	10	1	7	29	7_29	82,43	comu7	465	1,06	1	1	1	0,58880739	3597,4	2548,1	3938,7	458575,5	462172,9	461123,6	462514,2	female	Hungary	1976.09.24	0	1	hu	2775	2018.09.25	42			-28,79166667	71
56	11	1	4	40	4_40	83,69	pitu4	665	0,76	1	0	1	1	3616,1	2135,8	6466,1	462528,1	466144,2	464663,9	468994,2	female	Hungary	1976.09.24	0	1	hu	1072	2018.09.25	42			-28,68421053	65,73684211
56	12	1	7	15	7_15	78,42	comu7	265	0,46	1	1	0	1	3614,4	2263,3	5716,2	469001,5	472615,9	471264,8	474717,7	female	Hungary	1976.09.24	0	1	hu	2138	2018.09.25	42			-10,64705882	53,41176471
56	13	1	6	69	6_69	83,33	comd6	1165	0,46	1	0	1	0,803898579	3589,1	2458,6	7644	474725,8	478314,9	477184,4	482369,8	female	Hungary	1976.09.24	0	1	hu	1860	2018.09.25	42			-30,89473684	67,26315789
56	14	1	3	25	3_25	76,88	pitd3	465	0,07	1	0	1	1	3664,6	2139,6	4386,8	482376,4	486041	484516	486763,2	female	Hungary	1976.09.24	0	1	hu	4071	2018.09.25	42			11,55	35,15
59	5	1	7	49	7_49	75,06	comu7	865	0,07	1	0	1	0,618243243	3458,7	6482,1	7600,4	203054,3	206513	209536,4	210654,7	female	Aruba	1987.02.03	0	1	hu	808	2018.09.25	31,58333333			10	44,3
59	6	1	5	32	5_32	79,93	var5	565	0,16	1	0	1	0	3457,3	-1119,6	6028,5	210656	214113,3	209536,4	216684,5	female	Aruba	1987.02.03	0	1	hu	3625	2018.09.25	31,58333333			7,318181818	37,63636364
59	7	1	1	29	1_29	83,39	sin1	465	1,06	1	1	1	-0,358108108	3508,4	8955,4	10168,2	216685,9	220194,3	225641,3	226854,1	female	Aruba	1987.02.03	0	1	hu	1413	2018.09.25	31,58333333			2,611111111	28,5
59	8	1	3	67	3_67	76,25	pitd3	1165	0,07	1	1	0	0,547297297	3497,1	2839,4	3825,5	226856,4	230353,5	229695,8	230681,9	female	Aruba	1987.02.03	0	1	hu	2217	2018.09.25	31,58333333			1,166666667	48,58333333
59	9	1	3	60	3_60	83,07	pitd3	965	1,96	1	0	0	-1	3269,9	4087,1	5328	230683,3	233953,2	234770,4	236011,3	female	Aruba	1987.02.03	0	1	hu	1741	2018.09.25	31,58333333			-29,33333333	48,33333333
59	10	1	4	49	4_49	76,84	pitu4	865	0,07	1	0	1	0,736486486	3439,6	5215,4	6231,8	236013,6	239453,2	241229	242245,4	female	Aruba	1987.02.03	0	1	hu	3270	2018.09.25	31,58333333			7,842105263	44,78947368
59	11	1	1	65	1_65	83,39	sin1	1065	1,06	1	1	1	-1	3506,2	4376,9	5378,2	242247,2	245753,4	246624,1	247625,4	female	Aruba	1987.02.03	0	1	hu	1414	2018.09.25	31,58333333			-12,85714286	38,14285714
59	12	1	1	11	1_11	83,39	sin1	165	1,06	1	0	1	0,554054054	3447	6781,1	7833,7	247626,9	251073,9	254408	255460,6	female	Aruba	1987.02.03	0	1	hu	1412	2018.09.25	31,58333333			-0,571428571	17,21428571
59	13	1	2	70	2_70	75,92	pul2	1165	0,76	1	1	1	-1	3551,8	2099,1	4936,1	255461,9	259013,7	257561	260398	female	Aruba	1987.02.03	0	1	hu	3436	2018.09.25	31,58333333			-27,26315789	53,68421053
59	14	1	3	76	3_76	83,69	pitd3	1265	0,76	1	1	0	0,493243243	3573,6	5002,9	6005,2	260399,6	263973,2	265402,5	266404,8	female	Aruba	1987.02.03	0	1	hu	2477	2018.09.25	31,58333333			-25,04347826	61,13043478
59	15	1	5	82	5_82	83,24	var5	1365	0,76	1	0	0	-1	4966,2	7739,4	8872,1	266407,3	271373,5	274146,7	275279,4	female	Aruba	1987.02.03	0	1	hu	4542	2018.09.25	31,58333333			-14,41666667	49,5
59	16	1	3	49	3_49	76,84	pitd3	865	0,07	1	1	1	0,814189189	5132,2	3656,1	5910	275281,1	280413,3	278937,2	281191,1	female	Aruba	1987.02.03	0	1	hu	774	2018.09.25	31,58333333			22,40909091	51,5
59	17	1	7	35	7_35	82,86	comu7	565	1,06	1	1	1	0	3540,9	-2255,3	5569,2	281192,5	284733,4	278937,2	286761,7	female	Aruba	1987.02.03	0	1	hu	4638	2018.09.25	31,58333333			-23,20833333	68,79166667
59	18	1	4	6	4_6	83,09	pitu4	65	1,96	1	0	1	0	3269,9	-7826,1	4971,6	286763,3	290033,2	278937,2	291734,9	female	Aruba	1987.02.03	0	1	hu	2883	2018.09.25	31,58333333			7,904761905	17,9047619
59	19	1	5	37	5_37	76,51	var5	665	0,07	1	1	1	0	3417,4	-12799,1	5197,9	291736,3	295153,7	278937,2	296934,2	female	Aruba	1987.02.03	0	1	hu	4267	2018.09.25	31,58333333			0,9	45,55
59	20	1	7	60	7_60	81,15	comu7	965	1,96	1	0	1	0,601351351	3257,8	1704,9	3768,2	296936,1	300193,9	298641	300704,3	female	Aruba	1987.02.03	0	1	hu	1366	2018.09.25	31,58333333			-31,7826087	70,04347826
60	5	1	1	59	1_59	83,39	sin1	965	1,06	1	0	1	0,592481252	3717,1	11486,9	12536,4	254668,7	258385,8	266155,6	267205,1	female	Hungary	1993.03.17	2018-09-25T17:09:33+02:00	1	hu	1839	2018.09.25	25,5			-11,77272727	58,5
60	6	1	4	49	4_49	76,84	pitu4	865	0,07	1	0	1	-0,35255061	3578,3	14814,9	15893,4	267224,4	270802,7	282039,3	283117,8	female	Hungary	1993.03.17	2018-09-25T17:09:33+02:00	1	hu	4617	2018.09.25	25,5			7,842105263	44,78947368
60	7	1	4	22	4_22	83,69	pitu4	365	0,76	1	1	1	-0,274206419	3987,7	9727	10816,2	283144,7	287132,4	292871,7	293960,9	female	Hungary	1993.03.17	2018-09-25T17:09:33+02:00	1	hu	3377	2018.09.25	25,5			-7,2	37,8
60	8	1	7	68	7_68	81,23	comu7	1165	0,16	1	1	1	-0,259516536	3469,5	10612,5	11663,1	293980,9	297450,4	304593,4	305644	female	Hungary	1993.03.17	2018-09-25T17:09:33+02:00	1	hu	2910	2018.09.25	25,5			-3,944444444	54,77777778
60	9	1	4	28	4_28	83,69	pitu4	465	0,76	1	0	0	-0,332964923	3656,2	7369,5	8768,8	305659,9	309316,1	313029,4	314428,7	female	Hungary	1993.03.17	2018-09-25T17:09:33+02:00	1	hu	3559	2018.09.25	25,5			-4,772727273	38,95454545
60	10	1	7	25	7_25	77,08	comu7	465	0,07	1	1	0	0,332964511	3773,2	13510,1	14471,9	314449,2	318222,4	327959,3	328921,1	female	Hungary	1993.03.17	2018-09-25T17:09:33+02:00	1	hu	2441	2018.09.25	25,5			-0,411764706	59,29411765
60	11	1	6	45	6_45	82,36	comd6	765	0,46	1	1	1	-0,959721849	3966,5	5269,3	6068,6	328940	332906,5	334209,3	335008,6	female	Hungary	1993.03.17	2018-09-25T17:09:33+02:00	1	hu	4434	2018.09.25	25,5			-16,5	47,875
60	12	1	3	16	3_16	83,7	pitd3	265	0,76	1	0	1	0,352550816	3987,5	7009,6	8026,7	335027,3	339014,8	342036,9	343054	female	Hungary	1993.03.17	2018-09-25T17:09:33+02:00	1	hu	2283	2018.09.25	25,5			-17,25	33,21428571
60	13	1	2	3	2_3	61,32	pul2	65	0,46	1	0	0	-1	3458,5	3428,8	4451,1	343076,2	346534,7	346505	347527,3	female	Hungary	1993.03.17	2018-09-25T17:09:33+02:00	1	hu	695	2018.09.25	25,5			-13,5	37,14285714
60	14	1	3	36	3_36	83,07	pitd3	565	1,96	1	1	1	-0,283999366	4076,9	9663,8	10575,2	347558,2	351635,1	357222	358133,4	female	Hungary	1993.03.17	2018-09-25T17:09:33+02:00	1	hu	2510	2018.09.25	25,5			-19,53333333	30,8
60	15	1	5	70	5_70	82,45	var5	1165	0,76	1	1	1	-1	4696	4633,2	5536,1	358164,8	362860,8	362798	363700,9	female	Hungary	1993.03.17	2018-09-25T17:09:33+02:00	1	hu	3903	2018.09.25	25,5			-14,8	61
60	16	1	3	42	3_42	83,07	pitd3	665	1,96	1	0	0	-0,465171195	4006,3	6625,7	7493,7	363722,5	367728,8	370348,2	371216,2	female	Hungary	1993.03.17	2018-09-25T17:09:33+02:00	1	hu	2676	2018.09.25	25,5			-14,56	40,6
60	17	1	3	14	3_14	79,71	pitd3	265	0,16	1	0	1	0,793239594	4771,3	8399,3	9405,2	371229,5	376000,8	379628,8	380634,7	female	Hungary	1993.03.17	2018-09-25T17:09:33+02:00	1	hu	2253	2018.09.25	25,5			-2,666666667	37,13333333
60	18	1	5	40	5_40	82,9	var5	665	0,76	1	1	0	-0,739377615	4120,7	5128,4	5878,1	380650,1	384770,8	385778,5	386528,2	female	Hungary	1993.03.17	2018-09-25T17:09:33+02:00	1	hu	2971	2018.09.25	25,5			-12,36842105	54,15789474
60	19	1	1	70	1_70	83,69	sin1	1165	0,76	1	1	1	-0,474964348	3653,8	4783,9	6928,2	386562,7	390216,5	391346,6	393490,9	female	Hungary	1993.03.17	2018-09-25T17:09:33+02:00	1	hu	3971	2018.09.25	25,5			-19,27777778	51,55555556
60	20	1	6	14	6_14	77,43	comd6	265	0,16	1	0	0	-0,328068089	3657,4	10224	11276	393510,1	397167,5	403734,1	404786,1	female	Hungary	1993.03.17	2018-09-25T17:09:33+02:00	1	hu	4239	2018.09.25	25,5			-14,625	70,6875
60	21	1	5	59	5_59	83,67	var5	965	1,06	1	0	0	-0,269309791	3675,9	12201,8	13157,3	404796	408471,9	416997,8	417953,3	female	Hungary	1993.03.17	2018-09-25T17:09:33+02:00	1	hu	3650	2018.09.25	25,5			-10,53333333	46,3
60	22	1	3	71	3_71	83,39	pitd3	1165	1,06	1	1	1	-0,269309688	4165,3	10052,4	10993,7	417966,8	422132,1	428019,2	428960,5	female	Hungary	1993.03.17	2018-09-25T17:09:33+02:00	1	hu	2712	2018.09.25	25,5			-32,94444444	55,88888889
60	23	1	6	53	6_53	81,56	comd6	865	1,06	1	1	1	-1	3363,3	1716,1	4699,3	428972,3	432335,6	430688,4	433671,6	female	Hungary	1993.03.17	2018-09-25T17:09:33+02:00	1	hu	4610	2018.09.25	25,5			-29,75	60,25
60	24	1	6	67	6_67	78,58	comd6	1165	0,07	1	0	0	-0,225240965	3963,8	9224,1	10447,3	433696,4	437660,2	442920,5	444143,7	female	Hungary	1993.03.17	2018-09-25T17:09:33+02:00	1	hu	633	2018.09.25	25,5			-5	56,27272727
60	25	1	7	18	7_18	80,47	comu7	265	1,96	1	0	0	-0,298689146	3343,7	9529,2	10493,4	444180,8	447524,5	453710	454674,2	female	Hungary	1993.03.17	2018-09-25T17:09:33+02:00	1	hu	2055	2018.09.25	25,5	29/04/1968	1968.04.29	-22,05263158	58,57894737
60	26	1	5	58	5_58	82,4	var5	965	0,76	1	1	1	-0,269309688	3630,4	6764,2	7680,9	454691,1	458321,5	461455,3	462372	female	Hungary	1993.03.17	2018-09-25T17:09:33+02:00	1	hu	3195	2018.09.25	25,5			-8,1875	46
60	27	1	2	10	2_10	65,79	pul2	165	0,76	1	0	0	-1	3612,3	2376,7	4553,4	462382,9	465995,2	464759,6	466936,3	female	Hungary	1993.03.17	2018-09-25T17:09:33+02:00	1	hu	1766	2018.09.25	25,5			-8,772727273	37,81818182
60	28	1	4	77	4_77	83,39	pitu4	1265	1,06	1	1	1	-1	3645,6	3376,9	4650,9	466956,2	470601,8	470333,1	471607,1	female	Hungary	1993.03.17	2018-09-25T17:09:33+02:00	1	hu	1997	2018.09.25	25,5			-24,33333333	64,38095238
60	29	1	4	54	4_54	83,07	pitu4	865	1,96	1	0	0	-1	3466,6	3387,4	4549,2	471621,9	475088,5	475009,3	476171,1	female	Hungary	1993.03.17	2018-09-25T17:09:33+02:00	1	hu	1943	2018.09.25	25,5			-15,52941176	50,64705882
60	30	1	4	4	4_4	83,73	pitu4	65	0,76	1	1	0	0,881376937	3884,9	5912,7	6803	476190,6	480075,5	482103,3	482993,6	female	Hungary	1993.03.17	2018-09-25T17:09:33+02:00	1	hu	3119	2018.09.25	25,5			2,911764706	18,17647059
60	31	1	2	11	2_11	67,24	pul2	165	1,06	1	1	1	-1	3983,4	2421,6	4654	483006,6	486990	485428,2	487660,6	female	Hungary	1993.03.17	2018-09-25T17:09:33+02:00	1	hu	3743	2018.09.25	25,5			-25,5	35,25
60	32	1	1	32	1_32	79,68	sin1	565	0,16	1	0	0	-0,337861345	3620	4366,3	5379,6	487675,4	491295,4	492041,7	493055	female	Hungary	1993.03.17	2018-09-25T17:09:33+02:00	1	hu	1433	2018.09.25	25,5			-5,714285714	37,28571429
60	33	1	7	49	7_49	75,06	comu7	865	0,07	1	1	1	-0,372136915	3683,9	6080,9	7071	493073,3	496757,2	499154,2	500144,3	female	Hungary	1993.03.17	2018-09-25T17:09:33+02:00	1	hu	2884	2018.09.25	25,5			10	44,3
60	34	1	2	67	2_67	69,07	pul2	1165	0,07	1	0	1	-0,318275039	3552,5	5495,2	6409,2	500160,4	503712,9	505655,6	506569,6	female	Hungary	1993.03.17	2018-09-25T17:09:33+02:00	1	hu	1481	2018.09.25	25,5			1,2	48,8
60	35	1	5	16	5_16	82,18	var5	265	0,76	1	1	1	-0,29868894	3429,8	3740,4	4749,7	506583,4	510013,2	510323,8	511333,1	female	Hungary	1993.03.17	2018-09-25T17:09:33+02:00	1	hu	2239	2018.09.25	25,5			2,117647059	29,94117647
60	36	1	3	72	3_72	83,07	pitd3	1165	1,96	1	1	0	-0,538619377	3374,5	2450,1	6204,4	511345,9	514720,4	513796	517550,3	female	Hungary	1993.03.17	2018-09-25T17:09:33+02:00	1	hu	2916	2018.09.25	25,5			-20,29411765	40,94117647
60	37	1	3	8	3_8	79,75	pitd3	165	0,16	1	0	0	-0,41130932	3436,3	4810,2	6569,1	517561,5	520997,8	522371,7	524130,6	female	Hungary	1993.03.17	2018-09-25T17:09:33+02:00	1	hu	1823	2018.09.25	25,5			-0,307692308	37,07692308
60	38	1	7	5	7_5	75,91	comu7	65	1,06	1	1	1	-1	3473,4	1931,2	4663,7	524147,6	527621	526078,8	528811,3	female	Hungary	1993.03.17	2018-09-25T17:09:33+02:00	1	hu	788	2018.09.25	25,5			-2,619047619	43
60	39	1	5	52	5_52	83,23	var5	865	0,76	1	0	0	-0,695308582	3782,4	3854,4	4800,8	528825,8	532608,2	532680,2	533626,6	female	Hungary	1993.03.17	2018-09-25T17:09:33+02:00	1	hu	3065	2018.09.25	25,5			4,318181818	39,54545455
60	40	1	2	25	2_25	65,23	pul2	465	0,07	1	1	1	-0,783446338	4836,4	3436,9	8215	533644,4	538480,8	537081,3	541859,4	female	Hungary	1993.03.17	2018-09-25T17:09:33+02:00	1	hu	3898	2018.09.25	25,5			3,409090909	50,5
60	41	1	5	33	5_33	82,23	var5	565	0,46	1	1	1	-0,450481621	3827,1	4909,2	5985,3	541872,4	545699,5	546781,6	547857,7	female	Hungary	1993.03.17	2018-09-25T17:09:33+02:00	1	hu	2478	2018.09.25	25,5			-2	31,28571429
60	42	1	7	34	7_34	83,4	comu7	565	0,76	1	0	0	-0,489654129	3614,6	3221,6	4215,6	547880,5	551495,1	551102,1	552096,1	female	Hungary	1993.03.17	2018-09-25T17:09:33+02:00	1	hu	2749	2018.09.25	25,5			-25,27777778	55,72222222
60	43	1	6	10	6_10	78,36	comd6	165	0,76	1	0	0	-0,499447178	5319,1	4808,8	5842,6	552113	557432,1	556921,8	557955,6	female	Hungary	1993.03.17	2018-09-25T17:09:33+02:00	1	hu	3968	2018.09.25	25,5			-13,65	41,3
60	44	1	4	19	4_19	76,9	pitu4	365	0,07	1	1	0	0,474964451	4777,4	5499,9	6607,4	557988,6	562766	563488,5	564596	female	Hungary	1993.03.17	2018-09-25T17:09:33+02:00	1	hu	3260	2018.09.25	25,5			11,8125	37
60	45	1	6	28	6_28	81,88	comd6	465	0,76	1	0	0	-0,367240493	4520,4	5818,1	6795,7	564614,4	569134,8	570432,5	571410,1	female	Hungary	1993.03.17	2018-09-25T17:09:33+02:00	1	hu	4289	2018.09.25	25,5			-29,5	62,11111111
60	46	1	6	13	6_13	74,99	comd6	265	0,07	1	0	1	0,425998997	5069,9	6704,8	7612	571429,7	576499,6	578134,5	579041,7	female	Hungary	1993.03.17	2018-09-25T17:09:33+02:00	1	hu	4159	2018.09.25	25,5			-0,375	44,4375
60	47	1	1	12	1_12	83,08	sin1	165	1,96	1	1	1	-0,719791309	4018,2	4434,7	5274,5	579053,1	583071,3	583487,8	584327,6	female	Hungary	1993.03.17	2018-09-25T17:09:33+02:00	1	hu	1432	2018.09.25	25,5			-4,347826087	25,17391304
60	48	1	1	43	1_43	76,85	sin1	765	0,07	1	1	1	-0,455378249	4399,4	8764,5	9603,3	584347,9	588747,3	593112,4	593951,2	female	Hungary	1993.03.17	2018-09-25T17:09:33+02:00	1	hu	1435	2018.09.25	25,5			-4,133333333	39,46666667
60	49	1	1	41	1_41	83,39	sin1	665	1,06	1	0	0	-0,235033809	4185,5	6921,3	7800,7	593995,2	598180,7	600916,5	601795,9	female	Hungary	1993.03.17	2018-09-25T17:09:33+02:00	1	hu	1434	2018.09.25	25,5			-13,3125	47,125
60	50	1	2	41	2_41	73,33	pul2	665	1,06	1	1	1	-1	3750,2	2270,6	4088,3	601809,9	605560,1	604080,5	605898,2	female	Hungary	1993.03.17	2018-09-25T17:09:33+02:00	1	hu	1160	2018.09.25	25,5			-18,77777778	58,77777778
60	51	1	1	62	1_62	79,66	sin1	1065	0,16	1	1	1	-1	3825,2	2344,6	5709,3	605911	609736,2	608255,6	611620,3	female	Hungary	1993.03.17	2018-09-25T17:09:33+02:00	1	hu	2285	2018.09.25	25,5			-9,157894737	39,78947368
60	52	1	7	82	7_82	85,03	comu7	1365	0,76	1	0	0	-0,969514795	3977,6	2554,6	4365,3	611648,4	615626	614203	616013,7	female	Hungary	1993.03.17	2018-09-25T17:09:33+02:00	1	hu	3259	2018.09.25	25,5			-31,42105263	67,42105263
60	53	1	2	33	2_33	71,94	pul2	565	0,46	1	1	1	-1	5181,7	3764,6	6663,3	616033,6	621215,3	619798,2	622696,9	female	Hungary	1993.03.17	2018-09-25T17:09:33+02:00	1	hu	4068	2018.09.25	25,5			-23,05555556	53,83333333
61	5	1	6	36	6_36	83,64	comd6	565	1,96	1	0	0	-0,314189189	3752	4425	6304	120410	124162	124835	126714	female	United States	1962.10.02	0	1	en	4414	2018.09.25	55,91666667			-27,9	55,35
61	6	1	7	73	7_73	78,26	comu7	1265	0,07	1	0	1	0,344594595	6897	6951	8190	126716	133613	133667	134906	female	United States	1962.10.02	0	1	en	2113	2018.09.25	55,91666667			-8,923076923	54,38461538
61	7	1	5	25	5_25	76,9	var5	465	0,07	1	1	1	0	3754	-1243	4508	134910	138664	133667	139418	female	United States	1962.10.02	0	1	en	3547	2018.09.25	55,91666667			6,607142857	37,10714286
61	8	1	7	37	7_37	77,19	comu7	665	0,07	1	0	1	0,557432432	3768	4832	5761	139420	143188	144252	145181	female	United States	1962.10.02	0	1	en	4587	2018.09.25	55,91666667			2,19047619	61,38095238
61	9	1	4	33	4_33	81,46	pitu4	565	0,46	1	1	1	0	4108	-932	5050	145184	149292	144252	150234	female	United States	1962.10.02	0	1	en	3478	2018.09.25	55,91666667			-18,16666667	49,16666667
61	10	1	6	21	6_21	80,08	comd6	365	0,46	1	0	0	-0,601351351	3775	3559	4328	150236	154011	153795	154564	female	United States	1962.10.02	0	1	en	3775	2018.09.25	55,91666667			-11,82352941	43,58823529
61	11	1	7	39	7_39	81,88	comu7	665	0,46	1	1	0	0	4355	-771	6261	154566	158921	153795	160827	female	United States	1962.10.02	0	1	en	1900	2018.09.25	55,91666667			-28,47368421	67,78947368
61	12	1	2	62	2_62	71,56	pul2	1065	0,16	1	0	1	0,783783784	3776	3110	4038	160828	164604	163938	164866	female	United States	1962.10.02	0	1	en	3392	2018.09.25	55,91666667			-19,33333333	55,14285714
61	13	1	7	47	7_47	83,77	comu7	765	1,06	1	0	0	-0,922297297	3764	2990	6974	164869	168633	167859	171843	female	United States	1962.10.02	0	1	en	1964	2018.09.25	55,91666667			-21,2173913	64,60869565
62	6	1	7	1	7_1	69,77	comu7	65	0,07	1	1	0	0,391891892	4592,2	6438,4	7022,5	875304,5	879896,7	881742,9	882327	female	United States	1985.10.21	0	1	en	3981	2018.09.25	32,91666667			11,40909091	33,09090909
62	7	1	2	9	2_9	65,31	pul2	165	0,46	1	0	1	0,361486486	4769	6207,4	6918,8	882327,8	887096,8	888535,2	889246,6	female	United States	1985.10.21	0	1	en	1499	2018.09.25	32,91666667			-13,55	48,35
62	8	1	1	62	1_62	79,66	sin1	1065	0,16	1	0	1	0,347972973	4449	4935,4	5566,8	889247,8	893696,8	894183,2	894814,6	female	United States	1985.10.21	0	1	en	1498	2018.09.25	32,91666667			-9,157894737	39,78947368
63	5	1	5	66	5_66	83,28	var5	1065	1,96	1	1	1	-0,317567568	4338,3	12053,3	12636,7	135588,8	139927,1	147642,1	148225,5	female	Hungary	1998.06.03	2018-09-25T18:04:08+02:00	1	hu	2351	2018.09.25	20,25			-24,88235294	60,17647059
63	6	1	4	50	4_50	79,67	pitu4	865	0,16	1	0	1	0,591216216	3751,9	9971,4	10713,2	148232,2	151984,1	158203,6	158945,4	female	Hungary	1998.06.03	2018-09-25T18:04:08+02:00	1	hu	2746	2018.09.25	20,25			-3,058823529	53,29411765
63	7	1	6	28	6_28	81,88	comd6	465	0,76	1	0	0	-0,084459459	3693,6	9287,4	9955,1	158950,5	162644,1	168237,9	168905,6	female	Hungary	1998.06.03	2018-09-25T18:04:08+02:00	1	hu	3255	2018.09.25	20,25			-29,5	62,11111111
63	8	1	6	23	6_23	80,68	comd6	365	1,06	1	1	1	-0,415540541	3673	4140,4	4803,3	168910	172583	173050,4	173713,3	female	Hungary	1998.06.03	2018-09-25T18:04:08+02:00	1	hu	2967	2018.09.25	20,25			-24,88888889	65,16666667
63	9	1	7	73	7_73	78,26	comu7	1265	0,07	1	1	0	0,516891892	3766,2	5989,5	6588,5	173717,8	177484	179707,3	180306,3	female	Hungary	1998.06.03	2018-09-25T18:04:08+02:00	1	hu	1571	2018.09.25	20,25			-8,923076923	54,38461538
63	10	1	2	26	2_26	68,04	pul2	465	0,16	1	0	1	0,543918919	3694,1	5824,4	6368,4	180309,3	184003,4	186133,7	186677,7	female	Hungary	1998.06.03	2018-09-25T18:04:08+02:00	1	hu	3867	2018.09.25	20,25			-18,54545455	55,40909091
63	11	1	5	12	5_12	83,75	var5	165	1,96	1	0	0	-0,439189189	3643,7	6399,9	7048,1	186682,3	190326	193082,2	193730,4	female	Hungary	1998.06.03	2018-09-25T18:04:08+02:00	1	hu	724	2018.09.25	20,25			-1,777777778	30,72222222
63	12	1	4	55	4_55	76,84	pitu4	965	0,07	1	1	0	0,89527027	3729,6	4547,1	5514,3	193735,5	197465,1	198282,6	199249,8	female	Hungary	1998.06.03	2018-09-25T18:04:08+02:00	1	hu	3198	2018.09.25	20,25			12,28571429	48,42857143
63	13	1	3	64	3_64	81,93	pitd3	1065	0,76	1	0	0	-0,141891892	3845,9	6424,4	7110,4	199258,8	203104,7	205683,2	206369,2	female	Hungary	1998.06.03	2018-09-25T18:04:08+02:00	1	hu	851	2018.09.25	20,25			-20,73684211	45,47368421
63	14	1	3	8	3_8	79,75	pitd3	165	0,16	1	1	1	-0,341216216	3725,9	5557,5	6456,9	206377,2	210103,1	211934,7	212834,1	female	Hungary	1998.06.03	2018-09-25T18:04:08+02:00	1	hu	2630	2018.09.25	20,25			-0,307692308	37,07692308
63	15	1	2	11	2_11	67,24	pul2	165	1,06	1	0	1	-0,753378378	3726,1	4902,2	5626,4	212839,5	216565,6	217741,7	218465,9	female	Hungary	1998.06.03	2018-09-25T18:04:08+02:00	1	hu	3490	2018.09.25	20,25			-25,5	35,25
63	16	1	3	49	3_49	76,84	pitd3	865	0,07	1	0	1	0,648648649	3756,8	4922,7	5626,6	218473,6	222230,4	223396,3	224100,2	female	Hungary	1998.06.03	2018-09-25T18:04:08+02:00	1	hu	4460	2018.09.25	20,25			22,40909091	51,5
63	17	1	5	38	5_38	79,71	var5	665	0,16	1	1	1	-0,277027027	3891,1	4688,9	5213,4	224112,3	228003,4	228801,2	229325,7	female	Hungary	1998.06.03	2018-09-25T18:04:08+02:00	1	hu	1956	2018.09.25	20,25			13,18181818	39,09090909
63	18	1	2	15	2_15	67,38	pul2	265	0,46	1	0	0	-0,550675676	3800,4	3266,4	4033,9	229330	233130,4	232596,4	233363,9	female	Hungary	1998.06.03	2018-09-25T18:04:08+02:00	1	hu	3590	2018.09.25	20,25			-36,06666667	58,93333333
63	19	1	3	29	3_29	83,39	pitd3	465	1,06	1	0	0	-0,746621622	3970,8	4204,7	4988,9	233374,9	237345,7	237579,6	238363,8	female	Hungary	1998.06.03	2018-09-25T18:04:08+02:00	1	hu	3067	2018.09.25	20,25			-25,94444444	40,33333333
63	20	1	3	63	3_63	82,71	pitd3	1065	0,46	1	1	0	0,496621622	3914	4865,6	5664,3	238370,1	242284,1	243235,7	244034,4	female	Hungary	1998.06.03	2018-09-25T18:04:08+02:00	1	hu	4729	2018.09.25	20,25			-22	61,08333333
63	21	1	5	57	5_57	82,6	var5	965	0,46	1	1	1	-0,233108108	4262,4	5377,9	6093,2	244042,1	248304,5	249420	250135,3	female	Hungary	1998.06.03	2018-09-25T18:04:08+02:00	1	hu	2289	2018.09.25	20,25			-7,85	42,45
63	22	1	4	28	4_28	83,69	pitu4	465	0,76	1	0	0	-0,209459459	3841,4	3937,4	4778,7	250143	253984,4	254080,4	254921,7	female	Hungary	1998.06.03	2018-09-25T18:04:08+02:00	1	hu	1538	2018.09.25	20,25			-4,772727273	38,95454545
63	23	1	1	10	1_10	81,94	sin1	165	0,76	1	1	1	-0,523648649	4354,4	4571	6513,9	254929,9	259284,3	259500,9	261443,8	female	Hungary	1998.06.03	2018-09-25T18:04:08+02:00	1	hu	1508	2018.09.25	20,25			-9	24,16666667
63	24	1	4	11	4_11	83,39	pitu4	165	1,06	1	0	0	-1	3797,5	4136,5	4817	261449,9	265247,4	265586,4	266266,9	female	Hungary	1998.06.03	2018-09-25T18:04:08+02:00	1	hu	1347	2018.09.25	20,25			3,294117647	34,35294118
63	25	1	6	55	6_55	76,49	comd6	965	0,07	1	1	0	0,368243243	3796,2	6093	6815,6	266270,7	270066,9	272363,7	273086,3	female	Hungary	1998.06.03	2018-09-25T18:04:08+02:00	1	hu	3979	2018.09.25	20,25			-18,75	62,8
63	26	1	3	20	3_20	79,69	pitd3	365	0,16	1	1	0	-0,023648649	4233,1	6110,9	6972,7	273093,3	277326,4	279204,2	280066	female	Hungary	1998.06.03	2018-09-25T18:04:08+02:00	1	hu	2769	2018.09.25	20,25			1,578947368	37,31578947
63	27	1	1	74	1_74	79,66	sin1	1265	0,16	1	0	0	0	4396,5	-866	5096,4	280070,2	284466,7	279204,2	285166,6	female	Hungary	1998.06.03	2018-09-25T18:04:08+02:00	1	hu	1703	2018.09.25	20,25			-7,576923077	44,5
63	28	1	5	51	5_51	82,44	var5	865	0,46	1	1	0	0,422297297	3895,8	9176,8	9778,2	285170,6	289066,4	294347,4	294948,8	female	Hungary	1998.06.03	2018-09-25T18:04:08+02:00	1	hu	2208	2018.09.25	20,25			-6,066666667	46,4
63	29	1	5	3	5_3	82,61	var5	65	0,46	1	1	0	0	5692	-607,7	9191,6	294955,1	300647,1	294347,4	304146,7	female	Hungary	1998.06.03	2018-09-25T18:04:08+02:00	1	hu	4322	2018.09.25	20,25			4,777777778	24,27777778
63	30	1	4	48	4_48	83,07	pitu4	765	1,96	1	0	0	-0,337837838	3814,3	5765,8	6429,8	304151,2	307965,5	309917	310581	female	Hungary	1998.06.03	2018-09-25T18:04:08+02:00	1	hu	1696	2018.09.25	20,25			-20,52631579	55,42105263
63	31	1	6	50	6_50	78,51	comd6	865	0,16	1	1	0	0	4397,5	-669,2	5258,4	310586,2	314983,7	309917	315844,6	female	Hungary	1998.06.03	2018-09-25T18:04:08+02:00	1	hu	3769	2018.09.25	20,25			-18,35714286	66
63	32	1	6	43	6_43	76,14	comd6	765	0,07	1	0	1	0,371621622	4235,2	4885	5569,8	315849,2	320084,4	320734,2	321419	female	Hungary	1998.06.03	2018-09-25T18:04:08+02:00	1	hu	3401	2018.09.25	20,25			5,736842105	55,78947368
63	33	1	2	54	2_54	74,12	pul2	865	1,96	1	1	1	-1	3574,7	3142	3822,3	321429	325003,7	324571	325251,3	female	Hungary	1998.06.03	2018-09-25T18:04:08+02:00	1	hu	1968	2018.09.25	20,25			-20,56521739	51,7826087
63	34	1	1	4	1_4	81,97	sin1	65	0,76	1	0	0	-0,070945946	4429,6	6429,3	7018	325255,9	329685,5	331685,2	332273,9	female	Hungary	1998.06.03	2018-09-25T18:04:08+02:00	1	hu	1507	2018.09.25	20,25			4,647058824	16,70588235
63	35	1	2	28	2_28	72,05	pul2	465	0,76	1	1	1	-0,618243243	4238,7	4344,8	4949,4	332285,3	336524	336630,1	337234,7	female	Hungary	1998.06.03	2018-09-25T18:04:08+02:00	1	hu	3997	2018.09.25	20,25			-17,13636364	46,63636364
63	36	1	3	33	3_33	82,71	pitd3	565	0,46	1	1	0	0,27027027	3845,6	3180,4	3909,1	337239,3	341084,9	340419,7	341148,4	female	Hungary	1998.06.03	2018-09-25T18:04:08+02:00	1	hu	3454	2018.09.25	20,25			-9,588235294	45,11764706
63	37	1	7	3	7_3	73,1	comu7	65	0,46	1	0	0	-1	4197,8	4649,6	5563,1	341152,2	345350	345801,8	346715,3	female	Hungary	1998.06.03	2018-09-25T18:04:08+02:00	1	hu	4449	2018.09.25	20,25			-6,304347826	25,82608696
63	38	1	5	33	5_33	82,23	var5	565	0,46	1	0	1	0,14527027	4345,3	5434,3	6067,9	346720,6	351065,9	352154,9	352788,5	female	Hungary	1998.06.03	2018-09-25T18:04:08+02:00	1	hu	1396	2018.09.25	20,25			-2	31,28571429
63	39	1	6	74	6_74	80,86	comd6	1265	0,16	1	1	0	0,456081081	4903,2	6322,9	6936,4	352800,3	357703,5	359123,2	359736,7	female	Hungary	1998.06.03	2018-09-25T18:04:08+02:00	1	hu	4213	2018.09.25	20,25			-14,33333333	58,61904762
63	40	1	7	32	7_32	80,08	comu7	565	0,16	1	0	0	0	3881,5	-619,2	4359	359742,4	363623,9	359123,2	364101,4	female	Hungary	1998.06.03	2018-09-25T18:04:08+02:00	1	hu	4607	2018.09.25	20,25			-16,3125	46,125
63	41	1	1	30	1_30	83,07	sin1	465	1,96	1	0	0	-1	3698,7	3308,8	4193,8	364106	367804,7	367414,8	368299,8	female	Hungary	1998.06.03	2018-09-25T18:04:08+02:00	1	hu	4093	2018.09.25	20,25			-4,5	29,07142857
63	42	1	2	67	2_67	69,07	pul2	1165	0,07	1	1	1	-0,925675676	3698,8	3514,6	4082,4	368304,8	372003,6	371819,4	372387,2	female	Hungary	1998.06.03	2018-09-25T18:04:08+02:00	1	hu	2268	2018.09.25	20,25			1,2	48,8
63	43	1	7	74	7_74	81,95	comu7	1265	0,16	1	0	1	0	3811,8	-572,1	4590,1	372391,5	376203,3	371819,4	376981,6	female	Hungary	1998.06.03	2018-09-25T18:04:08+02:00	1	hu	2002	2018.09.25	20,25			-20,72	71,6
63	44	1	4	1	4_1	76,62	pitu4	65	0,07	1	1	1	-0,472972973	4598,1	7329,1	7934,5	376987,3	381585,4	384316,4	384921,8	female	Hungary	1998.06.03	2018-09-25T18:04:08+02:00	1	hu	1073	2018.09.25	20,25			1,619047619	28,42857143
63	45	1	1	11	1_11	83,39	sin1	165	1,06	1	0	0	-0,158783784	3797,3	3925,4	4725,2	384926,7	388724	388852,1	389651,9	female	Hungary	1998.06.03	2018-09-25T18:04:08+02:00	1	hu	1509	2018.09.25	20,25			-0,571428571	17,21428571
63	46	1	7	20	7_20	76,94	comu7	365	0,16	1	1	1	-0,574324324	3767,3	3997,9	4497,1	389658,4	393425,7	393656,3	394155,5	female	Hungary	1998.06.03	2018-09-25T18:04:08+02:00	1	hu	4515	2018.09.25	20,25			-12	51,55
63	47	1	1	2	1_2	79,86	sin1	65	0,16	1	1	1	-0,189189189	3745,2	3579,6	4233,2	394160,5	397905,7	397740,1	398393,7	female	Hungary	1998.06.03	2018-09-25T18:04:08+02:00	1	hu	1506	2018.09.25	20,25			1,956521739	37,34782609
63	48	1	7	60	7_60	81,15	comu7	965	1,96	1	0	0	-0,851351351	3424,2	2750	3473,8	398400,3	401824,5	401150,3	401874,1	female	Hungary	1998.06.03	2018-09-25T18:04:08+02:00	1	hu	698	2018.09.25	20,25			-31,7826087	70,04347826
63	49	1	2	2	2_2	59,86	pul2	65	0,16	1	1	1	-0,959459459	3684,6	3699,4	4292,3	401885,3	405569,9	405584,7	406177,6	female	Hungary	1998.06.03	2018-09-25T18:04:08+02:00	1	hu	3217	2018.09.25	20,25			-2,48	24,24
63	50	1	7	80	7_80	81,31	comu7	1365	0,16	1	1	0	0,459459459	4080,5	4606	5359,7	406188,7	410269,2	410794,7	411548,4	female	Hungary	1998.06.03	2018-09-25T18:04:08+02:00	1	hu	2590	2018.09.25	20,25			-6,714285714	55,76190476
63	51	1	6	32	6_32	79,97	comd6	565	0,16	1	0	0	0	3816,4	-758,1	3832,5	411552,8	415369,2	410794,7	415385,3	female	Hungary	1998.06.03	2018-09-25T18:04:08+02:00	1	hu	3355	2018.09.25	20,25			-19,28571429	49,76190476
63	52	1	4	76	4_76	81,93	pitu4	1265	0,76	1	0	0	0	4133,5	-4595,8	7278,4	415390,5	419524	410794,7	422668,9	female	Hungary	1998.06.03	2018-09-25T18:04:08+02:00	1	hu	3462	2018.09.25	20,25			-26,26086957	60,95652174
63	53	1	1	53	1_53	83,39	sin1	865	1,06	1	1	1	-0,702702703	3771,9	4882,2	5450,1	422673,6	426445,5	427555,8	428123,7	female	Hungary	1998.06.03	2018-09-25T18:04:08+02:00	1	hu	930	2018.09.25	20,25			-20,85	46,1
64	5	1	4	64	4_64	83,69	pitu4	1065	0,76	1	1	0	0,716216216	3180,3	6670	7931	157143,3	160323,6	163813,3	165074,3	female	Hungary	1986.11.27	2018-09-25T18:29:49+02:00	1	hu	4700	2018.09.25	31,83333333			-23,64705882	66,29411765
64	6	1	6	8	6_8	74,89	comd6	165	0,16	1	0	1	0,949324324	6128,2	7603,1	8759,1	165076	171204,2	172679,1	173835,1	female	Hungary	1986.11.27	2018-09-25T18:29:49+02:00	1	hu	3619	2018.09.25	31,83333333			-19,17391304	45,43478261
64	7	1	5	30	5_30	82,1	var5	465	1,96	1	1	0	0,97972973	3127,3	2992	4155,4	173836,3	176963,6	176828,3	177991,7	female	Hungary	1986.11.27	2018-09-25T18:29:49+02:00	1	hu	2578	2018.09.25	31,83333333			-6,318181818	24,40909091
64	8	1	6	7	6_7	72,58	comd6	165	0,07	1	0	1	1	3289,8	3480,9	4531,4	177993,8	181283,6	181474,7	182525,2	female	Hungary	1986.11.27	2018-09-25T18:29:49+02:00	1	hu	3561	2018.09.25	31,83333333			-7,35	30,95
64	9	1	1	22	1_22	83,69	sin1	365	0,76	1	0	1	1	3216,8	3902,6	4883,4	182526,9	185743,7	186429,5	187410,3	female	Hungary	1986.11.27	2018-09-25T18:29:49+02:00	1	hu	1560	2018.09.25	31,83333333			1,05	33,3
64	10	1	6	2	6_2	71,67	comd6	65	0,16	1	1	0	1	3451,7	3699,9	4813,6	187411,6	190863,3	191111,5	192225,2	female	Hungary	1986.11.27	2018-09-25T18:29:49+02:00	1	hu	3479	2018.09.25	31,83333333			-6,333333333	33,0952381
64	11	1	2	6	2_6	62,91	pul2	65	1,96	1	0	0	-1	3157	3355,2	4547	192226,4	195383,4	195581,6	196773,4	female	Hungary	1986.11.27	2018-09-25T18:29:49+02:00	1	hu	4142	2018.09.25	31,83333333			-24,5	28,14285714
64	12	1	5	21	5_21	82,17	var5	365	0,46	1	1	0	1	3187,9	4841,7	6101,9	196775,4	199963,3	201617,1	202877,3	female	Hungary	1986.11.27	2018-09-25T18:29:49+02:00	1	hu	870	2018.09.25	31,83333333			6	22,38888889
64	13	1	2	57	2_57	72,91	pul2	965	0,46	1	1	0	1	3164,2	2486,8	3551,7	202879,3	206043,5	205366,1	206431	female	Hungary	1986.11.27	2018-09-25T18:29:49+02:00	1	hu	1080	2018.09.25	31,83333333			-22,30769231	57,84615385
64	14	1	4	57	4_57	82,71	pitu4	965	0,46	1	0	1	1	3171	2761,4	3804,4	206432,2	209603,2	209193,6	210236,6	female	Hungary	1986.11.27	2018-09-25T18:29:49+02:00	1	hu	3914	2018.09.25	31,83333333			-19,27777778	70,22222222
64	15	1	2	77	2_77	76,1	pul2	1265	1,06	1	0	1	1	3165,6	3350,9	4147,5	210238,1	213403,7	213589	214385,6	female	Hungary	1986.11.27	2018-09-25T18:29:49+02:00	1	hu	3642	2018.09.25	31,83333333			-28,63157895	70,78947368
64	16	1	7	54	7_54	81,1	comu7	865	1,96	1	1	0	1	3156,7	2762,5	3819,2	214386,7	217543,4	217149,2	218205,9	female	Hungary	1986.11.27	2018-09-25T18:29:49+02:00	1	hu	3291	2018.09.25	31,83333333			-25,89655172	62,89655172
64	17	1	3	76	3_76	83,69	pitd3	1265	0,76	1	1	0	1	3156,3	2740,2	3881,5	218207,2	221363,5	220947,4	222088,7	female	Hungary	1986.11.27	2018-09-25T18:29:49+02:00	1	hu	1923	2018.09.25	31,83333333			-25,04347826	61,13043478
64	18	1	3	73	3_73	76,83	pitd3	1265	0,07	1	0	1	1	3193,6	3148,3	4155,7	222090,2	225283,8	225238,5	226245,9	female	Hungary	1986.11.27	2018-09-25T18:29:49+02:00	1	hu	1055	2018.09.25	31,83333333			8,347826087	53,56521739
64	19	1	2	72	2_72	75,31	pul2	1165	1,96	1	0	1	1	3156,8	2867,6	3673	226247,1	229403,9	229114,7	229920,1	female	Hungary	1986.11.27	2018-09-25T18:29:49+02:00	1	hu	3149	2018.09.25	31,83333333			-29,72222222	58,77777778
64	20	1	3	4	3_4	83,72	pitd3	65	0,76	1	1	0	1	3221,8	4001,4	4889,8	229922	233143,8	233923,4	234811,8	female	Hungary	1986.11.27	2018-09-25T18:29:49+02:00	1	hu	3684	2018.09.25	31,83333333			3,62962963	18,11111111
64	21	1	2	9	2_9	65,31	pul2	165	0,46	1	0	1	1	3189,9	3981,9	4723,7	234814	238003,9	238795,9	239537,7	female	Hungary	1986.11.27	2018-09-25T18:29:49+02:00	1	hu	4225	2018.09.25	31,83333333			-13,55	48,35
64	22	1	3	64	3_64	81,93	pitd3	1065	0,76	1	1	0	1	3164	2320,7	5530,1	239539,2	242703,2	241859,9	245069,3	female	Hungary	1986.11.27	2018-09-25T18:29:49+02:00	1	hu	625	2018.09.25	31,83333333			-20,73684211	45,47368421
64	23	1	3	51	3_51	81,46	pitd3	865	0,46	1	0	1	1	3172,3	2220,7	3405,4	245071	248243,3	247291,7	248476,4	female	Hungary	1986.11.27	2018-09-25T18:29:49+02:00	1	hu	4320	2018.09.25	31,83333333			-19,10526316	46,36842105
64	24	1	1	38	1_38	79,67	sin1	665	0,16	1	0	1	1	3165,9	2965,8	3658,8	248477,7	251643,6	251443,5	252136,5	female	Hungary	1986.11.27	2018-09-25T18:29:49+02:00	1	hu	1562	2018.09.25	31,83333333			-5,2	43,6
64	25	1	6	65	6_65	82,94	comd6	1065	1,06	1	1	0	1	3186,1	2236,5	3259,3	252137,7	255323,8	254374,2	255397	female	Hungary	1986.11.27	2018-09-25T18:29:49+02:00	1	hu	4529	2018.09.25	31,83333333			-26,76666667	67
64	26	1	4	29	4_29	83,39	pitu4	465	1,06	1	0	1	1	3165,7	2257,7	3224,3	255398,1	258563,8	257655,8	258622,4	female	Hungary	1986.11.27	2018-09-25T18:29:49+02:00	1	hu	3111	2018.09.25	31,83333333			-2,333333333	43,75
64	27	1	3	15	3_15	81,46	pitd3	265	0,46	1	0	1	1	3219,8	3659	4330,6	258623,7	261843,5	262282,7	262954,3	female	Hungary	1986.11.27	2018-09-25T18:29:49+02:00	1	hu	4195	2018.09.25	31,83333333			-12,2	31,8
64	28	1	7	20	7_20	76,94	comu7	365	0,16	1	1	0	1	3207,8	1865,3	4892,3	262955,7	266163,5	264821	267848	female	Hungary	1986.11.27	2018-09-25T18:29:49+02:00	1	hu	1496	2018.09.25	31,83333333			-12	51,55
64	29	1	4	49	4_49	76,84	pitu4	865	0,07	1	1	0	1	3174,6	2351,5	3302,2	267849,3	271023,9	270200,8	271151,5	female	Hungary	1986.11.27	2018-09-25T18:29:49+02:00	1	hu	3607	2018.09.25	31,83333333			7,842105263	44,78947368
64	30	1	6	37	6_37	76,17	comd6	665	0,07	1	0	1	1	3390,9	2227,9	4675,4	271152,6	274543,5	273380,5	275828	female	Hungary	1986.11.27	2018-09-25T18:29:49+02:00	1	hu	3669	2018.09.25	31,83333333			4,875	48,79166667
64	31	1	2	34	2_34	72,93	pul2	565	0,76	1	1	1	-1	3533,8	5272,9	6155,1	275829,7	279363,5	281102,6	281984,8	female	Hungary	1986.11.27	2018-09-25T18:29:49+02:00	1	hu	663	2018.09.25	31,83333333			-22,86666667	65,86666667
64	32	1	5	37	5_37	76,51	var5	665	0,07	1	0	1	1	3177	2503,5	3315,7	281986,4	285163,4	284489,9	285302,1	female	Hungary	1986.11.27	2018-09-25T18:29:49+02:00	1	hu	2687	2018.09.25	31,83333333			0,9	45,55
64	33	1	2	26	2_26	68,04	pul2	465	0,16	1	1	1	-1	3180,5	2615,2	3357,7	285303,4	288483,9	287918,6	288661,1	female	Hungary	1986.11.27	2018-09-25T18:29:49+02:00	1	hu	615	2018.09.25	31,83333333			-18,54545455	55,40909091
64	34	1	7	38	7_38	79,46	comu7	665	0,16	1	1	1	-1	3181,2	4439,9	5259,7	288662,6	291843,8	293102,5	293922,3	female	Hungary	1986.11.27	2018-09-25T18:29:49+02:00	1	hu	2236	2018.09.25	31,83333333			-6,04	64,04
64	35	1	4	54	4_54	83,07	pitu4	865	1,96	1	0	0	-1	3120,1	3288,7	4711,2	293923,6	297043,7	297212,3	298634,8	female	Hungary	1986.11.27	2018-09-25T18:29:49+02:00	1	hu	3652	2018.09.25	31,83333333			-15,52941176	50,64705882
64	36	1	1	58	1_58	83,69	sin1	965	0,76	1	0	1	1	3227,4	3162,4	3989,1	298636	301863,4	301798,4	302625,1	female	Hungary	1986.11.27	2018-09-25T18:29:49+02:00	1	hu	3517	2018.09.25	31,83333333			-19,2	51,4
64	37	1	5	28	5_28	82,76	var5	465	0,76	1	1	0	1	3177,1	4964,3	5812	302626,3	305803,4	307590,6	308438,3	female	Hungary	1986.11.27	2018-09-25T18:29:49+02:00	1	hu	2475	2018.09.25	31,83333333			-3,666666667	22,73333333
64	38	1	7	33	7_33	82,87	comu7	565	0,46	1	0	0	-1	3183,4	2660,2	3866	308440,2	311623,6	311100,4	312306,2	female	Hungary	1986.11.27	2018-09-25T18:29:49+02:00	1	hu	1907	2018.09.25	31,83333333			-13,95	56,9
64	39	1	7	32	7_32	80,08	comu7	565	0,16	1	0	0	-1	3196,2	4364,4	5208,4	312307,4	315503,6	316671,8	317515,8	female	Hungary	1986.11.27	2018-09-25T18:29:49+02:00	1	hu	1863	2018.09.25	31,83333333			-16,3125	46,125
64	40	1	5	24	5_24	82,72	var5	365	1,96	1	1	0	1	3164,8	3506	4752,5	317518,6	320683,4	321024,6	322271,1	female	Hungary	1986.11.27	2018-09-25T18:29:49+02:00	1	hu	1140	2018.09.25	31,83333333			-9,571428571	40,61904762
64	41	1	5	20	5_20	78,73	var5	365	0,16	1	0	1	1	3151,4	5149,6	6699	322272,3	325423,7	327421,9	328971,3	female	Hungary	1986.11.27	2018-09-25T18:29:49+02:00	1	hu	673	2018.09.25	31,83333333			12,9	27,3
64	42	1	6	41	6_41	83,91	comd6	665	1,06	1	0	0	-1	3170,8	2357,2	3429,6	328973	332143,8	331330,2	332402,6	female	Hungary	1986.11.27	2018-09-25T18:29:49+02:00	1	hu	4245	2018.09.25	31,83333333			-34,73333333	59,06666667
64	43	1	5	74	5_74	79,94	var5	1265	0,16	1	1	0	1	3158,2	2385	3485,1	332405,3	335563,5	334790,3	335890,4	female	Hungary	1986.11.27	2018-09-25T18:29:49+02:00	1	hu	3263	2018.09.25	31,83333333			-8,6	46,55
64	44	1	3	82	3_82	83,69	pitd3	1365	0,76	1	1	1	-1	3191,9	1954,9	4449,9	335891,6	339083,5	337846,5	340341,5	female	Hungary	1986.11.27	2018-09-25T18:29:49+02:00	1	hu	3008	2018.09.25	31,83333333			-22,41666667	61,70833333
64	45	1	4	60	4_60	83,07	pitu4	965	1,96	1	0	0	-1	3140,1	2119,3	4196,7	340343,7	343483,8	342463	344540,4	female	Hungary	1986.11.27	2018-09-25T18:29:49+02:00	1	hu	4556	2018.09.25	31,83333333			-17,57894737	59,10526316
64	46	1	1	82	1_82	81,93	sin1	1365	0,76	1	1	1	-1	3481,8	2632,1	4847	344541,6	348023,4	347173,7	349388,6	female	Hungary	1986.11.27	2018-09-25T18:29:49+02:00	1	hu	4073	2018.09.25	31,83333333			-21,39130435	52,69565217
64	47	1	6	77	6_77	84,66	comd6	1265	1,06	1	0	0	-1	3171,7	4388,5	5446,2	349392	352563,7	353780,5	354838,2	female	Hungary	1986.11.27	2018-09-25T18:29:49+02:00	1	hu	894	2018.09.25	31,83333333			-31,05	73
64	48	1	7	49	7_49	75,06	comu7	865	0,07	1	0	1	1	3163,9	4027,4	4757,2	354839,6	358003,5	358867	359596,8	female	Hungary	1986.11.27	2018-09-25T18:29:49+02:00	1	hu	2900	2018.09.25	31,83333333			10	44,3
64	49	1	1	23	1_23	83,39	sin1	365	1,06	1	1	0	1	3165,4	3558,2	4518,5	359598,6	362764	363156,8	364117,1	female	Hungary	1986.11.27	2018-09-25T18:29:49+02:00	1	hu	1561	2018.09.25	31,83333333			-3,24	31,6
64	50	1	4	58	4_58	83,69	pitu4	965	0,76	1	1	1	-1	3164,9	2005,4	4130,4	364118,5	367283,4	366123,9	368248,9	female	Hungary	1986.11.27	2018-09-25T18:29:49+02:00	1	hu	4370	2018.09.25	31,83333333			-28,88888889	58,55555556
64	51	1	1	41	1_41	83,39	sin1	665	1,06	1	0	0	-1	3154,2	3029,8	4003,3	368250,2	371404,4	371280	372253,5	female	Hungary	1986.11.27	2018-09-25T18:29:49+02:00	1	hu	2661	2018.09.25	31,83333333			-13,3125	47,125
64	52	1	7	62	7_62	79,67	comu7	1065	0,16	1	0	1	1	3167,9	1864,8	3589,2	372255,5	375423,4	374120,3	375844,7	female	Hungary	1986.11.27	2018-09-25T18:29:49+02:00	1	hu	4431	2018.09.25	31,83333333			-18,2	70,35
64	53	1	1	13	1_13	76,93	sin1	265	0,07	1	1	0	1	3178	2610	3637,4	375846,1	379024,1	378456,1	379483,5	female	Hungary	1986.11.27	2018-09-25T18:29:49+02:00	1	hu	1559	2018.09.25	31,83333333			1,210526316	40
66	5	1	3	19	3_19	76,9	pitd3	365	0,07	1	0	1	0,824324324	3278,7	9360,6	10417,9	135066,4	138345,1	144427	145484,3	female	Hungary	1991.10.08	0	1	hu	2203	2018.09.25	26,91666667			3,947368421	39,42105263
66	6	1	4	48	4_48	83,07	pitu4	765	1,96	1	0	0	-1	3199,5	3741	5228,5	145486,9	148686,4	149227,9	150715,4	female	Hungary	1991.10.08	0	1	hu	2860	2018.09.25	26,91666667			-20,52631579	55,42105263
66	7	1	6	42	6_42	81,87	comd6	665	1,96	1	1	1	-1	3170	1751,5	4400,3	150716,4	153886,4	152467,9	155116,7	female	Hungary	1991.10.08	0	1	hu	1672	2018.09.25	26,91666667			-27,4	57,9
66	8	1	2	64	2_64	75,59	pul2	1065	0,76	1	0	0	-1	3307,9	4175,2	4976,4	155117,9	158425,8	159293,1	160094,3	female	Hungary	1991.10.08	0	1	hu	1833	2018.09.25	26,91666667			-19,77777778	60,33333333
66	9	1	5	5	5_5	83,5	var5	65	1,06	1	0	1	0,469594595	3309,4	2788,3	3940,1	160096,7	163406,1	162885	164036,8	female	Hungary	1991.10.08	0	1	hu	2901	2018.09.25	26,91666667			5,142857143	16,52380952
66	10	1	6	83	6_83	85,88	comd6	1365	1,06	1	1	1	-0,922297297	3267,2	4408	5256,3	164038	167305,2	168446	169294,3	female	Hungary	1991.10.08	0	1	hu	2412	2018.09.25	26,91666667			-34,8	74,1
66	11	1	5	23	5_23	82,47	var5	365	1,06	1	1	0	0,577702703	3248,8	2316,6	4259,6	169296,5	172545,3	171613,1	173556,1	female	Hungary	1991.10.08	0	1	hu	938	2018.09.25	26,91666667			-4,5	28,04166667
66	12	1	1	36	1_36	83,07	sin1	565	1,96	1	0	1	0,489864865	3231,1	59231,2	60007,9	173557,7	176788,8	232788,9	233565,6	female	Hungary	1991.10.08	0	1	hu	1666	2018.09.25	26,91666667			-9,95	40,85
66	13	1	7	57	7_57	80,39	comu7	965	0,46	1	1	1	-1	3366,3	2183,3	3806,3	233566,7	236933	235750	237373	female	Hungary	1991.10.08	0	1	hu	2718	2018.09.25	26,91666667			-24,40909091	68,40909091
66	14	1	3	78	3_78	83,07	pitd3	1265	1,96	1	1	1	-0,577702703	3176,9	3224,9	3984	237374	240550,9	240598,9	241358	female	Hungary	1991.10.08	0	1	hu	2515	2018.09.25	26,91666667			-27,89473684	55,78947368
66	15	1	3	29	3_29	83,39	pitd3	465	1,06	1	0	1	0,472972973	3253,5	2192	3319,4	241359,1	244612,6	243551,1	244678,5	female	Hungary	1991.10.08	0	1	hu	2382	2018.09.25	26,91666667			-25,94444444	40,33333333
66	16	1	1	2	1_2	79,86	sin1	65	0,16	1	1	1	-0,736486486	3270,6	2574,9	5311,7	244680,3	247950,9	247255,2	249992	female	Hungary	1991.10.08	0	1	hu	1665	2018.09.25	26,91666667			1,956521739	37,34782609
68	5	1	6	69	6_69	83,33	comd6	1165	0,46	1	0	1	0,226351351	3159	7262	12132	229393	232552	236655	241525	female	Hungary	1978.10.21	2018-09-25T20:10:40+02:00	1	hu	4157	2018.09.25	39,91666667			-30,89473684	67,26315789
68	6	1	7	18	7_18	80,47	comu7	265	1,96	1	0	1	0,625	3216	10492	11765	241531	244747	252023	253296	female	Hungary	1978.10.21	2018-09-25T20:10:40+02:00	1	hu	1929	2018.09.25	39,91666667			-22,05263158	58,57894737
68	7	1	1	11	1_11	83,39	sin1	165	1,06	1	1	0	0,621621622	3171	8925	10399	253301	256472	262226	263700	female	Hungary	1978.10.21	2018-09-25T20:10:40+02:00	1	hu	1681	2018.09.25	39,91666667			-0,571428571	17,21428571
68	8	1	2	70	2_70	75,92	pul2	1165	0,76	1	0	1	0,233108108	3176	8937	10431	263703	266879	272640	274134	female	Hungary	1978.10.21	2018-09-25T20:10:40+02:00	1	hu	1119	2018.09.25	39,91666667			-27,26315789	53,68421053
68	9	1	4	14	4_14	79,71	pitu4	265	0,16	1	0	1	0,510135135	3190	7959	9638	274139	277329	282098	283777	female	Hungary	1978.10.21	2018-09-25T20:10:40+02:00	1	hu	1465	2018.09.25	39,91666667			1,833333333	36,38888889
68	10	1	3	12	3_12	83,08	pitd3	165	1,96	1	1	0	0,483108108	3175	6843	8289	283780	286955	290623	292069	female	Hungary	1978.10.21	2018-09-25T20:10:40+02:00	1	hu	2599	2018.09.25	39,91666667			-8,6	17,68
68	11	1	2	25	2_25	65,23	pul2	465	0,07	1	1	0	0,456081081	3178	5725	7249	292072	295250	297797	299321	female	Hungary	1978.10.21	2018-09-25T20:10:40+02:00	1	hu	1326	2018.09.25	39,91666667			3,409090909	50,5
68	12	1	3	82	3_82	83,69	pitd3	1365	0,76	1	0	0	-0,152027027	3178	8133	9509	299324	302502	307457	308833	female	Hungary	1978.10.21	2018-09-25T20:10:40+02:00	1	hu	1106	2018.09.25	39,91666667			-22,41666667	61,70833333
68	13	1	4	6	4_6	83,09	pitu4	65	1,96	1	0	1	0,287162162	3171	5546	7002	308836	312007	314382	315838	female	Hungary	1978.10.21	2018-09-25T20:10:40+02:00	1	hu	1274	2018.09.25	39,91666667			7,904761905	17,9047619
68	14	1	6	23	6_23	80,68	comd6	365	1,06	1	1	1	-0,290540541	3172	3727	5339	315841	319013	319568	321180	female	Hungary	1978.10.21	2018-09-25T20:10:40+02:00	1	hu	2803	2018.09.25	39,91666667			-24,88888889	65,16666667
68	15	1	3	34	3_34	83,69	pitd3	565	0,76	1	0	1	0,300675676	3241	6130	8030	321183	324424	327313	329213	female	Hungary	1978.10.21	2018-09-25T20:10:40+02:00	1	hu	3928	2018.09.25	39,91666667			-20,46666667	40,93333333
68	16	1	2	54	2_54	74,12	pul2	865	1,96	1	0	0	-0,425675676	3184	3482	5068	329216	332400	332698	334284	female	Hungary	1978.10.21	2018-09-25T20:10:40+02:00	1	hu	2549	2018.09.25	39,91666667			-20,56521739	51,7826087
68	17	1	5	3	5_3	82,61	var5	65	0,46	1	1	0	0,506756757	3176	4022	5293	334289	337465	338311	339582	female	Hungary	1978.10.21	2018-09-25T20:10:40+02:00	1	hu	3759	2018.09.25	39,91666667			4,777777778	24,27777778
68	18	1	7	68	7_68	81,23	comu7	1165	0,16	1	1	0	0,837837838	3328	5922	7459	339584	342912	345506	347043	female	Hungary	1978.10.21	2018-09-25T20:10:40+02:00	1	hu	4176	2018.09.25	39,91666667			-3,944444444	54,77777778
68	19	1	7	78	7_78	85,23	comu7	1265	1,96	1	0	0	-1	3192	4274	5695	347047	350239	351321	352742	female	Hungary	1978.10.21	2018-09-25T20:10:40+02:00	1	hu	4477	2018.09.25	39,91666667			-37,625	70,6875
68	20	1	3	19	3_19	76,9	pitd3	365	0,07	1	0	1	0,875	3316	4640	5898	352744	356060	357384	358642	female	Hungary	1978.10.21	2018-09-25T20:10:40+02:00	1	hu	3030	2018.09.25	39,91666667			3,947368421	39,42105263
68	21	1	1	83	1_83	83,39	sin1	1365	1,06	1	1	1	-0,131756757	3170	4983	6278	358645	361815	363628	364923	female	Hungary	1978.10.21	2018-09-25T20:10:40+02:00	1	hu	4183	2018.09.25	39,91666667			-15,29166667	54,08333333
68	22	1	1	22	1_22	83,69	sin1	365	0,76	1	1	0	0,175675676	3321	7014	8381	364926	368247	371940	373307	female	Hungary	1978.10.21	2018-09-25T20:10:40+02:00	1	hu	1682	2018.09.25	39,91666667			1,05	33,3
68	23	1	2	48	2_48	73,53	pul2	765	1,96	1	0	0	-0,972972973	3202	3019	4470	373310	376512	376329	377780	female	Hungary	1978.10.21	2018-09-25T20:10:40+02:00	1	hu	2490	2018.09.25	39,91666667			-19,875	56,33333333
68	24	1	5	28	5_28	82,76	var5	465	0,76	1	0	1	0,341216216	3189	6030	7387	377783	380972	383813	385170	female	Hungary	1978.10.21	2018-09-25T20:10:40+02:00	1	hu	4443	2018.09.25	39,91666667			-3,666666667	22,73333333
68	25	1	7	37	7_37	77,19	comu7	665	0,07	1	1	0	0,902027027	3172	5270	6625	385172	388344	390442	391797	female	Hungary	1978.10.21	2018-09-25T20:10:40+02:00	1	hu	2550	2018.09.25	39,91666667			2,19047619	61,38095238
68	26	1	1	79	1_79	76,83	sin1	1365	0,07	1	1	0	0,510135135	3191	4391	5713	391800	394991	396191	397513	female	Hungary	1978.10.21	2018-09-25T20:10:40+02:00	1	hu	4015	2018.09.25	39,91666667			0,761904762	52,19047619
68	27	1	3	60	3_60	83,07	pitd3	965	1,96	1	0	0	-0,165540541	3173	3989	6218	397516	400689	401505	403734	female	Hungary	1978.10.21	2018-09-25T20:10:40+02:00	1	hu	766	2018.09.25	39,91666667			-29,33333333	48,33333333
68	28	1	6	82	6_82	85,39	comd6	1365	0,76	1	1	1	-0,918918919	3188	3095	4661	403737	406925	406832	408398	female	Hungary	1978.10.21	2018-09-25T20:10:40+02:00	1	hu	1012	2018.09.25	39,91666667			-33,38888889	58,61111111
68	29	1	4	69	4_69	82,71	pitu4	1165	0,46	1	0	1	0,672297297	3190	4279	5697	408400	411590	412679	414097	female	Hungary	1978.10.21	2018-09-25T20:10:40+02:00	1	hu	2145	2018.09.25	39,91666667			-19,72727273	57,18181818
68	30	1	6	45	6_45	82,36	comd6	765	0,46	1	0	1	0,304054054	3284	4292	5573	414099	417383	418391	419672	female	Hungary	1978.10.21	2018-09-25T20:10:40+02:00	1	hu	2919	2018.09.25	39,91666667			-16,5	47,875
68	31	1	5	39	5_39	82,04	var5	665	0,46	1	1	0	0,131756757	3187	4279	5869	419676	422863	423955	425545	female	Hungary	1978.10.21	2018-09-25T20:10:40+02:00	1	hu	959	2018.09.25	39,91666667			-12,1	35,3
68	32	1	2	71	2_71	75,62	pul2	1165	1,06	1	0	0	-1	3199	2740	4633	425549	428748	428289	430182	female	Hungary	1978.10.21	2018-09-25T20:10:40+02:00	1	hu	1376	2018.09.25	39,91666667			-20,95454545	59,54545455
68	33	1	4	43	4_43	76,27	pitu4	765	0,07	1	0	0	0,983108108	3176	3804	5123	430185	433361	433989	435308	female	Hungary	1978.10.21	2018-09-25T20:10:40+02:00	1	hu	1780	2018.09.25	39,91666667			14,76	51,56
68	34	1	6	77	6_77	84,66	comd6	1265	1,06	1	1	1	-0,320945946	3173	4976	6454	435310	438483	440286	441764	female	Hungary	1978.10.21	2018-09-25T20:10:40+02:00	1	hu	4423	2018.09.25	39,91666667			-31,05	73
68	35	1	5	82	5_82	83,24	var5	1365	0,76	1	1	0	0,165540541	3188	4112	5436	441767	444955	445879	447203	female	Hungary	1978.10.21	2018-09-25T20:10:40+02:00	1	hu	2663	2018.09.25	39,91666667			-14,41666667	49,5
68	36	1	2	31	2_31	65,51	pul2	565	0,07	1	0	1	0,070945946	3179	6582	8365	447206	450385	453788	455571	female	Hungary	1978.10.21	2018-09-25T20:10:40+02:00	1	hu	2137	2018.09.25	39,91666667			2,652173913	48,04347826
68	37	1	1	84	1_84	83,07	sin1	1365	1,96	1	1	1	-0,175675676	3177	5982	7848	455573	458750	461555	463421	female	Hungary	1978.10.21	2018-09-25T20:10:40+02:00	1	hu	4432	2018.09.25	39,91666667			-30,86363636	59,77272727
68	38	1	1	66	1_66	83,07	sin1	1065	1,96	1	1	0	0,293918919	3204	3875	5138	463424	466628	467299	468562	female	Hungary	1978.10.21	2018-09-25T20:10:40+02:00	1	hu	1684	2018.09.25	39,91666667			-19,64	49
68	39	1	2	6	2_6	62,91	pul2	65	1,96	1	0	1	0,141891892	3170	5650	7053	468564	471734	474214	475617	female	Hungary	1978.10.21	2018-09-25T20:10:40+02:00	1	hu	4533	2018.09.25	39,91666667			-24,5	28,14285714
68	40	1	3	21	3_21	81,46	pitd3	365	0,46	1	0	1	0,381756757	3346	3532	5145	475620	478966	479152	480765	female	Hungary	1978.10.21	2018-09-25T20:10:40+02:00	1	hu	3767	2018.09.25	39,91666667			-12,56521739	39,43478261
68	41	1	7	49	7_49	75,06	comu7	865	0,07	1	1	0	0,712837838	3179	4784	6581	480768	483947	485552	487349	female	Hungary	1978.10.21	2018-09-25T20:10:40+02:00	1	hu	2804	2018.09.25	39,91666667			10	44,3
68	42	1	7	54	7_54	81,1	comu7	865	1,96	1	1	1	-1	3253	2932	4196	487352	490605	490284	491548	female	Hungary	1978.10.21	2018-09-25T20:10:40+02:00	1	hu	2913	2018.09.25	39,91666667			-25,89655172	62,89655172
68	43	1	1	26	1_26	79,68	sin1	465	0,16	1	0	1	0,601351351	3183	3516	4800	491551	494734	495067	496351	female	Hungary	1978.10.21	2018-09-25T20:10:40+02:00	1	hu	1683	2018.09.25	39,91666667			0,578947368	28,10526316
68	44	1	4	26	4_26	79,68	pitu4	465	0,16	1	0	1	0,898648649	3183	3624	4911	496353	499536	499977	501264	female	Hungary	1978.10.21	2018-09-25T20:10:40+02:00	1	hu	1547	2018.09.25	39,91666667			5,5	33,33333333
68	45	1	4	58	4_58	83,69	pitu4	965	0,76	1	1	1	-0,935810811	3196	2478	3903	501266	504462	503744	505169	female	Hungary	1978.10.21	2018-09-25T20:10:40+02:00	1	hu	1849	2018.09.25	39,91666667			-28,88888889	58,55555556
68	46	1	7	58	7_58	82,31	comu7	965	0,76	1	1	1	-1	3204	2225	3500	505173	508377	507398	508673	female	Hungary	1978.10.21	2018-09-25T20:10:40+02:00	1	hu	3873	2018.09.25	39,91666667			-28,73913043	77,52173913
68	47	1	5	1	5_1	76,2	var5	65	0,07	1	0	1	0,527027027	3188	3085	4343	508676	511864	511761	513019	female	Hungary	1978.10.21	2018-09-25T20:10:40+02:00	1	hu	3064	2018.09.25	39,91666667			9,894736842	30,31578947
68	48	1	6	57	6_57	80,75	comd6	965	0,46	1	0	0	-1	3179	2773	4547	513021	516200	515794	517568	female	Hungary	1978.10.21	2018-09-25T20:10:40+02:00	1	hu	3948	2018.09.25	39,91666667			-25,2	67,2
68	49	1	4	30	4_30	83,07	pitu4	465	1,96	1	1	0	0,14527027	3178	3948	5332	517569	520747	521517	522901	female	Hungary	1978.10.21	2018-09-25T20:10:40+02:00	1	hu	1747	2018.09.25	39,91666667			-0,642857143	44,71428571
68	50	1	5	78	5_78	83,32	var5	1265	1,96	1	0	0	-0,148648649	3318	4402	5927	522903	526221	527305	528830	female	Hungary	1978.10.21	2018-09-25T20:10:40+02:00	1	hu	2408	2018.09.25	39,91666667			-13,35	52,3
68	51	1	5	38	5_38	79,71	var5	665	0,16	1	1	0	0,337837838	3173	3986	5431	528832	532005	532818	534263	female	Hungary	1978.10.21	2018-09-25T20:10:40+02:00	1	hu	627	2018.09.25	39,91666667			13,18181818	39,09090909
68	52	1	6	50	6_50	78,51	comd6	865	0,16	1	0	1	0,5	3256	3064	4457	534265	537521	537329	538722	female	Hungary	1978.10.21	2018-09-25T20:10:40+02:00	1	hu	3847	2018.09.25	39,91666667			-18,35714286	66
68	53	1	3	7	3_7	77	pitd3	165	0,07	1	1	0	0,402027027	3200	3196	4500	538726	541926	541922	543226	female	Hungary	1978.10.21	2018-09-25T20:10:40+02:00	1	hu	2007	2018.09.25	39,91666667			1,952380952	37,38095238
70	5	1	6	73	6_73	78,61	comd6	1265	0,07	1	0	1	0,564189189	3257,2	2719,6	5145,1	406897,1	410154,3	409616,7	412042,2	male	Hungary	1976.02.28	0	1	hu	937	2018.09.25	42,58333333			-5,0625	53,6875
70	6	1	1	11	1_11	83,39	sin1	165	1,06	1	1	0	0,989864865	3165,9	3025,1	3777,1	412047,1	415213	415072,2	415824,2	male	Hungary	1976.02.28	0	1	hu	1734	2018.09.25	42,58333333			-0,571428571	17,21428571
70	7	1	4	42	4_42	83,07	pitu4	665	1,96	1	1	1	-0,773648649	3145,4	3499,7	4050,7	415828,7	418974,1	419328,4	419879,4	male	Hungary	1976.02.28	0	1	hu	4292	2018.09.25	42,58333333			-11,61538462	46,46153846
70	8	1	2	37	2_37	66,8	pul2	665	0,07	1	0	0	0,503378378	3211,4	7974,4	9197,3	419882,1	423093,5	427856,5	429079,4	male	Hungary	1976.02.28	0	1	hu	789	2018.09.25	42,58333333			1,8	61,6
70	9	1	3	50	3_50	79,67	pitd3	865	0,16	1	1	0	1	3251,9	2573,9	3429,4	429082,1	432334	431656	432511,5	male	Hungary	1976.02.28	0	1	hu	3493	2018.09.25	42,58333333			-0,2	36,65
70	10	1	4	50	4_50	79,67	pitu4	865	0,16	1	0	1	1	3222,7	2537,1	3278,5	432514,1	435736,8	435051,2	435792,6	male	Hungary	1976.02.28	0	1	hu	4621	2018.09.25	42,58333333			-3,058823529	53,29411765
70	11	1	1	35	1_35	83,39	sin1	565	1,06	1	0	1	1	3218	2244,8	4844,5	435795,4	439013,4	438040,2	440639,9	male	Hungary	1976.02.28	0	1	hu	1735	2018.09.25	42,58333333			-2,083333333	42,04166667
70	12	1	7	8	7_8	74,21	comu7	165	0,16	1	1	1	-0,445945946	3251,7	2265,9	5301,9	440642,5	443894,2	442908,4	445944,4	male	Hungary	1976.02.28	0	1	hu	1712	2018.09.25	42,58333333			-1,823529412	52,05882353
70	13	1	4	34	4_34	83,69	pitu4	565	0,76	1	1	1	0,537162162	3246,2	4502,9	5371,3	445947,9	449194,1	450450,8	451319,2	male	Hungary	1976.02.28	0	1	hu	4103	2018.09.25	42,58333333			-12,78947368	54,21052632
70	14	1	2	67	2_67	69,07	pul2	1165	0,07	1	0	1	0,614864865	3232,3	1846,6	4583	451321,7	454554	453168,3	455904,7	male	Hungary	1976.02.28	0	1	hu	1181	2018.09.25	42,58333333			1,2	48,8
70	15	1	1	52	1_52	83,69	sin1	865	0,76	1	1	1	-0,668918919	3228	3404,1	4267,1	455908,4	459136,4	459312,5	460175,5	male	Hungary	1976.02.28	0	1	hu	1736	2018.09.25	42,58333333			-16,26315789	51,21052632
70	16	1	6	74	6_74	80,86	comd6	1265	0,16	1	1	0	1	3237	3182,3	4055,9	460178,1	463415,1	463360,4	464234	male	Hungary	1976.02.28	0	1	hu	1229	2018.09.25	42,58333333			-14,33333333	58,61904762
70	17	1	2	36	2_36	72,31	pul2	565	1,96	1	0	1	1	3155,1	4049,6	4946,2	464238,7	467393,8	468288,3	469184,9	male	Hungary	1976.02.28	0	1	hu	1737	2018.09.25	42,58333333			-30,77777778	64,22222222
70	18	1	5	74	5_74	79,94	var5	1265	0,16	1	0	1	0,89527027	3285,2	2883,5	3482,8	469188,6	472473,8	472072,1	472671,4	male	Hungary	1976.02.28	0	1	hu	654	2018.09.25	42,58333333			-8,6	46,55
70	19	1	3	47	3_47	83,39	pitd3	765	1,06	1	1	0	0,266891892	3239,3	4901,6	5828,5	472674,8	475914,1	477576,4	478503,3	male	Hungary	1976.02.28	0	1	hu	2865	2018.09.25	42,58333333			-19,6	51,5
70	20	1	4	58	4_58	83,69	pitu4	965	0,76	1	1	1	-0,439189189	3227,5	3880,1	4733,6	478506,1	481733,6	482386,2	483239,7	male	Hungary	1976.02.28	0	1	hu	4701	2018.09.25	42,58333333			-28,88888889	58,55555556
70	21	1	6	26	6_26	79,35	comd6	465	0,16	1	0	1	0,108108108	3232,3	3573,9	4263	483242,4	486474,7	486816,3	487505,4	male	Hungary	1976.02.28	0	1	hu	828	2018.09.25	42,58333333			-9,5	45,05555556
70	22	1	3	19	3_19	76,9	pitd3	365	0,07	1	1	0	0,523648649	3226,5	3597	4267,3	487508,3	490734,8	491105,3	491775,6	male	Hungary	1976.02.28	0	1	hu	2787	2018.09.25	42,58333333			3,947368421	39,42105263
77	5	1	4	43	4_43	76,27	pitu4	765	0,07	1	0	1	0	3539,9	-6816,9	5342,8	190751,7	194291,6	183934,8	196094,5	female	Hungary	1974.10.30	0	1	hu	3242	2018.09.26	43,91666667			14,76	51,56
77	6	1	7	58	7_58	82,31	comu7	965	0,76	1	1	1	-0,587022524	3537,8	3831,8	5529,6	196100,7	199638,5	199932,5	201630,3	female	Hungary	1974.10.30	0	1	hu	1002	2018.09.26	43,91666667			-28,73913043	77,52173913
77	7	1	2	39	2_39	72,65	pul2	665	0,46	1	1	0	0,953068295	3546,2	3727,3	5504,4	201637	205183,2	205364,3	207141,4	female	Hungary	1974.10.30	0	1	hu	1761	2018.09.26	43,91666667			-23,04761905	65
77	8	1	6	27	6_27	81,6	comd6	465	0,46	1	0	0	0	3570,6	-1785,1	4025,6	207149,4	210720	205364,3	211175	female	Hungary	1974.10.30	0	1	hu	4047	2018.09.26	43,91666667			-18,61111111	47,05555556
77	9	1	2	63	2_63	73,36	pul2	1065	0,46	1	0	1	1	3536	2481,6	5840,8	211182,7	214718,7	213664,3	217023,5	female	Hungary	1974.10.30	0	1	hu	1762	2018.09.26	43,91666667			-31,5	58,125
77	10	1	6	52	6_52	81,28	comd6	865	0,76	1	1	1	-0,652809555	3686,2	4145,6	5030,2	217033,9	220720,1	221179,5	222064,1	female	Hungary	1974.10.30	0	1	hu	4491	2018.09.26	43,91666667			-16,05882353	64,94117647
77	11	1	7	80	7_80	81,31	comu7	1365	0,16	1	1	1	-0,529669787	3604,9	3337,7	4146,2	222073,5	225678,4	225411,2	226219,7	female	Hungary	1974.10.30	0	1	hu	1385	2018.09.26	43,91666667			-6,714285714	55,76190476
77	12	1	1	27	1_27	81,46	sin1	465	0,46	1	0	0	-0,669678147	3575,4	3223,2	4842	226233,1	229808,5	229456,3	231075,1	female	Hungary	1974.10.30	0	1	hu	1760	2018.09.26	43,91666667			-14,46153846	45,07692308
77	13	1	6	74	6_74	80,86	comd6	1265	0,16	1	1	1	-0,757394017	3520	5307,9	6066,1	231080	234600	236387,9	237146,1	female	Hungary	1974.10.30	0	1	hu	4735	2018.09.26	43,91666667			-14,33333333	58,61904762
77	14	1	5	39	5_39	82,04	var5	665	0,46	1	0	1	0,951381477	3533,9	2314,3	4189,1	237153,8	240687,7	239468,1	241342,9	female	Hungary	1974.10.30	0	1	hu	3580	2018.09.26	43,91666667			-12,1	35,3
78	5	1	5	67	5_67	77	var5	1165	0,07	1	0	1	0,658783784	3186,6	3782,7	5549,7	161992,9	165179,5	165775,6	167542,6	female	Hungary	1986.09.23	2018-09-26T14:00:15+02:00	1	hu	1810	2018.09.26	32			0,444444444	58,77777778
78	6	1	7	47	7_47	83,77	comu7	765	1,06	1	1	0	-0,486486486	3153,5	9229,8	9909,3	167545,7	170699,2	176775,5	177455	female	Hungary	1986.09.23	2018-09-26T14:00:15+02:00	1	hu	2610	2018.09.26	32			-21,2173913	64,60869565
78	7	1	2	67	2_67	69,07	pul2	1165	0,07	1	1	1	-0,212837838	3121	3701,1	4460,3	177458,5	180579,5	181159,6	181918,8	female	Hungary	1986.09.23	2018-09-26T14:00:15+02:00	1	hu	2122	2018.09.26	32			1,2	48,8
78	8	1	1	74	1_74	79,66	sin1	1265	0,16	1	0	0	-0,185810811	3138,2	3526,1	4357,4	181921,4	185059,6	185447,5	186278,8	female	Hungary	1986.09.23	2018-09-26T14:00:15+02:00	1	hu	2519	2018.09.26	32			-7,576923077	44,5
78	9	1	2	21	2_21	68,76	pul2	365	0,46	1	0	0	-0,307432432	3117,7	3766,8	4557,1	186281,4	189399,1	190048,2	190838,5	female	Hungary	1986.09.23	2018-09-26T14:00:15+02:00	1	hu	2722	2018.09.26	32			-22,875	49,70833333
78	10	1	6	13	6_13	74,99	comd6	265	0,07	1	1	0	0,324324324	3218,1	3335,9	4173,6	190841,2	194059,3	194177,1	195014,8	female	Hungary	1986.09.23	2018-09-26T14:00:15+02:00	1	hu	3321	2018.09.26	32			-0,375	44,4375
78	11	1	1	41	1_41	83,39	sin1	665	1,06	1	0	1	0,320945946	3133,9	6084,5	6884,4	195018,9	198152,8	201103,4	201903,3	female	Hungary	1986.09.23	2018-09-26T14:00:15+02:00	1	hu	1776	2018.09.26	32			-13,3125	47,125
78	12	1	3	51	3_51	81,46	pitd3	865	0,46	1	0	1	0,827702703	3147,2	3174,5	4390,9	201906,1	205053,3	205080,6	206297	female	Hungary	1986.09.23	2018-09-26T14:00:15+02:00	1	hu	2132	2018.09.26	32			-19,10526316	46,36842105
78	14	1	4	58	4_58	83,69	pitu4	965	0,76	1	1	1	-0,631756757	3183	4024	4693,6	210209,8	213392,8	214233,8	214903,4	female	Hungary	1986.09.23	2018-09-26T14:00:15+02:00	1	hu	1573	2018.09.26	32			-28,88888889	58,55555556
78	15	1	6	70	6_70	83,2	comd6	1165	0,76	1	0	0	-0,564189189	3146,6	3166	3804,6	214906,1	218052,7	218072,1	218710,7	female	Hungary	1986.09.23	2018-09-26T14:00:15+02:00	1	hu	3843	2018.09.26	32			-31,67857143	69,67857143
78	16	1	1	45	1_45	81,46	sin1	765	0,46	1	0	1	-0,182432432	3143,7	3725,9	4485,8	218713,3	221857	222439,2	223199,1	female	Hungary	1986.09.23	2018-09-26T14:00:15+02:00	1	hu	1777	2018.09.26	32			-5,733333333	45,4
78	17	1	1	22	1_22	83,69	sin1	365	0,76	1	1	1	-0,25	3150,3	4268,3	4947,8	223202,9	226353,2	227471,2	228150,7	female	Hungary	1986.09.23	2018-09-26T14:00:15+02:00	1	hu	1775	2018.09.26	32			1,05	33,3
78	18	1	6	38	6_38	79,78	comd6	665	0,16	1	0	1	-0,804054054	3158,9	3184,2	3916,6	228154,1	231313	231338,3	232070,7	female	Hungary	1986.09.23	2018-09-26T14:00:15+02:00	1	hu	3728	2018.09.26	32			-11,33333333	51,66666667
78	19	1	7	23	7_23	81,15	comu7	365	1,06	1	0	0	-0,648648649	3119,6	3701,5	4605,1	232073,6	235193,2	235775,1	236678,7	female	Hungary	1986.09.23	2018-09-26T14:00:15+02:00	1	hu	1214	2018.09.26	32			-24,05882353	63,47058824
78	20	1	5	27	5_27	81,45	var5	465	0,46	1	1	1	0,39527027	3151,4	3609,3	4478,9	236681,3	239832,7	240290,6	241160,2	female	Hungary	1986.09.23	2018-09-26T14:00:15+02:00	1	hu	2069	2018.09.26	32	29/04/1968	1968.04.29	2,181818182	29,36363636
78	21	1	2	33	2_33	71,94	pul2	565	0,46	1	0	0	-0,290540541	3130,2	3548,4	4291,8	241162,9	244293,1	244711,3	245454,7	female	Hungary	1986.09.23	2018-09-26T14:00:15+02:00	1	hu	4347	2018.09.26	32			-23,05555556	53,83333333
78	22	1	5	68	5_68	79,77	var5	1165	0,16	1	0	1	0,209459459	3136,2	3206,1	3941,3	245457,3	248593,5	248663,4	249398,6	female	Hungary	1986.09.23	2018-09-26T14:00:15+02:00	1	hu	1811	2018.09.26	32			-5,551724138	48,96551724
78	23	1	6	19	6_19	74,59	comd6	365	0,07	1	1	0	0,14527027	3151,6	3198	3981,3	249401,3	252552,9	252599,3	253382,6	female	Hungary	1986.09.23	2018-09-26T14:00:15+02:00	1	hu	3403	2018.09.26	32			6,294117647	49
78	24	1	6	84	6_84	82,85	comd6	1365	1,96	1	0	0	-0,304054054	3127,1	4101	4693,6	253385,9	256513	257486,9	258079,5	female	Hungary	1986.09.23	2018-09-26T14:00:15+02:00	1	hu	4599	2018.09.26	32			-30,31578947	60,31578947
78	25	1	5	51	5_51	82,44	var5	865	0,46	1	0	1	0,162162162	3131,4	3620,9	4221	258082,4	261213,8	261703,3	262303,4	female	Hungary	1986.09.23	2018-09-26T14:00:15+02:00	1	hu	2191	2018.09.26	32			-6,066666667	46,4
78	26	1	3	62	3_62	79,66	pitd3	1065	0,16	1	1	1	0,60472973	3149,3	3678,4	4468,3	262306,2	265455,5	265984,6	266774,5	female	Hungary	1986.09.23	2018-09-26T14:00:15+02:00	1	hu	2448	2018.09.26	32			2,16	46,32
78	27	1	7	18	7_18	80,47	comu7	265	1,96	1	0	1	-0,733108108	3135,9	3831,5	4477,1	266777,2	269913,1	270608,7	271254,3	female	Hungary	1986.09.23	2018-09-26T14:00:15+02:00	1	hu	940	2018.09.26	32			-22,05263158	58,57894737
78	28	1	6	63	6_63	82,04	comd6	1065	0,46	1	0	0	-0,996621622	3135,7	3182,1	4197,7	271257,1	274392,8	274439,2	275454,8	female	Hungary	1986.09.23	2018-09-26T14:00:15+02:00	1	hu	3755	2018.09.26	32			-23,55	68,2
78	29	1	7	46	7_46	82,67	comu7	765	0,76	1	1	1	-1	3155,1	2981,6	3700,9	275457,6	278612,7	278439,2	279158,5	female	Hungary	1986.09.23	2018-09-26T14:00:15+02:00	1	hu	1395	2018.09.26	32			-25,33333333	67,86666667
78	30	1	2	25	2_25	65,23	pul2	465	0,07	1	0	0	-0,908783784	3132,2	3253,9	3973,5	279161,1	282293,3	282415	283134,6	female	Hungary	1986.09.23	2018-09-26T14:00:15+02:00	1	hu	3304	2018.09.26	32			3,409090909	50,5
78	31	1	7	22	7_22	80,02	comu7	365	0,76	1	1	1	-0,929054054	3134,4	3333,3	3964,2	283138,2	286272,6	286471,5	287102,4	female	Hungary	1986.09.23	2018-09-26T14:00:15+02:00	1	hu	1172	2018.09.26	32			-18,52173913	63,56521739
78	32	1	4	76	4_76	81,93	pitu4	1265	0,76	1	0	0	-1	3127,7	3029,6	3692,9	287105,6	290233,3	290135,2	290798,5	female	Hungary	1986.09.23	2018-09-26T14:00:15+02:00	1	hu	1806	2018.09.26	32			-26,26086957	60,95652174
78	34	1	4	64	4_64	83,69	pitu4	1065	0,76	1	1	1	-0,935810811	3129,3	3531,3	4306,9	295243,7	298373	298775	299550,6	female	Hungary	1986.09.23	2018-09-26T14:00:15+02:00	1	hu	2012	2018.09.26	32			-23,64705882	66,29411765
78	35	1	2	36	2_36	72,31	pul2	565	1,96	1	1	1	-1	3138,5	2731,7	3547,8	299554,7	302693,2	302286,4	303102,5	female	Hungary	1986.09.23	2018-09-26T14:00:15+02:00	1	hu	689	2018.09.26	32			-30,77777778	64,22222222
78	36	1	4	50	4_50	79,67	pitu4	865	0,16	1	0	0	0,783783784	3188,1	5269,7	5981,3	303105,3	306293,4	308375	309086,6	female	Hungary	1986.09.23	2018-09-26T14:00:15+02:00	1	hu	1378	2018.09.26	32			-3,058823529	53,29411765
78	39	1	3	64	3_64	81,93	pitd3	1065	0,76	1	0	0	-0,253378378	3139,9	4989,7	5653	317193,3	320333,2	322183	322846,3	female	Hungary	1986.09.23	2018-09-26T14:00:15+02:00	1	hu	3734	2018.09.26	32			-20,73684211	45,47368421
78	40	1	3	83	3_83	83,39	pitd3	1365	1,06	1	1	1	-0,618243243	3107,3	3861,6	4581,1	322849,7	325957	326711,3	327430,8	female	Hungary	1986.09.23	2018-09-26T14:00:15+02:00	1	hu	4448	2018.09.26	32			-23,3125	45,3125
78	41	1	4	12	4_12	83,08	pitu4	165	1,96	1	0	0	-0,476351351	3123,1	4525,3	5276,6	327433,6	330556,7	331958,9	332710,2	female	Hungary	1986.09.23	2018-09-26T14:00:15+02:00	1	hu	4756	2018.09.26	32			2,382352941	27,97058824
78	42	1	1	62	1_62	79,66	sin1	1065	0,16	1	0	0	-0,256756757	3124,5	2894,2	3597,2	332712,9	335837,4	335607,1	336310,1	female	Hungary	1986.09.23	2018-09-26T14:00:15+02:00	1	hu	2442	2018.09.26	32			-9,157894737	39,78947368
78	43	1	7	50	7_50	78,13	comu7	865	0,16	1	1	0	0,219594595	3124,9	4654,1	5414,3	336312,9	339437,8	340967	341727,2	female	Hungary	1986.09.23	2018-09-26T14:00:15+02:00	1	hu	3106	2018.09.26	32			-8,111111111	60,16666667
78	44	1	6	74	6_74	80,86	comd6	1265	0,16	1	0	0	-0,425675676	3126,3	3276,8	3971,9	341730,3	344856,6	345007,1	345702,2	female	Hungary	1986.09.23	2018-09-26T14:00:15+02:00	1	hu	4081	2018.09.26	32			-14,33333333	58,61904762
78	45	1	5	40	5_40	82,9	var5	665	0,76	1	1	1	-0,300675676	3150,9	3717,6	4548,4	345705,9	348856,8	349423,5	350254,3	female	Hungary	1986.09.23	2018-09-26T14:00:15+02:00	1	hu	2141	2018.09.26	32			-12,36842105	54,15789474
78	46	1	5	78	5_78	83,32	var5	1265	1,96	1	0	1	0,219594595	3139,1	10525,2	11372,7	350257,7	353396,8	360782,9	361630,4	female	Hungary	1986.09.23	2018-09-26T14:00:15+02:00	1	hu	2682	2018.09.26	32			-13,35	52,3
78	47	1	7	5	7_5	75,91	comu7	65	1,06	1	1	1	-0,665540541	3144,1	9045,8	9789,7	361633,1	364777,2	370678,9	371422,8	female	Hungary	1986.09.23	2018-09-26T14:00:15+02:00	1	hu	637	2018.09.26	32			-2,619047619	43
78	48	1	1	59	1_59	83,39	sin1	965	1,06	1	1	1	-0,878378378	3130,8	3388,7	4060,1	371426,1	374556,9	374814,8	375486,2	female	Hungary	1986.09.23	2018-09-26T14:00:15+02:00	1	hu	1577	2018.09.26	32			-11,77272727	58,5
78	49	1	1	12	1_12	83,08	sin1	165	1,96	1	0	1	0,179054054	3130,1	3291,9	3851,5	375490,8	378620,9	378782,7	379342,3	female	Hungary	1986.09.23	2018-09-26T14:00:15+02:00	1	hu	1774	2018.09.26	32			-4,347826087	25,17391304
78	50	1	2	41	2_41	73,33	pul2	665	1,06	1	1	1	-1	3131,8	2037,5	3341,2	379345	382476,8	381382,5	382686,2	female	Hungary	1986.09.23	2018-09-26T14:00:15+02:00	1	hu	1065	2018.09.26	32			-18,77777778	58,77777778
78	51	1	3	78	3_78	83,07	pitd3	1265	1,96	1	0	0	-1	3129	2508,8	3345,6	382689,8	385818,8	385198,6	386035,4	female	Hungary	1986.09.23	2018-09-26T14:00:15+02:00	1	hu	3844	2018.09.26	32			-27,89473684	55,78947368
78	52	1	2	58	2_58	73,38	pul2	965	0,76	1	0	0	-1	3236,8	2798	3654,1	386040	389276,8	388838	389694,1	female	Hungary	1986.09.23	2018-09-26T14:00:15+02:00	1	hu	1786	2018.09.26	32			-21,82608696	59,34782609
78	53	1	4	33	4_33	81,46	pitu4	565	0,46	1	1	0	0,658783784	3122,7	3510,1	4809,8	389697,2	392819,9	393207,3	394507	female	Hungary	1986.09.23	2018-09-26T14:00:15+02:00	1	hu	1224	2018.09.26	32			-18,16666667	49,16666667
79	5	1	5	76	5_76	83,41	var5	1265	0,76	1	0	1	0,777027027	3516,9	14383,7	16367,4	296675	300191,9	311058,7	313042,4	female	Hungary	1963.10.13	2018-09-26T15:42:08+02:00	1	hu	2404	2018.09.26	54,91666667			-17,90909091	64
79	6	1	7	54	7_54	81,1	comu7	865	1,96	1	1	0	0,733108108	3155,1	9831,1	11622,9	313043,5	316198,6	322874,6	324666,4	female	Hungary	1963.10.13	2018-09-26T15:42:08+02:00	1	hu	4127	2018.09.26	54,91666667			-25,89655172	62,89655172
79	7	1	2	63	2_63	73,36	pul2	1065	0,46	1	1	1	-0,763513514	3329,8	8975	10062,8	324667,5	327997,3	333642,5	334730,3	female	Hungary	1963.10.13	2018-09-26T15:42:08+02:00	1	hu	2104	2018.09.26	54,91666667			-31,5	58,125
79	8	1	3	12	3_12	83,08	pitd3	165	1,96	1	0	1	0,817567568	3187,2	10255,4	11367,4	334731,1	337918,3	344986,5	346098,5	female	Hungary	1963.10.13	2018-09-26T15:42:08+02:00	1	hu	4676	2018.09.26	54,91666667			-8,6	17,68
79	9	1	2	9	2_9	65,31	pul2	165	0,46	1	1	0	0,780405405	3618,7	5782,9	7270,7	346099,6	349718,3	351882,5	353370,3	female	Hungary	1963.10.13	2018-09-26T15:42:08+02:00	1	hu	4282	2018.09.26	54,91666667			-13,55	48,35
79	10	1	1	78	1_78	83,07	sin1	1265	1,96	1	0	1	0,871621622	3247,2	5055,3	6127	353371,2	356618,4	358426,5	359498,2	female	Hungary	1963.10.13	2018-09-26T15:42:08+02:00	1	hu	4211	2018.09.26	54,91666667			-16,375	45,8125
79	11	1	4	26	4_26	79,68	pitu4	465	0,16	1	1	1	-0,89527027	3279,8	4591,5	5671	359499,1	362778,9	364090,6	365170,1	female	Hungary	1963.10.13	2018-09-26T15:42:08+02:00	1	hu	4758	2018.09.26	54,91666667			5,5	33,33333333
79	12	1	5	1	5_1	76,2	var5	65	0,07	1	0	0	-0,878378378	3386,5	9615,5	10655,1	365171	368557,5	374786,5	375826,1	female	Hungary	1963.10.13	2018-09-26T15:42:08+02:00	1	hu	2503	2018.09.26	54,91666667			9,894736842	30,31578947
79	13	1	2	38	2_38	69,62	pul2	665	0,16	1	1	1	-0,77027027	3290,8	7551,4	8582,9	375827	379117,8	383378,4	384409,9	female	Hungary	1963.10.13	2018-09-26T15:42:08+02:00	1	hu	783	2018.09.26	54,91666667			-16,55555556	57,37037037
79	14	1	7	61	7_61	77,2	comu7	1065	0,07	1	1	0	0,905405405	3367,5	4767,5	6079,3	384410,8	387778,3	389178,3	390490,1	female	Hungary	1963.10.13	2018-09-26T15:42:08+02:00	1	hu	1218	2018.09.26	54,91666667			4,47826087	50,30434783
79	15	1	6	45	6_45	82,36	comd6	765	0,46	1	0	1	0,868243243	3286,9	4895,3	5719,1	390491	393777,9	395386,3	396210,1	female	Hungary	1963.10.13	2018-09-26T15:42:08+02:00	1	hu	886	2018.09.26	54,91666667			-16,5	47,875
79	16	1	4	8	4_8	79,75	pitu4	165	0,16	1	1	1	-0,89527027	3292,9	4591,2	5623,1	396210,9	399503,8	400802,1	401834	female	Hungary	1963.10.13	2018-09-26T15:42:08+02:00	1	hu	3842	2018.09.26	54,91666667			-5,529411765	30,94117647
79	17	1	1	76	1_76	83,69	sin1	1265	0,76	1	0	0	0,878378378	3301,2	7159,3	8286,9	401834,9	405136,1	408994,2	410121,8	female	Hungary	1963.10.13	2018-09-26T15:42:08+02:00	1	hu	3744	2018.09.26	54,91666667			-22,73684211	68,47368421
79	18	1	3	56	3_56	79,66	pitd3	965	0,16	1	0	1	0,685810811	3315,3	5743,2	6687,2	410122,8	413438,1	415866	416810	female	Hungary	1963.10.13	2018-09-26T15:42:08+02:00	1	hu	2647	2018.09.26	54,91666667			-5,769230769	50,84615385
79	19	1	7	58	7_58	82,31	comu7	965	0,76	1	1	1	-0,868243243	3286,1	4903,4	5975	416810,8	420096,9	421714,2	422785,8	female	Hungary	1963.10.13	2018-09-26T15:42:08+02:00	1	hu	4326	2018.09.26	54,91666667			-28,73913043	77,52173913
79	20	1	3	60	3_60	83,07	pitd3	965	1,96	1	0	1	0,641891892	3152,8	5943,2	6903,2	422786,9	425939,7	428730,1	429690,1	female	Hungary	1963.10.13	2018-09-26T15:42:08+02:00	1	hu	3061	2018.09.26	54,91666667			-29,33333333	48,33333333
79	21	1	4	55	4_55	76,84	pitu4	965	0,07	1	0	0	-0,756756757	3270,8	4519,1	5390,9	429691	432961,8	434210,1	435081,9	female	Hungary	1963.10.13	2018-09-26T15:42:08+02:00	1	hu	2244	2018.09.26	54,91666667			12,28571429	48,42857143
79	22	1	7	36	7_36	80,92	comu7	565	1,96	1	1	1	-0,962837838	3179,1	3895,3	4751	435082,8	438261,9	438978,1	439833,8	female	Hungary	1963.10.13	2018-09-26T15:42:08+02:00	1	hu	3411	2018.09.26	54,91666667			-19,92857143	68,85714286
79	23	1	2	67	2_67	69,07	pul2	1165	0,07	1	0	1	0,89527027	3247	5447,3	6503,1	439834,7	443081,7	445282	446337,8	female	Hungary	1963.10.13	2018-09-26T15:42:08+02:00	1	hu	2421	2018.09.26	54,91666667			1,2	48,8
79	24	1	2	74	2_74	72,37	pul2	1265	0,16	1	0	0	-0,905405405	3282,6	3463	4887	446338,9	449621,5	449801,9	451225,9	female	Hungary	1963.10.13	2018-09-26T15:42:08+02:00	1	hu	3163	2018.09.26	54,91666667			-16,89473684	56,52631579
79	25	1	5	71	5_71	82,94	var5	1165	1,06	1	1	1	-0,966216216	3254,7	4559,1	5534,8	451226,9	454481,6	455786	456761,7	female	Hungary	1963.10.13	2018-09-26T15:42:08+02:00	1	hu	1876	2018.09.26	54,91666667			-12,76470588	55,41176471
79	26	1	5	51	5_51	82,44	var5	865	0,46	1	0	0	-0,868243243	3319,1	3791,1	4678,7	456762,9	460082	460554	461441,6	female	Hungary	1963.10.13	2018-09-26T15:42:08+02:00	1	hu	4505	2018.09.26	54,91666667			-6,066666667	46,4
79	27	1	7	5	7_5	75,91	comu7	65	1,06	1	0	0	-0,814189189	3359,4	5775,5	6911	461442,5	464801,9	467218	468353,5	female	Hungary	1963.10.13	2018-09-26T15:42:08+02:00	1	hu	2609	2018.09.26	54,91666667			-2,619047619	43
79	28	1	1	36	1_36	83,07	sin1	565	1,96	1	1	1	-0,814189189	3207,3	4719,4	5647,1	468354,5	471561,8	473073,9	474001,6	female	Hungary	1963.10.13	2018-09-26T15:42:08+02:00	1	hu	1828	2018.09.26	54,91666667			-9,95	40,85
79	29	1	5	70	5_70	82,45	var5	1165	0,76	1	1	1	-0,908783784	3239,4	4087,7	4975,3	474002,4	477241,8	478090,1	478977,7	female	Hungary	1963.10.13	2018-09-26T15:42:08+02:00	1	hu	1008	2018.09.26	54,91666667			-14,8	61
79	30	1	4	40	4_40	83,69	pitu4	665	0,76	1	0	0	-0,820945946	3264,1	4383,1	5479,2	478978,6	482242,7	483361,7	484457,8	female	Hungary	1963.10.13	2018-09-26T15:42:08+02:00	1	hu	1024	2018.09.26	54,91666667			-28,68421053	65,73684211
79	31	1	6	78	6_78	84,8	comd6	1265	1,96	1	0	0	-0,800675676	3243,3	4871,2	5807	484458,6	487701,9	489329,8	490265,6	female	Hungary	1963.10.13	2018-09-26T15:42:08+02:00	1	hu	1174	2018.09.26	54,91666667			-25	59,72727273
79	32	1	1	38	1_38	79,67	sin1	665	0,16	1	1	1	-0,898648649	3252,8	4247,3	5319	490266,5	493519,3	494513,8	495585,5	female	Hungary	1963.10.13	2018-09-26T15:42:08+02:00	1	hu	1829	2018.09.26	54,91666667			-5,2	43,6
79	33	1	6	9	6_9	76,4	comd6	165	0,46	1	1	0	0,871621622	3614,9	4487,2	5542,9	495586,6	499201,5	500073,8	501129,5	female	Hungary	1963.10.13	2018-09-26T15:42:08+02:00	1	hu	4076	2018.09.26	54,91666667			-19,0952381	40,71428571
79	34	1	2	36	2_36	72,31	pul2	565	1,96	1	0	0	-0,939189189	5591,5	7679,4	8943,2	501130,4	506721,9	508809,8	510073,6	female	Hungary	1963.10.13	2018-09-26T15:42:08+02:00	1	hu	4359	2018.09.26	54,91666667			-30,77777778	64,22222222
79	35	1	5	36	5_36	82,08	var5	565	1,96	1	1	1	-0,935810811	3187,05,01	3479,2	4407,1	510074,5	513262	513553,7	514481,6	female	Hungary	1963.10.13	2018-09-26T15:42:08+02:00	1	hu	3409	2018.09.26	54,91666667			-3,357142857	36,35714286
79	36	1	3	29	3_29	83,39	pitd3	465	1,06	1	1	0	0,817567568	3239,4	4287,2	5367,1	514482,5	517721,9	518769,7	519849,6	female	Hungary	1963.10.13	2018-09-26T15:42:08+02:00	1	hu	2067	2018.09.26	54,91666667	29/04/1968	1968.04.29	-25,94444444	40,33333333
79	37	1	2	62	2_62	71,56	pul2	1065	0,16	1	0	0	-0,868243243	3271,8	4735,1	5694,7	519850,6	523122,4	524585,7	525545,3	female	Hungary	1963.10.13	2018-09-26T15:42:08+02:00	1	hu	1352	2018.09.26	54,91666667			-19,33333333	55,14285714
79	38	1	4	52	4_52	83,69	pitu4	865	0,76	1	1	1	-0,891891892	3355,8	4656,4	5591,2	525546,1	528901,9	530202,5	531137,3	female	Hungary	1963.10.13	2018-09-26T15:42:08+02:00	1	hu	2127	2018.09.26	54,91666667			-20,75	54
79	39	1	6	82	6_82	85,39	comd6	1365	0,76	1	0	0	-0,864864865	3362,4	5663,5	6711,3	531138,1	534500,5	536801,6	537849,4	female	Hungary	1963.10.13	2018-09-26T15:42:08+02:00	1	hu	1578	2018.09.26	54,91666667			-33,38888889	58,61111111
79	40	1	3	71	3_71	83,39	pitd3	1165	1,06	1	1	0	0,85472973	3310,9	4662,9	5911,1	537850,6	541161,5	542513,5	543761,7	female	Hungary	1963.10.13	2018-09-26T15:42:08+02:00	1	hu	3505	2018.09.26	54,91666667			-32,94444444	55,88888889
79	41	1	6	72	6_72	83,49	comd6	1165	1,96	1	0	0	-0,702702703	3321,8	3750,9	4678,6	543762,7	547084,5	547513,6	548441,3	female	Hungary	1963.10.13	2018-09-26T15:42:08+02:00	1	hu	926	2018.09.26	54,91666667			-34,08333333	76,16666667
79	42	1	1	5	1_5	83,39	sin1	65	1,06	1	1	0	1	3239	4711,3	6311	548442,2	551681,2	553153,5	554753,2	female	Hungary	1963.10.13	2018-09-26T15:42:08+02:00	1	hu	1827	2018.09.26	54,91666667			12,80952381	17,71428571
79	43	1	3	15	3_15	81,46	pitd3	265	0,46	1	1	1	-0,915540541	3287,9	4007,6	4943,2	554754	558041,9	558761,6	559697,2	female	Hungary	1963.10.13	2018-09-26T15:42:08+02:00	1	hu	1383	2018.09.26	54,91666667			-12,2	31,8
79	44	1	6	40	6_40	83,06	comd6	665	0,76	1	0	0	-0,868243243	3286	3759,3	4854,9	559698,2	562984,2	563457,5	564553,1	female	Hungary	1963.10.13	2018-09-26T15:42:08+02:00	1	hu	734	2018.09.26	54,91666667			-27,5	58,6
79	45	1	6	77	6_77	84,66	comd6	1265	1,06	1	0	0	-0,898648649	3267,4	4655,5	5735,2	564554,2	567821,6	569209,7	570289,4	female	Hungary	1963.10.13	2018-09-26T15:42:08+02:00	1	hu	1071	2018.09.26	54,91666667			-31,05	73
79	46	1	5	20	5_20	78,73	var5	365	0,16	1	1	0	0,935810811	3411,7	4431	5742,9	570290,3	573702	574721,3	576033,2	female	Hungary	1963.10.13	2018-09-26T15:42:08+02:00	1	hu	2583	2018.09.26	54,91666667			12,9	27,3
79	47	1	7	79	7_79	79,03	comu7	1365	0,07	1	0	1	0,912162162	3348,4	3727,3	4807,3	576034,1	579382,5	579761,4	580841,4	female	Hungary	1963.10.13	2018-09-26T15:42:08+02:00	1	hu	1282	2018.09.26	54,91666667			-3,6	56,05
79	48	1	4	43	4_43	76,27	pitu4	765	0,07	1	1	0	0,912162162	3282,4	3447,5	4342,8	580842,3	584124,7	584289,8	585185,1	female	Hungary	1963.10.13	2018-09-26T15:42:08+02:00	1	hu	2019	2018.09.26	54,91666667			14,76	51,56
79	49	1	1	64	1_64	83,69	sin1	1065	0,76	1	0	0	-0,983108108	3275	5671,1	7006,7	585186,3	588461,3	590857,4	592193	female	Hungary	1963.10.13	2018-09-26T15:42:08+02:00	1	hu	1830	2018.09.26	54,91666667			-8	44,08695652
79	50	1	3	3	3_3	82,71	pitd3	65	0,46	1	0	0	-0,608108108	3327,1	9887,5	10911,4	592193,9	595521	602081,4	603105,3	female	Hungary	1963.10.13	2018-09-26T15:42:08+02:00	1	hu	4288	2018.09.26	54,91666667			4,529411765	21
79	51	1	4	22	4_22	83,69	pitu4	365	0,76	1	1	1	-0,878378378	3313,9	4671,1	5742,8	603106,2	606420,1	607777,3	608849	female	Hungary	1963.10.13	2018-09-26T15:42:08+02:00	1	hu	4590	2018.09.26	54,91666667			-7,2	37,8
79	52	1	7	15	7_15	78,42	comu7	265	0,46	1	1	0	0,925675676	3492	4647,2	5711,1	608849,9	612341,9	613497,1	614561	female	Hungary	1963.10.13	2018-09-26T15:42:08+02:00	1	hu	2703	2018.09.26	54,91666667			-10,64705882	53,41176471
79	53	1	1	65	1_65	83,39	sin1	1065	1,06	1	0	1	0,131756757	3339,2	5791,3	7071	614562	617901,2	620353,3	621633	female	Hungary	1963.10.13	2018-09-26T15:42:08+02:00	1	hu	3471	2018.09.26	54,91666667			-12,85714286	38,14285714
80	5	1	7	23	7_23	81,15	comu7	365	1,06	1	1	1	-0,709459459	6966,7	7686,9	9126,5	172552,5	179519,2	180239,4	181679	female	United States	1975.04.02	2018-09-26T16:35:04+02:00	1	en	4452	2018.09.26	43,41666667			-24,05882353	63,47058824
80	6	1	6	67	6_67	78,58	comd6	1165	0,07	1	1	0	0,557432432	6617,9	7206,4	8566,3	181680,5	188298,4	188886,9	190246,8	female	United States	1975.04.02	2018-09-26T16:35:04+02:00	1	en	3031	2018.09.26	43,41666667			-5	56,27272727
80	7	1	1	76	1_76	83,69	sin1	1265	0,76	1	0	0	-0,733108108	6111,4	7528,1	8430,9	190247,7	196359,1	197775,8	198678,6	female	United States	1975.04.02	2018-09-26T16:35:04+02:00	1	en	2081	2018.09.26	43,41666667	29/04/1968	1968.04.29	-22,73684211	68,47368421
80	8	1	5	71	5_71	82,94	var5	1165	1,06	1	1	0	0,503378378	5659,4	10808,2	11559,5	198679,5	204338,9	209487,7	210239	female	United States	1975.04.02	2018-09-26T16:35:04+02:00	1	en	730	2018.09.26	43,41666667			-12,76470588	55,41176471
80	9	1	6	21	6_21	80,08	comd6	365	0,46	1	0	1	-0,800675676	6018,9	6574,9	8007,1	210240	216258,9	216814,9	218247,1	female	United States	1975.04.02	2018-09-26T16:35:04+02:00	1	en	1911	2018.09.26	43,41666667			-11,82352941	43,58823529
80	10	1	6	58	6_58	82,14	comd6	965	0,76	1	0	0	-0,807432432	5710,2	5294,7	6222,4	218248,1	223958,3	223542,8	224470,5	female	United States	1975.04.02	2018-09-26T16:35:04+02:00	1	en	2603	2018.09.26	43,41666667			-27,52941176	58,82352941
80	11	1	1	70	1_70	83,69	sin1	1165	0,76	1	1	1	-0,574324324	6047,2	6151,7	7016,6	224471,5	230518,7	230623,2	231488,1	female	United States	1975.04.02	2018-09-26T16:35:04+02:00	1	en	2029	2018.09.26	43,41666667			-19,27777778	51,55555556
80	12	1	4	1	4_1	76,62	pitu4	65	0,07	1	0	1	0,442567568	5649,8	6629,7	7518,6	231489	237138,8	238118,7	239007,6	female	United States	1975.04.02	2018-09-26T16:35:04+02:00	1	en	2004	2018.09.26	43,41666667			1,619047619	28,42857143
80	13	1	7	57	7_57	80,39	comu7	965	0,46	1	1	1	-0,597972973	6049,6	4878,4	8405,9	239008,7	245058,3	243887,1	247414,6	female	United States	1975.04.02	2018-09-26T16:35:04+02:00	1	en	1448	2018.09.26	43,41666667			-24,40909091	68,40909091
80	14	1	3	76	3_76	83,69	pitd3	1265	0,76	1	0	0	-0,60472973	6662,8	7975,3	9655,1	247415,6	254078,4	255390,9	257070,7	female	United States	1975.04.02	2018-09-26T16:35:04+02:00	1	en	947	2018.09.26	43,41666667			-25,04347826	61,13043478
80	15	1	3	49	3_49	76,84	pitd3	865	0,07	1	0	1	0,523648649	5746,9	6951,3	8239,5	257071,5	262818,4	264022,8	265311	female	United States	1975.04.02	2018-09-26T16:35:04+02:00	1	en	3186	2018.09.26	43,41666667			22,40909091	51,5
80	16	1	5	22	5_22	82,42	var5	365	0,76	1	1	0	0,148648649	5706,8	6279,1	7071,4	265312	271018,8	271591,1	272383,4	female	United States	1975.04.02	2018-09-26T16:35:04+02:00	1	en	4652	2018.09.26	43,41666667			-4,9375	26
80	17	1	7	35	7_35	82,86	comu7	565	1,06	1	1	1	-0,702702703	5774,5	6030,6	6766,4	272384,3	278158,8	278414,9	279150,7	female	United States	1975.04.02	2018-09-26T16:35:04+02:00	1	en	745	2018.09.26	43,41666667			-23,20833333	68,79166667
80	18	1	1	5	1_5	83,39	sin1	65	1,06	1	0	1	0,212837838	5746,4	12686,8	13518,3	279152	284898,4	291838,8	292670,3	female	United States	1975.04.02	2018-09-26T16:35:04+02:00	1	en	1880	2018.09.26	43,41666667			12,80952381	17,71428571
80	19	1	2	3	2_3	61,32	pul2	65	0,46	1	0	0	-0,331081081	5781,8	7271,7	8047	292671,2	298453	299942,9	300718,2	female	United States	1975.04.02	2018-09-26T16:35:04+02:00	1	en	2725	2018.09.26	43,41666667			-13,5	37,14285714
80	20	1	6	69	6_69	83,33	comd6	1165	0,46	1	1	1	-0,202702703	5813,9	6767,3	8327,1	300719,2	306533,1	307486,5	309046,3	female	United States	1975.04.02	2018-09-26T16:35:04+02:00	1	en	3256	2018.09.26	43,41666667			-30,89473684	67,26315789
80	21	1	2	47	2_47	73,85	pul2	765	1,06	1	1	1	-0,736486486	6585,4	6671,1	7639,1	309047,3	315632,7	315718,4	316686,4	female	United States	1975.04.02	2018-09-26T16:35:04+02:00	1	en	4272	2018.09.26	43,41666667			-27,38095238	59,85714286
80	22	1	5	8	5_8	78,61	var5	165	0,16	1	0	1	0,699324324	5665,3	6943	8006,9	316687,3	322352,6	323630,3	324694,2	female	United States	1975.04.02	2018-09-26T16:35:04+02:00	1	en	4089	2018.09.26	43,41666667			8,444444444	28,33333333
80	23	1	1	20	1_20	79,69	sin1	365	0,16	1	1	0	0,682432432	5717,3	6247,2	6966,7	324695,5	330412,8	330942,7	331662,2	female	United States	1975.04.02	2018-09-26T16:35:04+02:00	1	en	1882	2018.09.26	43,41666667			-5,5	34,94444444
80	24	1	6	14	6_14	77,43	comd6	265	0,16	1	1	1	-0,070945946	5748,8	7703,2	8423,7	331663,4	337412,2	339366,6	340087,1	female	United States	1975.04.02	2018-09-26T16:35:04+02:00	1	en	1834	2018.09.26	43,41666667			-14,625	70,6875
80	25	1	4	11	4_11	83,39	pitu4	165	1,06	1	0	0	-0,543918919	5964	9486,7	10214,3	340088,3	346052,3	349575	350302,6	female	United States	1975.04.02	2018-09-26T16:35:04+02:00	1	en	2157	2018.09.26	43,41666667			3,294117647	34,35294118
80	26	1	4	31	4_31	76,86	pitu4	565	0,07	1	1	0	0,75	5668,6	6382,9	7030,9	350303,5	355972,1	356686,4	357334,4	female	United States	1975.04.02	2018-09-26T16:35:04+02:00	1	en	2561	2018.09.26	43,41666667			6,37037037	38,74074074
80	27	1	7	81	7_81	83,19	comu7	1365	0,46	1	1	1	-0,722972973	5597,2	5519	6270,9	357335,5	362932,7	362854,5	363606,4	female	United States	1975.04.02	2018-09-26T16:35:04+02:00	1	en	2266	2018.09.26	43,41666667			-31	66,47368421
80	28	1	2	62	2_62	71,56	pul2	1065	0,16	1	0	1	0,905405405	5485,2	6143,3	6975,1	363607,2	369092,4	369750,5	370582,3	female	United States	1975.04.02	2018-09-26T16:35:04+02:00	1	en	4459	2018.09.26	43,41666667			-19,33333333	55,14285714
80	29	1	7	25	7_25	77,08	comu7	465	0,07	1	0	1	0,415540541	5808,6	6303	6983	370583,5	376392,1	376886,5	377566,5	female	United States	1975.04.02	2018-09-26T16:35:04+02:00	1	en	4624	2018.09.26	43,41666667			-0,411764706	59,29411765
80	30	1	5	54	5_54	83,3	var5	865	1,96	1	1	1	-0,746621622	4605,5	5719	6470,6	377567,4	382172,9	383286,4	384038	female	United States	1975.04.02	2018-09-26T16:35:04+02:00	1	en	710	2018.09.26	43,41666667			-13,9	39,4
80	31	1	1	38	1_38	79,67	sin1	665	0,16	1	0	1	0,716216216	7153	8686,8	9271,2	384039,1	391192,1	392725,9	393310,3	female	United States	1975.04.02	2018-09-26T16:35:04+02:00	1	en	1883	2018.09.26	43,41666667			-5,2	43,6
80	32	1	3	12	3_12	83,08	pitd3	165	1,96	1	1	0	0,540540541	5961,5	7647,2	8799	393311,3	399272,8	400958,5	402110,3	female	United States	1975.04.02	2018-09-26T16:35:04+02:00	1	en	1468	2018.09.26	43,41666667			-8,6	17,68
80	33	1	4	48	4_48	83,07	pitu4	765	1,96	1	0	0	-0,226351351	4780,4	6966,8	7942,6	402111,5	406891,9	409078,3	410054,1	female	United States	1975.04.02	2018-09-26T16:35:04+02:00	1	en	2930	2018.09.26	43,41666667			-20,52631579	55,42105263
80	34	1	3	78	3_78	83,07	pitd3	1265	1,96	1	0	0	-0,239864865	5197,1	6543,6	9207,6	410054,9	415252	416598,5	419262,5	female	United States	1975.04.02	2018-09-26T16:35:04+02:00	1	en	1014	2018.09.26	43,41666667			-27,89473684	55,78947368
80	35	1	1	58	1_58	83,69	sin1	965	0,76	1	1	1	-0,513513514	7648,9	11086,6	11998,7	419263,6	426912,5	430350,2	431262,3	female	United States	1975.04.02	2018-09-26T16:35:04+02:00	1	en	1733	2018.09.26	43,41666667			-19,2	51,4
80	36	1	1	12	1_12	83,08	sin1	165	1,96	1	0	1	0,131756757	5748,9	9606,9	13070,9	431263,2	437012,1	440870,1	444334,1	female	United States	1975.04.02	2018-09-26T16:35:04+02:00	1	en	1881	2018.09.26	43,41666667			-4,347826087	25,17391304
80	37	1	5	19	5_19	76,77	var5	365	0,07	1	1	0	0,597972973	8179	8750,8	9606,4	444335,1	452514,1	453085,9	453941,5	female	United States	1975.04.02	2018-09-26T16:35:04+02:00	1	en	4526	2018.09.26	43,41666667			2,3125	36,3125
80	38	1	2	6	2_6	62,91	pul2	65	1,96	1	0	1	0,618243243	5692	9584,8	10279,5	453942,4	459634,4	463527,2	464221,9	female	United States	1975.04.02	2018-09-26T16:35:04+02:00	1	en	3919	2018.09.26	43,41666667			-24,5	28,14285714
80	39	1	6	40	6_40	83,06	comd6	665	0,76	1	1	1	-0,929054054	7451,6	7247,2	7958,8	464222,8	471674,4	471470	472181,6	female	United States	1975.04.02	2018-09-26T16:35:04+02:00	1	en	2165	2018.09.26	43,41666667			-27,5	58,6
80	40	1	3	15	3_15	81,46	pitd3	265	0,46	1	1	0	0,084459459	8071,3	9359,2	9926,8	472182,9	480254,2	481542,1	482109,7	female	United States	1975.04.02	2018-09-26T16:35:04+02:00	1	en	1519	2018.09.26	43,41666667			-12,2	31,8
80	41	1	5	76	5_76	83,41	var5	1265	0,76	1	0	0	-0,922297297	8043,8	9455,5	10311,6	482110,7	490154,5	491566,2	492422,3	female	United States	1975.04.02	2018-09-26T16:35:04+02:00	1	en	1690	2018.09.26	43,41666667			-17,90909091	64
80	42	1	6	78	6_78	84,8	comd6	1265	1,96	1	1	1	-0,763513514	5630,8	9758,6	10430,1	492423,4	498054,2	502182	502853,5	female	United States	1975.04.02	2018-09-26T16:35:04+02:00	1	en	3308	2018.09.26	43,41666667			-25	59,72727273
80	43	1	4	64	4_64	83,69	pitu4	1065	0,76	1	1	1	-1	8249	8358,9	9086,7	502854,9	511103,9	511213,8	511941,6	female	United States	1975.04.02	2018-09-26T16:35:04+02:00	1	en	3856	2018.09.26	43,41666667			-23,64705882	66,29411765
80	44	1	2	59	2_59	74,84	pul2	965	1,06	1	0	1	0,476351351	8261,6	9063,2	9758,6	511942,7	520204,3	521005,9	521701,3	female	United States	1975.04.02	2018-09-26T16:35:04+02:00	1	en	4408	2018.09.26	43,41666667			-18,07692308	65,76923077
80	45	1	7	75	7_75	84,27	comu7	1265	0,46	1	1	1	-0,27027027	8262,2	10135,6	10791,5	521702,2	529964,4	531837,8	532493,7	female	United States	1975.04.02	2018-09-26T16:35:04+02:00	1	en	2193	2018.09.26	43,41666667			-11,45833333	75,33333333
80	46	1	4	51	4_51	81,46	pitu4	865	0,46	1	1	1	-0,547297297	8309,4	8927	9678,9	532494,7	540804,1	541421,7	542173,6	female	United States	1975.04.02	2018-09-26T16:35:04+02:00	1	en	3573	2018.09.26	43,41666667			-10,42857143	70,14285714
80	47	1	5	39	5_39	82,04	var5	665	0,46	1	0	1	0,418918919	8149,1	9703,5	10327,3	542174,6	550323,7	551878,1	552501,9	female	United States	1975.04.02	2018-09-26T16:35:04+02:00	1	en	635	2018.09.26	43,41666667			-12,1	35,3
80	48	1	2	33	2_33	71,94	pul2	565	0,46	1	0	1	0,746621622	8780,8	8750,2	9677,9	552503,3	561284,1	561253,5	562181,2	female	United States	1975.04.02	2018-09-26T16:35:04+02:00	1	en	4234	2018.09.26	43,41666667			-23,05555556	53,83333333
80	49	1	4	22	4_22	83,69	pitu4	365	0,76	1	1	1	-0,192567568	8881,3	9039,1	9702,8	562182,7	571064	571221,8	571885,5	female	United States	1975.04.02	2018-09-26T16:35:04+02:00	1	en	2251	2018.09.26	43,41666667			-7,2	37,8
80	50	1	2	69	2_69	73,69	pul2	1165	0,46	1	1	0	0,935810811	8857,7	8503,1	9383	571886,3	580744	580389,4	581269,3	female	United States	1975.04.02	2018-09-26T16:35:04+02:00	1	en	4609	2018.09.26	43,41666667			-13,28571429	59,4
80	51	1	3	47	3_47	83,39	pitd3	765	1,06	1	0	0	-0,341216216	9673,1	11319,2	12015,2	581270,2	590943,3	592589,4	593285,4	female	United States	1975.04.02	2018-09-26T16:35:04+02:00	1	en	2256	2018.09.26	43,41666667			-19,6	51,5
80	52	1	3	50	3_50	79,67	pitd3	865	0,16	1	1	1	-0,364864865	9597,5	15471,6	16086,6	593286,4	602883,9	608758	609373	female	United States	1975.04.02	2018-09-26T16:35:04+02:00	1	en	3976	2018.09.26	43,41666667			-0,2	36,65
80	53	1	7	74	7_74	81,95	comu7	1265	0,16	1	0	0	-0,391891892	9579	12623,4	13454,8	609374,3	618953,3	621997,7	622829,1	female	United States	1975.04.02	2018-09-26T16:35:04+02:00	1	en	1980	2018.09.26	43,41666667			-20,72	71,6
83	5	1	3	71	3_71	83,39	pitd3	1165	1,06	1	1	1	-0,097972973	4550,9	5922,4	6791,4	71107	75657,9	77029,4	77898,4	female	United States	1997.07.05	2018-09-26T18:55:10+02:00	1	en	4129	2018.09.26	21,16666667			-32,94444444	55,88888889
83	6	1	3	62	3_62	79,66	pitd3	1065	0,16	1	0	1	0,516891892	4444,9	6622,8	7322,5	77900,4	82345,3	84523,2	85222,9	female	United States	1997.07.05	2018-09-26T18:55:10+02:00	1	en	4019	2018.09.26	21,16666667			2,16	46,32
83	7	1	4	64	4_64	83,69	pitu4	1065	0,76	1	1	1	-0,293918919	4481,3	4122,3	5079,8	85224,7	89706	89347	90304,5	female	United States	1997.07.05	2018-09-26T18:55:10+02:00	1	en	2544	2018.09.26	21,16666667			-23,64705882	66,29411765
83	8	1	6	21	6_21	80,08	comd6	365	0,46	1	1	1	-0,486486486	4626,7	3485,3	7698,9	90305,7	94932,4	93791	98004,6	female	United States	1997.07.05	2018-09-26T18:55:10+02:00	1	en	1157	2018.09.26	21,16666667			-11,82352941	43,58823529
83	9	1	6	77	6_77	84,66	comd6	1265	1,06	1	0	1	0,320945946	4638,8	4860,8	5624,8	98006,1	102644,9	102866,9	103630,9	female	United States	1997.07.05	2018-09-26T18:55:10+02:00	1	en	4253	2018.09.26	21,16666667			-31,05	73
83	10	1	4	1	4_1	76,62	pitu4	65	0,07	1	0	1	1	4417,4	5108,7	6472,7	103632,5	108049,9	108741,2	110105,2	female	United States	1997.07.05	2018-09-26T18:55:10+02:00	1	en	4738	2018.09.26	21,16666667			1,619047619	28,42857143
83	11	1	2	42	2_42	73,02	pul2	665	1,96	1	1	1	-1	3879,6	2686,2	5796,2	110106,9	113986,5	112793,1	115903,1	female	United States	1997.07.05	2018-09-26T18:55:10+02:00	1	en	3934	2018.09.26	21,16666667			-26,35294118	69,52941176
83	12	1	5	70	5_70	82,45	var5	1165	0,76	1	0	1	0,452702703	4327,7	4028,5	4913	115904,8	120232,5	119933,3	120817,8	female	United States	1997.07.05	2018-09-26T18:55:10+02:00	1	en	1056	2018.09.26	21,16666667			-14,8	61
83	13	1	7	29	7_29	82,43	comu7	465	1,06	1	1	1	-0,358108108	4428,5	4879,5	5781,6	120819,6	125248,1	125699,1	126601,2	female	United States	1997.07.05	2018-09-26T18:55:10+02:00	1	en	1127	2018.09.26	21,16666667			-28,79166667	71
83	14	1	6	27	6_27	81,6	comd6	465	0,46	1	1	0	0,52027027	4450,7	5055,2	5942,4	126602,7	131053,4	131657,9	132545,1	female	United States	1997.07.05	2018-09-26T18:55:10+02:00	1	en	2963	2018.09.26	21,16666667			-18,61111111	47,05555556
83	15	1	1	52	1_52	83,69	sin1	865	0,76	1	0	1	0,875	4636,5	4548,8	5382,6	132546,8	137183,3	137095,6	137929,4	female	United States	1997.07.05	2018-09-26T18:55:10+02:00	1	en	2359	2018.09.26	21,16666667			-16,26315789	51,21052632
83	16	1	4	23	4_23	83,39	pitu4	365	1,06	1	0	1	0,530405405	4499,8	4392,2	5192,7	137931	142430,8	142323,2	143123,7	female	United States	1997.07.05	2018-09-26T18:55:10+02:00	1	en	1357	2018.09.26	21,16666667			3,791666667	44,29166667
83	17	1	6	69	6_69	83,33	comd6	1165	0,46	1	1	0	0,932432432	4646	5813,5	6671,4	143125,4	147771,4	148938,9	149796,8	female	United States	1997.07.05	2018-09-26T18:55:10+02:00	1	en	4153	2018.09.26	21,16666667			-30,89473684	67,26315789
83	18	1	4	5	4_5	83,39	pitu4	65	1,06	1	0	1	0,75	4544,5	4146,9	4872,4	149798,3	154342,8	153945,2	154670,7	female	United States	1997.07.05	2018-09-26T18:55:10+02:00	1	en	1148	2018.09.26	21,16666667			2,833333333	16,77777778
83	19	1	1	5	1_5	83,39	sin1	65	1,06	1	0	1	0,942567568	4477	4118,7	4876,5	154672,3	159149,3	158791	159548,8	female	United States	1997.07.05	2018-09-26T18:55:10+02:00	1	en	1933	2018.09.26	21,16666667			12,80952381	17,71428571
83	20	1	7	75	7_75	84,27	comu7	1265	0,46	1	1	0	0,814189189	4660,6	4022,5	4868,6	159550,6	164211,2	163573,1	164419,2	female	United States	1997.07.05	2018-09-26T18:55:10+02:00	1	en	1976	2018.09.26	21,16666667			-11,45833333	75,33333333
83	21	1	7	8	7_8	74,21	comu7	165	0,16	1	1	1	-0,550675676	4318,2	3615,6	4507	164421	168739,2	168036,6	168928	female	United States	1997.07.05	2018-09-26T18:55:10+02:00	1	en	4421	2018.09.26	21,16666667			-1,823529412	52,05882353
83	22	1	1	38	1_38	79,67	sin1	665	0,16	1	0	1	0,942567568	4337,5	3214	5461,3	168929,6	173267,1	172143,6	174390,9	female	United States	1997.07.05	2018-09-26T18:55:10+02:00	1	en	1935	2018.09.26	21,16666667			-5,2	43,6
83	23	1	4	62	4_62	79,66	pitu4	1065	0,16	1	1	0	1	4563,7	4372,8	5302,7	174392,4	178956,1	178765,2	179695,1	female	United States	1997.07.05	2018-09-26T18:55:10+02:00	1	en	2500	2018.09.26	21,16666667			-0,238095238	51,04761905
83	24	1	2	55	2_55	68,29	pul2	965	0,07	1	1	0	0,472972973	4808,9	4058,4	5000,2	179696,6	184505,5	183755	184696,8	female	United States	1997.07.05	2018-09-26T18:55:10+02:00	1	en	1029	2018.09.26	21,16666667			-12,13333333	62,8
83	25	1	5	21	5_21	82,17	var5	365	0,46	1	0	1	0,199324324	4518,2	5606	6331,8	184701	189219,2	190307	191032,8	female	United States	1997.07.05	2018-09-26T18:55:10+02:00	1	en	3352	2018.09.26	21,16666667			6	22,38888889
83	26	1	3	29	3_29	83,39	pitd3	465	1,06	1	0	1	0,817567568	4384,2	4054,3	4824,6	191034,7	195418,9	195089	195859,3	female	United States	1997.07.05	2018-09-26T18:55:10+02:00	1	en	3910	2018.09.26	21,16666667			-25,94444444	40,33333333
83	27	1	5	41	5_41	83,97	var5	665	1,06	1	1	0	0,922297297	4342,6	4594,5	5334,9	195861,8	200204,4	200456,3	201196,7	female	United States	1997.07.05	2018-09-26T18:55:10+02:00	1	en	4481	2018.09.26	21,16666667			-19,77272727	46,04545455
83	28	1	1	43	1_43	76,85	sin1	765	0,07	1	1	0	0,712837838	4367,9	3250,6	6604,5	201198,6	205566,5	204449,2	207803,1	female	United States	1997.07.05	2018-09-26T18:55:10+02:00	1	en	1936	2018.09.26	21,16666667			-4,133333333	39,46666667
83	29	1	5	37	5_37	76,51	var5	665	0,07	1	0	1	0,888513514	4541,5	3005,9	4942,3	207804,7	212346,2	210810,6	212747	female	United States	1997.07.05	2018-09-26T18:55:10+02:00	1	en	3699	2018.09.26	21,16666667			0,9	45,55
83	30	1	5	3	5_3	82,61	var5	65	0,46	1	0	1	1	4659,3	3298,7	5206,8	212749	217408,3	216047,7	217955,8	female	United States	1997.07.05	2018-09-26T18:55:10+02:00	1	en	2814	2018.09.26	21,16666667			4,777777778	24,27777778
83	31	1	6	32	6_32	79,97	comd6	565	0,16	1	1	0	0,564189189	4535,7	3634,4	4543,2	217957,8	222493,5	221592,2	222501	female	United States	1997.07.05	2018-09-26T18:55:10+02:00	1	en	3623	2018.09.26	21,16666667			-19,28571429	49,76190476
83	32	1	2	47	2_47	73,85	pul2	765	1,06	1	1	1	-0,706081081	4913,5	3782,7	7068,2	222502,6	227416,1	226285,3	229570,8	female	United States	1997.07.05	2018-09-26T18:55:10+02:00	1	en	4102	2018.09.26	21,16666667			-27,38095238	59,85714286
83	33	1	1	66	1_66	83,07	sin1	1065	1,96	1	0	0	-0,405405405	3881,2	3630,7	4668,6	229572,3	233453,5	233203	234240,9	female	United States	1997.07.05	2018-09-26T18:55:10+02:00	1	en	2486	2018.09.26	21,16666667			-19,64	49
83	34	1	7	60	7_60	81,15	comu7	965	1,96	1	1	1	-0,831081081	3808,7	3037,3	3819,1	234242,1	238050,8	237279,4	238061,2	female	United States	1997.07.05	2018-09-26T18:55:10+02:00	1	en	1755	2018.09.26	21,16666667			-31,7826087	70,04347826
83	35	1	3	73	3_73	76,83	pitd3	1265	0,07	1	0	1	1	4562,1	3116	5934	238063	242625,1	241179	243997	female	United States	1997.07.05	2018-09-26T18:55:10+02:00	1	en	4650	2018.09.26	21,16666667			8,347826087	53,56521739
83	36	1	2	49	2_49	67,89	pul2	865	0,07	1	1	1	-0,5	4548,4	3170,3	5084,3	243998,7	248547,1	247169	249083	female	United States	1997.07.05	2018-09-26T18:55:10+02:00	1	en	4583	2018.09.26	21,16666667			-14,11111111	43,05555556
83	37	1	1	73	1_73	76,83	sin1	1265	0,07	1	1	0	0,510135135	4686,2	4556,5	5530,4	249084,6	253770,8	253641,1	254615	female	United States	1997.07.05	2018-09-26T18:55:10+02:00	1	en	2570	2018.09.26	21,16666667			5,4	49,6
83	38	1	7	38	7_38	79,46	comu7	665	0,16	1	0	1	0,429054054	4458,8	3894,8	4740,1	254616,9	259075,7	258511,7	259357	female	United States	1997.07.05	2018-09-26T18:55:10+02:00	1	en	1669	2018.09.26	21,16666667			-6,04	64,04
83	39	1	7	49	7_49	75,06	comu7	865	0,07	1	0	1	0,570945946	4615,4	3830,7	5741,9	259358,8	263974,2	263189,5	265100,7	female	United States	1997.07.05	2018-09-26T18:55:10+02:00	1	en	1700	2018.09.26	21,16666667			10	44,3
83	40	1	2	31	2_31	65,51	pul2	565	0,07	1	1	1	-0,601351351	4515,6	3749,2	4834,9	265102,2	269617,8	268851,4	269937,1	female	United States	1997.07.05	2018-09-26T18:55:10+02:00	1	en	3005	2018.09.26	21,16666667			2,652173913	48,04347826
83	41	1	3	72	3_72	83,07	pitd3	1165	1,96	1	1	0	0,695945946	4020,2	2676,5	4940,2	269938,6	273958,8	272615,1	274878,8	female	United States	1997.07.05	2018-09-26T18:55:10+02:00	1	en	4520	2018.09.26	21,16666667			-20,29411765	40,94117647
83	42	1	2	11	2_11	67,24	pul2	165	1,06	1	0	0	-0,834459459	4303,1	3327	5980,9	274880,3	279183,4	278207,3	280861,2	female	United States	1997.07.05	2018-09-26T18:55:10+02:00	1	en	2853	2018.09.26	21,16666667			-25,5	35,25
83	43	1	7	23	7_23	81,15	comu7	365	1,06	1	0	0	0,449324324	4613,2	3642,4	6185,8	280862,8	285476	284505,2	287048,6	female	United States	1997.07.05	2018-09-26T18:55:10+02:00	1	en	976	2018.09.26	21,16666667			-24,05882353	63,47058824
83	44	1	3	19	3_19	76,9	pitd3	365	0,07	1	1	0	1	4579	3093,9	5689,5	287050,1	291629,1	290144	292739,6	female	United States	1997.07.05	2018-09-26T18:55:10+02:00	1	en	3770	2018.09.26	21,16666667			3,947368421	39,42105263
83	45	1	5	54	5_54	83,3	var5	865	1,96	1	0	1	0,422297297	4089,2	4357,8	5163,7	292741,3	296830,5	297099,1	297905	female	United States	1997.07.05	2018-09-26T18:55:10+02:00	1	en	4761	2018.09.26	21,16666667			-13,9	39,4
83	46	1	6	53	6_53	81,56	comd6	865	1,06	1	1	0	0,415540541	4310,8	3124,8	6346,7	297906,6	302217,4	301031,4	304253,3	female	United States	1997.07.05	2018-09-26T18:55:10+02:00	1	en	4027	2018.09.26	21,16666667			-29,75	60,25
83	47	1	5	28	5_28	82,76	var5	465	0,76	1	0	1	0,537162162	4533,8	4166,7	5069,5	304255	308788,8	308421,7	309324,5	female	United States	1997.07.05	2018-09-26T18:55:10+02:00	1	en	3635	2018.09.26	21,16666667			-3,666666667	22,73333333
83	48	1	3	14	3_14	79,71	pitd3	265	0,16	1	0	1	1	4571	3395	6131,6	309326,3	313897,3	312721,3	315457,9	female	United States	1997.07.05	2018-09-26T18:55:10+02:00	1	en	1585	2018.09.26	21,16666667			-2,666666667	37,13333333
83	49	1	4	12	4_12	83,08	pitu4	165	1,96	1	1	0	0,503378378	4032,8	3501,1	4342,5	315460,6	319493,4	318961,7	319803,1	female	United States	1997.07.05	2018-09-26T18:55:10+02:00	1	en	1247	2018.09.26	21,16666667			2,382352941	27,97058824
83	50	1	4	26	4_26	79,68	pitu4	465	0,16	1	1	0	1	4262,1	2599,3	6547,4	319805,7	324067,8	322405	326353,1	female	United States	1997.07.05	2018-09-26T18:55:10+02:00	1	en	1443	2018.09.26	21,16666667			5,5	33,33333333
83	51	1	2	33	2_33	71,94	pul2	565	0,46	1	0	0	-0,959459459	4585,6	2820,2	5145,7	326355	330940,6	329175,2	331500,7	female	United States	1997.07.05	2018-09-26T18:55:10+02:00	1	en	3082	2018.09.26	21,16666667			-23,05555556	53,83333333
83	52	1	1	36	1_36	83,07	sin1	565	1,96	1	0	1	0,614864865	4013	3136,1	4491,1	331502	335515	334638,1	335993,1	female	United States	1997.07.05	2018-09-26T18:55:10+02:00	1	en	1934	2018.09.26	21,16666667			-9,95	40,85
83	53	1	6	25	6_25	75,92	comd6	465	0,07	1	1	0	0,60472973	4303,4	3516,9	4672	335995	340298,4	339511,9	340667	female	United States	1997.07.05	2018-09-26T18:55:10+02:00	1	en	2206	2018.09.26	21,16666667			1,7	54,45
84	5	1	7	39	7_39	81,88	comu7	665	0,46	1	1	0	0,027027027	4102,6	12359,9	15479,7	225200,9	229303,5	237560,8	240680,6	male	Hungary	1964.05.29	2018-09-26T19:21:41+02:00	1	hu	1337	2018.09.26	54,33333333			-28,47368421	67,78947368
84	6	1	5	30	5_30	82,1	var5	465	1,96	1	0	1	0,550675676	3658,9	7398,2	8494,2	240682,3	244341,2	248080,5	249176,5	male	Hungary	1964.05.29	2018-09-26T19:21:41+02:00	1	hu	1269	2018.09.26	54,33333333			-6,318181818	24,40909091
84	7	1	2	8	2_8	63,61	pul2	165	0,16	1	1	0	0,432432432	3703,4	3975	5063,2	249177,8	252881,2	253152,8	254241	male	Hungary	1964.05.29	2018-09-26T19:21:41+02:00	1	hu	2924	2018.09.26	54,33333333			-2,909090909	31
84	8	1	6	10	6_10	78,36	comd6	165	0,76	1	1	0	0,712837838	3856,8	4820,8	6676,4	254243,9	258100,7	259064,7	260920,3	male	Hungary	1964.05.29	2018-09-26T19:21:41+02:00	1	hu	3678	2018.09.26	54,33333333			-13,65	41,3
84	9	1	3	83	3_83	83,39	pitd3	1365	1,06	1	0	1	1	4218,7	5455,6	6654,7	260921,6	265140,3	266377,2	267576,3	male	Hungary	1964.05.29	2018-09-26T19:21:41+02:00	1	hu	2045	2018.09.26	54,33333333	29/04/1968	1968.04.29	-23,3125	45,3125
84	10	1	1	19	1_19	76,9	sin1	365	0,07	1	1	0	0,665540541	4102,6	4983,2	5782,9	267577,6	271680,2	272560,8	273360,5	male	Hungary	1964.05.29	2018-09-26T19:21:41+02:00	1	hu	1986	2018.09.26	54,33333333			4,117647059	39,47058824
84	11	1	7	53	7_53	81,36	comu7	865	1,06	1	0	1	0,97972973	4137,3	4150,6	5269	273363	277500,3	277513,6	278632	male	Hungary	1964.05.29	2018-09-26T19:21:41+02:00	1	hu	3285	2018.09.26	54,33333333			-32,5	67,36363636
84	12	1	2	42	2_42	73,02	pul2	665	1,96	1	1	0	1	4065,6	4350,2	5413,2	278634,9	282700,5	282985,1	284048,1	male	Hungary	1964.05.29	2018-09-26T19:21:41+02:00	1	hu	4014	2018.09.26	54,33333333			-26,35294118	69,52941176
84	13	1	3	24	3_24	83,08	pitd3	365	1,96	1	0	1	1	3609,1	3766,4	6805,6	284050,7	287659,8	287817,1	290856,3	male	Hungary	1964.05.29	2018-09-26T19:21:41+02:00	1	hu	3863	2018.09.26	54,33333333			-9,833333333	14,41666667
84	14	1	5	51	5_51	82,44	var5	865	0,46	1	1	0	0,939189189	3843,8	4959,3	5967,5	290857,5	294701,3	295816,8	296825	male	Hungary	1964.05.29	2018-09-26T19:21:41+02:00	1	hu	2899	2018.09.26	54,33333333			-6,066666667	46,4
84	15	1	1	65	1_65	83,39	sin1	1065	1,06	1	0	1	1	3933,5	3389,7	4565,3	296827	300760,5	300216,7	301392,3	male	Hungary	1964.05.29	2018-09-26T19:21:41+02:00	1	hu	1989	2018.09.26	54,33333333			-12,85714286	38,14285714
84	16	1	5	66	5_66	83,28	var5	1065	1,96	1	0	1	1	3726,6	4311	5174,9	301393,6	305120,2	305704,6	306568,5	male	Hungary	1964.05.29	2018-09-26T19:21:41+02:00	1	hu	3375	2018.09.26	54,33333333			-24,88235294	60,17647059
84	17	1	2	57	2_57	72,91	pul2	965	0,46	1	1	0	1	3790,5	3094,9	4046,5	306569,9	310360,4	309664,8	310616,4	male	Hungary	1964.05.29	2018-09-26T19:21:41+02:00	1	hu	674	2018.09.26	54,33333333			-22,30769231	57,84615385
84	18	1	4	57	4_57	82,71	pitu4	965	0,46	1	1	1	-0,179054054	3822,4	3726,7	4791,2	310617,8	314440,2	314344,5	315409	male	Hungary	1964.05.29	2018-09-26T19:21:41+02:00	1	hu	3727	2018.09.26	54,33333333			-19,27777778	70,22222222
84	19	1	3	10	3_10	81,94	pitd3	165	0,76	1	0	1	0,929054054	3740,5	3725,6	4853,2	315411,4	319151,9	319137	320264,6	male	Hungary	1964.05.29	2018-09-26T19:21:41+02:00	1	hu	2994	2018.09.26	54,33333333			0,153846154	23,76923077
84	20	1	6	63	6_63	82,04	comd6	1065	0,46	1	1	0	1	3805,9	3638,4	8086,7	320266,2	324072,1	323904,6	328352,9	male	Hungary	1964.05.29	2018-09-26T19:21:41+02:00	1	hu	2856	2018.09.26	54,33333333			-23,55	68,2
84	21	1	1	84	1_84	83,07	sin1	1365	1,96	1	1	1	-0,047297297	3637,8	4670,7	5638,2	328354,1	331991,9	333024,8	333992,3	male	Hungary	1964.05.29	2018-09-26T19:21:41+02:00	1	hu	2842	2018.09.26	54,33333333			-30,86363636	59,77272727
84	22	1	2	66	2_66	74,98	pul2	1065	1,96	1	0	1	0,27027027	3558,2	2894,4	3718,7	333993,9	337552,1	336888,3	337712,6	male	Hungary	1964.05.29	2018-09-26T19:21:41+02:00	1	hu	1330	2018.09.26	54,33333333			-26,41176471	66,47058824
84	23	1	6	32	6_32	79,97	comd6	565	0,16	1	0	1	-0,179054054	3778	7510,3	8438,4	337714,5	341492,5	345224,8	346152,9	male	Hungary	1964.05.29	2018-09-26T19:21:41+02:00	1	hu	644	2018.09.26	54,33333333			-19,28571429	49,76190476
84	24	1	7	11	7_11	78,55	comu7	165	1,06	1	1	0	-0,047297297	3858,8	6438,2	7438	346154,4	350013,2	352592,6	353592,4	male	Hungary	1964.05.29	2018-09-26T19:21:41+02:00	1	hu	3839	2018.09.26	54,33333333			-15,28	46,32
84	25	1	6	84	6_84	82,85	comd6	1365	1,96	1	0	1	0,222972973	3578	3910,8	4759	353593,9	357171,9	357504,7	358352,9	male	Hungary	1964.05.29	2018-09-26T19:21:41+02:00	1	hu	3761	2018.09.26	54,33333333			-30,31578947	60,31578947
84	26	1	4	11	4_11	83,39	pitu4	165	1,06	1	0	0	-0,253378378	3777,2	4102	5069,8	358354,5	362131,7	362456,5	363424,3	male	Hungary	1964.05.29	2018-09-26T19:21:41+02:00	1	hu	2150	2018.09.26	54,33333333			3,294117647	34,35294118
84	27	1	2	77	2_77	76,1	pul2	1265	1,06	1	1	0	0,320945946	3987,4	4710,7	5598,8	363425,7	367413,1	368136,4	369024,5	male	Hungary	1964.05.29	2018-09-26T19:21:41+02:00	1	hu	1531	2018.09.26	54,33333333			-28,63157895	70,78947368
84	28	1	7	49	7_49	75,06	comu7	865	0,07	1	1	0	0,300675676	3786,5	4038,7	4918,7	369025,8	372812,3	373064,5	373944,5	male	Hungary	1964.05.29	2018-09-26T19:21:41+02:00	1	hu	2158	2018.09.26	54,33333333			10	44,3
84	29	1	4	63	4_63	82,71	pitu4	1065	0,46	1	0	1	-0,016891892	3805,2	4613,8	5661,4	373946,9	377752,1	378560,7	379608,3	male	Hungary	1964.05.29	2018-09-26T19:21:41+02:00	1	hu	4179	2018.09.26	54,33333333			-18,78947368	60,84210526
84	30	1	7	74	7_74	81,95	comu7	1265	0,16	1	1	0	0,182432432	3842	4063	4902,6	379609,7	383451,7	383672,7	384512,3	male	Hungary	1964.05.29	2018-09-26T19:21:41+02:00	1	hu	3316	2018.09.26	54,33333333			-20,72	71,6
84	31	1	1	22	1_22	83,69	sin1	365	0,76	1	0	1	0,233108108	3838,9	6119	7014,1	384514,2	388353,1	390633,2	391528,3	male	Hungary	1964.05.29	2018-09-26T19:21:41+02:00	1	hu	1987	2018.09.26	54,33333333			1,05	33,3
84	32	1	2	15	2_15	67,38	pul2	265	0,46	1	1	0	0,334459459	3881	2782,3	5989,5	391530,8	395411,8	394313,1	397520,3	male	Hungary	1964.05.29	2018-09-26T19:21:41+02:00	1	hu	3435	2018.09.26	54,33333333			-36,06666667	58,93333333
84	33	1	6	73	6_73	78,61	comd6	1265	0,07	1	0	0	0,415540541	3929,9	3533,9	4759,9	397521,9	401451,8	401055,8	402281,8	male	Hungary	1964.05.29	2018-09-26T19:21:41+02:00	1	hu	3487	2018.09.26	54,33333333			-5,0625	53,6875
84	34	1	3	2	3_2	79,84	pitd3	65	0,16	1	1	0	0,054054054	3908	6453	7515,7	402284,4	406192,4	408737,4	409800,1	male	Hungary	1964.05.29	2018-09-26T19:21:41+02:00	1	hu	2062	2018.09.26	54,33333333	29/04/1968	1968.04.29	-3	35,14285714
84	35	1	2	28	2_28	72,05	pul2	465	0,76	1	1	0	0,324324324	4069,7	4422,1	5453,8	409802,4	413872,1	414224,5	415256,2	male	Hungary	1964.05.29	2018-09-26T19:21:41+02:00	1	hu	3616	2018.09.26	54,33333333			-17,13636364	46,63636364
84	36	1	4	16	4_16	81,94	pitu4	265	0,76	1	0	1	0,287162162	5155,4	6070,9	7054,5	415257,6	420413	421328,5	422312,1	male	Hungary	1964.05.29	2018-09-26T19:21:41+02:00	1	hu	2434	2018.09.26	54,33333333			-4,666666667	34,47619048
84	37	1	5	55	5_55	76,26	var5	965	0,07	1	0	1	0,199324324	3816,5	3805,5	4669,1	422315	426131,5	426120,5	426984,1	male	Hungary	1964.05.29	2018-09-26T19:21:41+02:00	1	hu	3161	2018.09.26	54,33333333			-0,058823529	46
84	38	1	1	70	1_70	83,69	sin1	1165	0,76	1	1	0	0,324324324	3886,1	2814,2	6878,8	426986,4	430872,5	429800,6	433865,2	male	Hungary	1964.05.29	2018-09-26T19:21:41+02:00	1	hu	2307	2018.09.26	54,33333333			-19,27777778	51,55555556
84	39	1	6	78	6_78	84,8	comd6	1265	1,96	1	1	0	0,219594595	3705,05,01	4318	5205	433866,6	437572,1	438184,6	439072,1	male	Hungary	1964.05.29	2018-09-26T19:21:41+02:00	1	hu	3593	2018.09.26	54,33333333			-25	59,72727273
84	40	1	1	53	1_53	83,39	sin1	865	1,06	1	0	1	0,317567568	3719	3071,2	3966,8	439073,5	442792,5	442144,7	443040,3	male	Hungary	1964.05.29	2018-09-26T19:21:41+02:00	1	hu	1988	2018.09.26	54,33333333			-20,85	46,1
84	41	1	4	76	4_76	81,93	pitu4	1265	0,76	1	1	0	0,192567568	3830,05,01	3014,8	6198,2	443041,9	446872,4	446056,7	449240,1	male	Hungary	1964.05.29	2018-09-26T19:21:41+02:00	1	hu	4248	2018.09.26	54,33333333			-26,26086957	60,95652174
84	42	1	5	70	5_70	82,45	var5	1165	0,76	1	1	0	0,253378378	3770,4	2582,4	5655	449242,3	453012,7	451824,7	454897,3	male	Hungary	1964.05.29	2018-09-26T19:21:41+02:00	1	hu	3591	2018.09.26	54,33333333			-14,8	61
84	43	1	7	43	7_43	76,08	comu7	765	0,07	1	0	0	0,057432432	3853,5	5797,5	6893,1	454899,3	458752,8	460696,8	461792,4	male	Hungary	1964.05.29	2018-09-26T19:21:41+02:00	1	hu	1404	2018.09.26	54,33333333			4,227272727	48,09090909
84	44	1	3	7	3_7	77	pitd3	165	0,07	1	1	0	0,158783784	3838,1	4854,4	5742,3	461794	465632,1	466648,4	467536,3	male	Hungary	1964.05.29	2018-09-26T19:21:41+02:00	1	hu	2473	2018.09.26	54,33333333			1,952380952	37,38095238
84	45	1	7	37	7_37	77,19	comu7	665	0,07	1	1	0	0,094594595	3855,6	3976,1	4734,7	467537,6	471393,2	471513,7	472272,3	male	Hungary	1964.05.29	2018-09-26T19:21:41+02:00	1	hu	3922	2018.09.26	54,33333333			2,19047619	61,38095238
84	46	1	5	36	5_36	82,08	var5	565	1,96	1	0	1	0,300675676	3638,5	2990,7	3974,9	472273,7	475912,2	475264,4	476248,6	male	Hungary	1964.05.29	2018-09-26T19:21:41+02:00	1	hu	1310	2018.09.26	54,33333333			-3,357142857	36,35714286
84	47	1	4	42	4_42	83,07	pitu4	665	1,96	1	0	0	-0,158783784	3541,3	3486,4	4541,1	476251	479792,3	479737,4	480792,1	male	Hungary	1964.05.29	2018-09-26T19:21:41+02:00	1	hu	3654	2018.09.26	54,33333333			-11,61538462	46,46153846
84	48	1	3	47	3_47	83,39	pitd3	765	1,06	1	1	1	-0,152027027	3738,9	3366,9	4238,9	480793,6	484532,5	484160,5	485032,5	male	Hungary	1964.05.29	2018-09-26T19:21:41+02:00	1	hu	3897	2018.09.26	54,33333333			-19,6	51,5
84	49	1	4	19	4_19	76,9	pitu4	365	0,07	1	1	0	0,195945946	3755,9	3180,5	3963,7	485036,2	488792,1	488216,7	488999,9	male	Hungary	1964.05.29	2018-09-26T19:21:41+02:00	1	hu	3252	2018.09.26	54,33333333			11,8125	37
84	50	1	1	69	1_69	82,71	sin1	1165	0,46	1	0	1	0,726351351	3830,8	3501,8	4557,5	489002,8	492833,6	492504,6	493560,3	male	Hungary	1964.05.29	2018-09-26T19:21:41+02:00	1	hu	2186	2018.09.26	54,33333333			-17,8	60,6
84	51	1	5	13	5_13	76,23	var5	265	0,07	1	0	1	0,608108108	3850,1	3798,7	4694,2	493561,9	497412	497360,6	498256,1	male	Hungary	1964.05.29	2018-09-26T19:21:41+02:00	1	hu	4352	2018.09.26	54,33333333			5,666666667	30,16666667
84	52	1	6	55	6_55	76,49	comd6	965	0,07	1	1	0	0,266891892	3795,7	3831,4	4686,8	498257,5	502053,2	502088,9	502944,3	male	Hungary	1964.05.29	2018-09-26T19:21:41+02:00	1	hu	1998	2018.09.26	54,33333333			-18,75	62,8
84	53	1	3	59	3_59	83,39	pitd3	965	1,06	1	0	1	0,432432432	3847,8	5238,2	5990	502946,3	506794,1	508184,5	508936,3	male	Hungary	1964.05.29	2018-09-26T19:21:41+02:00	1	hu	1720	2018.09.26	54,33333333			-24,61538462	47,53846154
85	5	1	6	21	6_21	80,08	comd6	365	0,46	1	1	1	-1	3236	5102	6230	11569646	11572882	11574748	11575876	female	France	1968.04.29	2018-09-27T10:25:35+02:00	1	en	686	2018.09.27	50,41666667			-11,82352941	43,58823529
85	6	1	3	67	3_67	76,25	pitd3	1165	0,07	1	0	1	0,932432432	3246	3930	5070	11575894	11579140	11579824	11580964	female	France	1968.04.29	2018-09-27T10:25:35+02:00	1	en	4181	2018.09.27	50,41666667			1,166666667	48,58333333
85	7	1	3	21	3_21	81,46	pitd3	365	0,46	1	1	0	0,611486486	3232	6012	7106	11580986	11584218	11586998	11588092	female	France	1968.04.29	2018-09-27T10:25:35+02:00	1	en	1862	2018.09.27	50,41666667			-12,56521739	39,43478261
85	8	1	5	66	5_66	83,28	var5	1065	1,96	1	1	1	-1	3420	3622	4548	11588104	11591524	11591726	11592652	female	France	1968.04.29	2018-09-27T10:25:35+02:00	1	en	4543	2018.09.27	50,41666667			-24,88235294	60,17647059
85	9	1	4	31	4_31	76,86	pitu4	565	0,07	1	0	1	0,939189189	3218	6830	8144	11592664	11595882	11599494	11600808	female	France	1968.04.29	2018-09-27T10:25:35+02:00	1	en	1340	2018.09.27	50,41666667			6,37037037	38,74074074
85	11	1	6	15	6_15	79,75	comd6	265	0,46	1	1	1	-1	3502	3704	4550	11610706	11614208	11614410	11615256	female	France	1968.04.29	2018-09-27T10:25:35+02:00	1	en	617	2018.09.27	50,41666667			-25,86666667	37,8
85	12	1	7	1	7_1	69,77	comu7	65	0,07	1	1	0	1	3412	6642	7798	11615266	11618678	11621908	11623064	female	France	1968.04.29	2018-09-27T10:25:35+02:00	1	en	3019	2018.09.27	50,41666667			11,40909091	33,09090909
85	13	1	6	70	6_70	83,2	comd6	1165	0,76	1	0	0	-1	3362	2398	3398	11623074	11626436	11625472	11626472	female	France	1968.04.29	2018-09-27T10:25:35+02:00	1	en	2664	2018.09.27	50,41666667			-31,67857143	69,67857143
85	14	1	4	41	4_41	83,39	pitu4	665	1,06	1	0	0	-1	3252	2642	3510	11626480	11629732	11629122	11629990	female	France	1968.04.29	2018-09-27T10:25:35+02:00	1	en	2655	2018.09.27	50,41666667			-3,666666667	54,6
85	15	1	3	36	3_36	83,07	pitd3	565	1,96	1	1	1	-1	4154	4120	5164	11629998	11634152	11634118	11635162	female	France	1968.04.29	2018-09-27T10:25:35+02:00	1	en	2843	2018.09.27	50,41666667			-19,53333333	30,8
85	16	1	7	23	7_23	81,15	comu7	365	1,06	1	0	0	-1	3328	2636	3680	11635184	11638512	11637820	11638864	female	France	1968.04.29	2018-09-27T10:25:35+02:00	1	en	3780	2018.09.27	50,41666667			-24,05882353	63,47058824
85	17	1	2	45	2_45	71,92	pul2	765	0,46	1	0	0	-1	3336	2744	3882	11638894	11642230	11641638	11642776	female	France	1968.04.29	2018-09-27T10:25:35+02:00	1	en	4078	2018.09.27	50,41666667			-26,92	63,4
85	18	1	4	26	4_26	79,68	pitu4	465	0,16	1	1	1	0,540540541	3246	4154	5212	11642810	11646056	11646964	11648022	female	France	1968.04.29	2018-09-27T10:25:35+02:00	1	en	1079	2018.09.27	50,41666667			5,5	33,33333333
85	19	1	1	30	1_30	83,07	sin1	465	1,96	1	1	1	-1	3306	2812	4866	11648042	11651348	11650854	11652908	female	France	1968.04.29	2018-09-27T10:25:35+02:00	1	en	2041	2018.09.27	50,41666667			-4,5	29,07142857
85	20	1	7	62	7_62	79,67	comu7	1065	0,16	1	0	0	-1	3240	2576	3570	11652916	11656156	11655492	11656486	female	France	1968.04.29	2018-09-27T10:25:35+02:00	1	en	1695	2018.09.27	50,41666667			-18,2	70,35
85	21	1	1	29	1_29	83,39	sin1	465	1,06	1	0	0	-1	3222	3270	4310	11656498	11659720	11659768	11660808	female	France	1968.04.29	2018-09-27T10:25:35+02:00	1	en	2040	2018.09.27	50,41666667			2,611111111	28,5
85	22	1	7	36	7_36	80,92	comu7	565	1,96	1	1	1	-1	3232	2062	16240	11660816	11664048	11662878	11677056	female	France	1968.04.29	2018-09-27T10:25:35+02:00	1	en	948	2018.09.27	50,41666667			-19,92857143	68,85714286
85	23	1	2	11	2_11	67,24	pul2	165	1,06	1	1	0	0,195945946	3346	15600	16554	11677066	11680412	11692666	11693620	female	France	1968.04.29	2018-09-27T10:25:35+02:00	1	en	2048	2018.09.27	50,41666667	29/04/1968		-25,5	35,25
85	24	1	3	20	3_20	79,69	pitd3	365	0,16	1	0	1	0,837837838	3358	3014	4014	11693630	11696988	11696644	11697644	female	France	1968.04.29	2018-09-27T10:25:35+02:00	1	en	1679	2018.09.27	50,41666667			1,578947368	37,31578947
85	25	1	4	18	4_18	83,08	pitu4	265	1,96	1	1	1	0,466216216	3236	6558	7644	11697654	11700890	11704212	11705298	female	France	1968.04.29	2018-09-27T10:25:35+02:00	1	en	836	2018.09.27	50,41666667			3	37,16666667
85	26	1	7	37	7_37	77,19	comu7	665	0,07	1	0	1	0,719594595	3410	5340	6198	11705328	11708738	11710668	11711526	female	France	1968.04.29	2018-09-27T10:25:35+02:00	1	en	1255	2018.09.27	50,41666667			2,19047619	61,38095238
85	27	1	5	52	5_52	83,23	var5	865	0,76	1	1	1	0,672297297	3358	5522	6818	11711560	11714918	11717082	11718378	female	France	1968.04.29	2018-09-27T10:25:35+02:00	1	en	4377	2018.09.27	50,41666667			4,318181818	39,54545455
85	28	1	4	39	4_39	81,46	pitu4	665	0,46	1	0	1	0,280405405	3336	3922	4942	11718404	11721740	11722326	11723346	female	France	1968.04.29	2018-09-27T10:25:35+02:00	1	en	1397	2018.09.27	50,41666667			-15,20833333	59,25
85	29	1	3	1	3_1	77,14	pitd3	65	0,07	1	0	1	0,733108108	3322	5620	6492	11723358	11726680	11728978	11729850	female	France	1968.04.29	2018-09-27T10:25:35+02:00	1	en	668	2018.09.27	50,41666667			1,588235294	34,35294118
85	30	1	2	9	2_9	65,31	pul2	165	0,46	1	1	1	-1	3284	2896	3864	11729860	11733144	11732756	11733724	female	France	1968.04.29	2018-09-27T10:25:35+02:00	1	en	1341	2018.09.27	50,41666667			-13,55	48,35
85	31	1	2	77	2_77	76,1	pul2	1265	1,06	1	1	1	-1	3212	1922	6160	11733732	11736944	11735654	11739892	female	France	1968.04.29	2018-09-27T10:25:35+02:00	1	en	4698	2018.09.27	50,41666667			-28,63157895	70,78947368
85	32	1	7	67	7_67	78,85	comu7	1165	0,07	1	0	1	0,594594595	3328	3888	5062	11739904	11743232	11743792	11744966	female	France	1968.04.29	2018-09-27T10:25:35+02:00	1	en	2352	2018.09.27	50,41666667			11,68	76,44
85	33	1	4	19	4_19	76,9	pitu4	365	0,07	1	1	0	0,736486486	3206	3718	4744	11744974	11748180	11748692	11749718	female	France	1968.04.29	2018-09-27T10:25:35+02:00	1	en	871	2018.09.27	50,41666667			11,8125	37
85	34	1	2	26	2_26	68,04	pul2	465	0,16	1	1	1	-1	3222	2134	6302	11749726	11752948	11751860	11756028	female	France	1968.04.29	2018-09-27T10:25:35+02:00	1	en	3946	2018.09.27	50,41666667			-18,54545455	55,40909091
85	35	1	5	23	5_23	82,47	var5	365	1,06	1	0	1	0,418918919	3242	4642	5640	11756038	11759280	11760680	11761678	female	France	1968.04.29	2018-09-27T10:25:35+02:00	1	en	3765	2018.09.27	50,41666667			-4,5	28,04166667
85	36	1	6	32	6_32	79,97	comd6	565	0,16	1	0	1	0,861486486	3260	3722	4880	11761688	11764948	11765410	11766568	female	France	1968.04.29	2018-09-27T10:25:35+02:00	1	en	829	2018.09.27	50,41666667			-19,28571429	49,76190476
85	37	1	1	5	1_5	83,39	sin1	65	1,06	1	1	0	0,908783784	3336	4284	5324	11766604	11769940	11770888	11771928	female	France	1968.04.29	2018-09-27T10:25:35+02:00	1	en	2039	2018.09.27	50,41666667			12,80952381	17,71428571
85	38	1	2	8	2_8	63,61	pul2	165	0,16	1	1	1	-1	3308	2254	3558	11771970	11775278	11774224	11775528	female	France	1968.04.29	2018-09-27T10:25:35+02:00	1	en	1216	2018.09.27	50,41666667			-2,909090909	31
85	39	1	6	82	6_82	85,39	comd6	1365	0,76	1	0	0	-1	3268	2420	3404	11775540	11778808	11777960	11778944	female	France	1968.04.29	2018-09-27T10:25:35+02:00	1	en	2835	2018.09.27	50,41666667			-33,38888889	58,61111111
85	40	1	5	37	5_37	76,51	var5	665	0,07	1	0	0	0,75	3308	4288	5264	11778954	11782262	11783242	11784218	female	France	1968.04.29	2018-09-27T10:25:35+02:00	1	en	3810	2018.09.27	50,41666667			0,9	45,55
85	41	1	3	51	3_51	81,46	pitd3	865	0,46	1	1	0	0,739864865	3252	4250	5364	11784230	11787482	11788480	11789594	female	France	1968.04.29	2018-09-27T10:25:35+02:00	1	en	3075	2018.09.27	50,41666667			-19,10526316	46,36842105
85	42	1	5	39	5_39	82,04	var5	665	0,46	1	1	1	0,780405405	3238	4188	5134	11789604	11792842	11793792	11794738	female	France	1968.04.29	2018-09-27T10:25:35+02:00	1	en	4185	2018.09.27	50,41666667			-12,1	35,3
85	43	1	3	7	3_7	77	pitd3	165	0,07	1	0	1	0,912162162	3260	3552	4494	11794746	11798006	11798298	11799240	female	France	1968.04.29	2018-09-27T10:25:35+02:00	1	en	1524	2018.09.27	50,41666667			1,952380952	37,38095238
85	44	1	4	63	4_63	82,71	pitu4	1065	0,46	1	0	0	-1	3214	2680	3646	11799248	11802462	11801928	11802894	female	France	1968.04.29	2018-09-27T10:25:35+02:00	1	en	2933	2018.09.27	50,41666667			-18,78947368	60,84210526
85	45	1	1	74	1_74	79,66	sin1	1265	0,16	1	1	1	-1	3234	2922	3956	11802906	11806140	11805828	11806862	female	France	1968.04.29	2018-09-27T10:25:35+02:00	1	en	4401	2018.09.27	50,41666667			-7,576923077	44,5
85	46	1	5	80	5_80	79,39	var5	1365	0,16	1	0	0	-1	3204	2670	3648	11806872	11810076	11809542	11810520	female	France	1968.04.29	2018-09-27T10:25:35+02:00	1	en	4602	2018.09.27	50,41666667			0,625	47,54166667
85	47	1	7	58	7_58	82,31	comu7	965	0,76	1	0	0	-1	3212	2320	3360	11810530	11813742	11812850	11813890	female	France	1968.04.29	2018-09-27T10:25:35+02:00	1	en	1338	2018.09.27	50,41666667			-28,73913043	77,52173913
85	48	1	5	1	5_1	76,2	var5	65	0,07	1	1	0	0,881756757	3212	2992	3974	11813902	11817114	11816894	11817876	female	France	1968.04.29	2018-09-27T10:25:35+02:00	1	en	3268	2018.09.27	50,41666667			9,894736842	30,31578947
85	49	1	2	2	2_2	59,86	pul2	65	0,16	1	0	1	0,760135135	3322	8406	9502	11817888	11821210	11826294	11827390	female	France	1968.04.29	2018-09-27T10:25:35+02:00	1	en	4699	2018.09.27	50,41666667			-2,48	24,24
85	50	1	1	65	1_65	83,39	sin1	1065	1,06	1	1	1	0,35472973	3650	5914	6926	11827400	11831050	11833314	11834326	female	France	1968.04.29	2018-09-27T10:25:35+02:00	1	en	2042	2018.09.27	50,41666667			-12,85714286	38,14285714
85	51	1	1	70	1_70	83,69	sin1	1165	0,76	1	0	0	-1	3454	2314	5558	11834368	11837822	11836682	11839926	female	France	1968.04.29	2018-09-27T10:25:35+02:00	1	en	3835	2018.09.27	50,41666667			-19,27777778	51,55555556
85	52	1	6	41	6_41	83,91	comd6	665	1,06	1	1	1	-1	3378	2612	3600	11839962	11843340	11842574	11843562	female	France	1968.04.29	2018-09-27T10:25:35+02:00	1	en	872	2018.09.27	50,41666667			-34,73333333	59,06666667
85	53	1	6	45	6_45	82,36	comd6	765	0,46	1	0	0	-1	3204	1884	9250	11843574	11846778	11845458	11852824	female	France	1968.04.29	2018-09-27T10:25:35+02:00	1	en	1541	2018.09.27	50,41666667			-16,5	47,875
90	5	1	1	27	1_27	81,46	sin1	465	0,46	1	1	0	0,655405405	3599	5194	6198	126041	129640	131235	132239	male	Hungary	1989.07.05	0	1	hu	2093	2018.09.27	29,16666667			-14,46153846	45,07692308
90	6	1	6	62	6_62	79,91	comd6	1065	0,16	1	1	0	0,709459459	3808	8442	9286	132242	136050	140684	141528	male	Hungary	1989.07.05	0	1	hu	3440	2018.09.27	29,16666667			-12,60714286	63,67857143
90	7	1	7	50	7_50	78,13	comu7	865	0,16	1	0	0	-0,246621622	3849	7688	9348	141531	145380	149219	150879	male	Hungary	1989.07.05	0	1	hu	4216	2018.09.27	29,16666667			-8,111111111	60,16666667
90	8	1	1	49	1_49	76,84	sin1	865	0,07	1	1	0	0,459459459	4029	4089	4797	150882	154911	154971	155679	male	Hungary	1989.07.05	0	1	hu	2094	2018.09.27	29,16666667			-3,2	37,86666667
90	9	1	1	13	1_13	76,93	sin1	265	0,07	1	0	1	0,682432432	3817	2959	4637	155683	159500	158642	160320	male	Hungary	1989.07.05	0	1	hu	2092	2018.09.27	29,16666667			1,210526316	40
90	10	1	7	83	7_83	85,06	comu7	1365	1,06	1	1	0	-0,935810811	3966	4776	5501	160323	164289	165099	165824	male	Hungary	1989.07.05	0	1	hu	992	2018.09.27	29,16666667			-33,05882353	74,73529412
90	11	1	3	71	3_71	83,39	pitd3	1165	1,06	1	0	0	-0,209459459	3915	4474	5254	165826	169741	170300	171080	male	Hungary	1989.07.05	0	1	hu	1445	2018.09.27	29,16666667			-32,94444444	55,88888889
90	13	1	2	83	2_83	76,5	pul2	1365	1,06	1	0	0	-0,108108108	3947	4969	6159	176714	180661	181683	182873	male	Hungary	1989.07.05	0	1	hu	3056	2018.09.27	29,16666667			-28,125	68,3125
90	14	1	3	65	3_65	83,39	pitd3	1065	1,06	1	1	1	-0,233108108	4055	3144	5198	182875	186930	186019	188073	male	Hungary	1989.07.05	0	1	hu	2103	2018.09.27	29,16666667			-27,52631579	62,84210526
90	15	1	4	58	4_58	83,69	pitu4	965	0,76	1	1	1	-0,212837838	4396	3904	4766	188074	192470	191978	192840	male	Hungary	1989.07.05	0	1	hu	2053	2018.09.27	29,16666667	29/04/1968	1968.04.29	-28,88888889	58,55555556
90	16	1	5	8	5_8	78,61	var5	165	0,16	1	0	1	0,530405405	3898	6778	7629	192842	196740	199620	200471	male	Hungary	1989.07.05	0	1	hu	2579	2018.09.27	29,16666667			8,444444444	28,33333333
90	17	1	7	67	7_67	78,85	comu7	1165	0,07	1	0	1	0,847972973	3864	4087	4749	200475	204339	204562	205224	male	Hungary	1989.07.05	0	1	hu	4746	2018.09.27	29,16666667			11,68	76,44
90	18	1	2	8	2_8	63,61	pul2	165	0,16	1	1	0	0,912162162	3916	5337	6063	205225	209141	210562	211288	male	Hungary	1989.07.05	0	1	hu	2095	2018.09.27	29,16666667			-2,909090909	31
90	19	1	7	57	7_57	80,39	comu7	965	0,46	1	1	1	-0,148648649	3869	3752	4367	211290	215159	215042	215657	male	Hungary	1989.07.05	0	1	hu	4588	2018.09.27	29,16666667			-24,40909091	68,40909091
90	20	1	7	25	7_25	77,08	comu7	465	0,07	1	0	1	0,922297297	3713	4809	5406	215658	219371	220467	221064	male	Hungary	1989.07.05	0	1	hu	3569	2018.09.27	29,16666667			-0,411764706	59,29411765
90	21	1	5	3	5_3	82,61	var5	65	0,46	1	0	1	0,192567568	3663	7727	8437	221067	224730	228794	229504	male	Hungary	1989.07.05	0	1	hu	2417	2018.09.27	29,16666667			4,777777778	24,27777778
90	22	1	2	47	2_47	73,85	pul2	765	1,06	1	1	1	-0,641891892	3794	4096	4966	229506	233300	233602	234472	male	Hungary	1989.07.05	0	1	hu	2695	2018.09.27	29,16666667			-27,38095238	59,85714286
90	23	1	5	16	5_16	82,18	var5	265	0,76	1	1	0	0,317567568	4176	4297	5038	234474	238650	238771	239512	male	Hungary	1989.07.05	0	1	hu	2778	2018.09.27	29,16666667			2,117647059	29,94117647
91	5	1	4	48	4_48	83,07	pitu4	765	1,96	1	1	0	0,442567568	3153,4	11904,8	13595,9	211492,6	214646	223397,4	225088,5	male	Hungary	1993.04.21	2018-09-27T18:10:28+02:00	1	hu	3136	2018.09.27	25,41666667			-20,52631579	55,42105263
91	6	1	6	7	6_7	72,58	comd6	165	0,07	1	1	0	0,5	3241,3	5657,2	7933,1	225091,8	228333,1	230749	233024,9	male	Hungary	1993.04.21	2018-09-27T18:10:28+02:00	1	hu	2279	2018.09.27	25,41666667			-7,35	30,95
91	7	1	3	72	3_72	83,07	pitd3	1165	1,96	1	0	1	0,300675676	3203,1	8489,1	9823,9	233026,4	236229,5	241515,5	242850,3	male	Hungary	1993.04.21	2018-09-27T18:10:28+02:00	1	hu	1447	2018.09.27	25,41666667			-20,29411765	40,94117647
91	8	1	2	73	2_73	69,54	pul2	1265	0,07	1	1	1	-0,070945946	3216,4	6204,1	7515,5	242853	246069,4	249057,1	250368,5	male	Hungary	1993.04.21	2018-09-27T18:10:28+02:00	1	hu	4186	2018.09.27	25,41666667			1	45,2173913
91	9	1	4	52	4_52	83,69	pitu4	865	0,76	1	1	0	0,432432432	3225,6	5397,9	6962,6	250369,9	253595,5	255767,8	257332,5	male	Hungary	1993.04.21	2018-09-27T18:10:28+02:00	1	hu	3170	2018.09.27	25,41666667			-20,75	54
91	10	1	7	49	7_49	75,06	comu7	865	0,07	1	0	1	0,304054054	3247,6	4915,1	6187,6	257333,9	260581,5	262249	263521,5	male	Hungary	1993.04.21	2018-09-27T18:10:28+02:00	1	hu	3138	2018.09.27	25,41666667			10	44,3
91	11	1	6	55	6_55	76,49	comd6	965	0,07	1	0	1	0,273648649	3234,1	3743,7	4900,9	263522,4	266756,5	267266,1	268423,3	male	Hungary	1993.04.21	2018-09-27T18:10:28+02:00	1	hu	4069	2018.09.27	25,41666667			-18,75	62,8
91	12	1	5	30	5_30	82,1	var5	465	1,96	1	1	0	0,533783784	3210,2	4929,8	6635,4	268425,8	271636	273355,6	275061,2	male	Hungary	1993.04.21	2018-09-27T18:10:28+02:00	1	hu	3597	2018.09.27	25,41666667			-6,318181818	24,40909091
91	13	1	3	2	3_2	79,84	pitd3	65	0,16	1	0	1	0,560810811	3242	5880	7231,6	275062,5	278304,5	280942,5	282294,1	male	Hungary	1993.04.21	2018-09-27T18:10:28+02:00	1	hu	2771	2018.09.27	25,41666667			-3	35,14285714
91	14	1	5	42	5_42	82,72	var5	665	1,96	1	0	0	-0,125	3253,4	5245,05,01	6489,4	282295,3	285548,7	287540,8	288784,7	male	Hungary	1993.04.21	2018-09-27T18:10:28+02:00	1	hu	1064	2018.09.27	25,41666667			-18,5	39,36363636
91	15	1	7	56	7_56	78,23	comu7	965	0,16	1	1	0	0,165540541	3232,9	3657,6	4792,7	288785,8	292018,7	292443,4	293578,5	male	Hungary	1993.04.21	2018-09-27T18:10:28+02:00	1	hu	3504	2018.09.27	25,41666667			0,296296296	59,40740741
91	16	1	4	41	4_41	83,39	pitu4	665	1,06	1	1	0	0,283783784	3228,3	5031,4	6722,3	293582	296810,3	298613,4	300304,3	male	Hungary	1993.04.21	2018-09-27T18:10:28+02:00	1	hu	3004	2018.09.27	25,41666667			-3,666666667	54,6
91	17	1	7	73	7_73	78,26	comu7	1265	0,07	1	0	0	-0,128378378	3233,4	2970	4216	300305,5	303538,9	303275,5	304521,5	male	Hungary	1993.04.21	2018-09-27T18:10:28+02:00	1	hu	3777	2018.09.27	25,41666667			-8,923076923	54,38461538
91	18	1	2	74	2_74	72,37	pul2	1265	0,16	1	0	0	-0,39527027	3204,1	3570,05,01	4793	304522,7	307726,8	308093,2	309315,7	male	Hungary	1993.04.21	2018-09-27T18:10:28+02:00	1	hu	975	2018.09.27	25,41666667			-16,89473684	56,52631579
91	19	1	5	40	5_40	82,9	var5	665	0,76	1	1	0	0,405405405	3252,6	3767,6	4862,1	309316,8	312569,4	313084,4	314178,9	male	Hungary	1993.04.21	2018-09-27T18:10:28+02:00	1	hu	3998	2018.09.27	25,41666667			-12,36842105	54,15789474
91	20	1	5	32	5_32	79,93	var5	565	0,16	1	1	0	0,368243243	3238,7	1844,1	4815,5	314182,3	317421	316026,4	318997,8	male	Hungary	1993.04.21	2018-09-27T18:10:28+02:00	1	hu	3895	2018.09.27	25,41666667			7,318181818	37,63636364
91	21	1	4	62	4_62	79,66	pitu4	1065	0,16	1	0	0	-0,141891892	3223,8	6811,4	7867,1	318999,1	322222,9	325810,5	326866,2	male	Hungary	1993.04.21	2018-09-27T18:10:28+02:00	1	hu	3235	2018.09.27	25,41666667			-0,238095238	51,04761905
91	22	1	6	2	6_2	71,67	comd6	65	0,16	1	0	1	0,283783784	3320,8	4716,7	5989,1	326867,3	330188,1	331584	332856,4	male	Hungary	1993.04.21	2018-09-27T18:10:28+02:00	1	hu	2149	2018.09.27	25,41666667			-6,333333333	33,0952381
91	23	1	2	65	2_65	75,29	pul2	1065	1,06	1	1	1	-0,358108108	3228,1	5774,9	7048,2	332857,4	336085,5	338632,3	339905,6	male	Hungary	1993.04.21	2018-09-27T18:10:28+02:00	1	hu	3460	2018.09.27	25,41666667			-14,66666667	58,33333333
91	24	1	2	36	2_36	72,31	pul2	565	1,96	1	1	1	-0,496621622	3265,8	3004,1	5047,7	339906,9	343172,7	342911	344954,6	male	Hungary	1993.04.21	2018-09-27T18:10:28+02:00	1	hu	3060	2018.09.27	25,41666667			-30,77777778	64,22222222
91	25	1	1	24	1_24	83,08	sin1	365	1,96	1	0	1	0,131756757	3207,3	3953,8	5151,3	344957,6	348164,9	348911,4	350108,9	male	Hungary	1993.04.21	2018-09-27T18:10:28+02:00	1	hu	2117	2018.09.27	25,41666667			0,333333333	28,27777778
91	26	1	1	40	1_40	83,69	sin1	665	0,76	1	1	1	0,902027027	3235,3	6218,7	7442	350110,4	353345,7	356329,1	357552,4	male	Hungary	1993.04.21	2018-09-27T18:10:28+02:00	1	hu	2118	2018.09.27	25,41666667			-13	45,52380952
91	27	1	2	77	2_77	76,1	pul2	1265	1,06	1	1	0	-0,371621622	3214,1	3414,8	5428,6	357553,7	360767,8	360968,5	362982,3	male	Hungary	1993.04.21	2018-09-27T18:10:28+02:00	1	hu	1380	2018.09.27	25,41666667			-28,63157895	70,78947368
91	28	1	4	16	4_16	81,94	pitu4	265	0,76	1	0	1	0,179054054	3264,7	6431,7	7474,1	362983,6	366248,3	369415,3	370457,7	male	Hungary	1993.04.21	2018-09-27T18:10:28+02:00	1	hu	2415	2018.09.27	25,41666667			-4,666666667	34,47619048
91	29	1	2	71	2_71	75,62	pul2	1165	1,06	1	1	0	0,381756757	3222,4	5806,6	6910,2	370458,9	373681,3	376265,5	377369,1	male	Hungary	1993.04.21	2018-09-27T18:10:28+02:00	1	hu	3969	2018.09.27	25,41666667			-20,95454545	59,54545455
91	30	1	1	8	1_8	79,75	sin1	165	0,16	1	0	1	0,462837838	3346,9	5632,9	6815,2	377370,2	380717,1	383003,1	384185,4	male	Hungary	1993.04.21	2018-09-27T18:10:28+02:00	1	hu	2115	2018.09.27	25,41666667			2,695652174	38,82608696
91	31	1	2	67	2_67	69,07	pul2	1165	0,07	1	1	0	-0,327702703	3244,9	3023	4220,5	384186,7	387431,6	387209,7	388407,2	male	Hungary	1993.04.21	2018-09-27T18:10:28+02:00	1	hu	3849	2018.09.27	25,41666667			1,2	48,8
91	32	1	1	83	1_83	83,39	sin1	1365	1,06	1	1	1	-0,165540541	3250	5537,8	7021,8	388409,2	391659,2	393947	395431	male	Hungary	1993.04.21	2018-09-27T18:10:28+02:00	1	hu	2898	2018.09.27	25,41666667			-15,29166667	54,08333333
91	33	1	6	52	6_52	81,28	comd6	865	0,76	1	0	0	-0,22972973	3259,7	4338,7	6040,2	395434,2	398693,9	399772,9	401474,4	male	Hungary	1993.04.21	2018-09-27T18:10:28+02:00	1	hu	3087	2018.09.27	25,41666667			-16,05882353	64,94117647
91	34	1	6	21	6_21	80,08	comd6	365	0,46	1	1	1	-0,199324324	3324,6	2430,3	3637,8	401475,7	404800,3	403906	405113,5	male	Hungary	1993.04.21	2018-09-27T18:10:28+02:00	1	hu	2742	2018.09.27	25,41666667			-11,82352941	43,58823529
91	35	1	3	43	3_43	76,85	pitd3	765	0,07	1	0	1	0,679054054	3256,5	4442,2	5561,2	405114,8	408371,3	409557	410676	male	Hungary	1993.04.21	2018-09-27T18:10:28+02:00	1	hu	1075	2018.09.27	25,41666667			1,75	48,45
91	36	1	3	21	3_21	81,46	pitd3	365	0,46	1	1	0	0,47972973	3310,4	4714,6	5874,4	410677,2	413987,6	415391,8	416551,6	male	Hungary	1993.04.21	2018-09-27T18:10:28+02:00	1	hu	3555	2018.09.27	25,41666667			-12,56521739	39,43478261
91	37	1	7	15	7_15	78,42	comu7	265	0,46	1	0	1	0,334459459	3264,7	4858,3	6029,7	416553,1	419817,8	421411,4	422582,8	male	Hungary	1993.04.21	2018-09-27T18:10:28+02:00	1	hu	957	2018.09.27	25,41666667			-10,64705882	53,41176471
91	38	1	1	82	1_82	81,93	sin1	1365	0,76	1	0	1	0,344594595	3316,8	5323,1	6477,2	422583,9	425900,7	427907	429061,1	male	Hungary	1993.04.21	2018-09-27T18:10:28+02:00	1	hu	2766	2018.09.27	25,41666667			-21,39130435	52,69565217
91	39	1	7	34	7_34	83,4	comu7	565	0,76	1	1	1	-0,209459459	3252,6	3618,1	5171,5	429062,6	432315,2	432680,7	434234,1	male	Hungary	1993.04.21	2018-09-27T18:10:28+02:00	1	hu	1059	2018.09.27	25,41666667			-25,27777778	55,72222222
91	40	1	7	37	7_37	77,19	comu7	665	0,07	1	0	1	0,287162162	3321,6	3170,1	4991,2	434236,1	437557,7	437406,2	439227,3	male	Hungary	1993.04.21	2018-09-27T18:10:28+02:00	1	hu	2698	2018.09.27	25,41666667			2,19047619	61,38095238
91	41	1	5	58	5_58	82,4	var5	965	0,76	1	0	1	0,611486486	3206,6	4046	5163	439231,9	442438,5	443277,9	444395,4	male	Hungary	1993.04.21	2018-09-27T18:10:28+02:00	1	hu	1126	2018.09.27	25,41666667			-8,1875	46
91	42	1	4	28	4_28	83,69	pitu4	465	0,76	1	1	0	0,560810811	3266,5	4271,1	5374,6	444396,7	447663,2	448667,8	449771,3	male	Hungary	1993.04.21	2018-09-27T18:10:28+02:00	1	hu	2509	2018.09.27	25,41666667			-4,772727273	38,95454545
91	43	1	3	10	3_10	81,94	pitd3	165	0,76	1	1	0	0,564189189	3228,3	2095,5	3255,9	449773,3	453001,6	451868,8	453029,2	male	Hungary	1993.04.21	2018-09-27T18:10:28+02:00	1	hu	3066	2018.09.27	25,41666667			0,153846154	23,76923077
91	44	1	3	25	3_25	76,88	pitd3	465	0,07	1	0	1	0,709459459	3245,1	3257,7	4592,3	453032	456277,1	456289,7	457624,3	male	Hungary	1993.04.21	2018-09-27T18:10:28+02:00	1	hu	3950	2018.09.27	25,41666667			11,55	35,15
91	45	1	6	15	6_15	79,75	comd6	265	0,46	1	1	1	-0,331081081	3273,3	2601,8	3872,4	457625,5	460898,8	460227,3	461497,9	male	Hungary	1993.04.21	2018-09-27T18:10:28+02:00	1	hu	2709	2018.09.27	25,41666667			-25,86666667	37,8
91	46	1	5	67	5_67	77	var5	1165	0,07	1	0	1	0,641891892	3299,5	2933,7	4184,7	461501,6	464801,1	464435,3	465686,3	male	Hungary	1993.04.21	2018-09-27T18:10:28+02:00	1	hu	1149	2018.09.27	25,41666667			0,444444444	58,77777778
91	47	1	4	64	4_64	83,69	pitu4	1065	0,76	1	1	1	-0,391891892	3248,2	2325,5	3611,4	465687,4	468935,6	468012,9	469298,8	male	Hungary	1993.04.21	2018-09-27T18:10:28+02:00	1	hu	3459	2018.09.27	25,41666667			-23,64705882	66,29411765
91	48	1	7	82	7_82	85,03	comu7	1365	0,76	1	0	0	-0,439189189	3255,8	2315,1	3426,5	469300	472555,8	471615,1	472726,5	male	Hungary	1993.04.21	2018-09-27T18:10:28+02:00	1	hu	4137	2018.09.27	25,41666667			-31,42105263	67,42105263
91	49	1	1	49	1_49	76,84	sin1	865	0,07	1	0	0	0	3259,9	-1114,7	4693,3	472729,8	475989,7	471615,1	477423,1	male	Hungary	1993.04.21	2018-09-27T18:10:28+02:00	1	hu	1361	2018.09.27	25,41666667			-3,2	37,86666667
91	50	1	1	13	1_13	76,93	sin1	265	0,07	1	1	0	0	3249	-5811,1	3571,2	477426,2	480675,2	471615,1	480997,4	male	Hungary	1993.04.21	2018-09-27T18:10:28+02:00	1	hu	2116	2018.09.27	25,41666667			1,210526316	40
91	51	1	3	12	3_12	83,08	pitd3	165	1,96	1	0	0	-0,260135135	3182,7	3421,5	4581	480998,5	484181,2	484420	485580	male	Hungary	1993.04.21	2018-09-27T18:10:28+02:00	1	hu	3249	2018.09.27	25,41666667			-8,6	17,68
91	52	1	6	8	6_8	74,89	comd6	165	0,16	1	1	1	-0,222972973	3500,05,01	2623,2	3933,6	485581,9	489082,4	488205,1	489515,5	male	Hungary	1993.04.21	2018-09-27T18:10:28+02:00	1	hu	2508	2018.09.27	25,41666667			-19,17391304	45,43478261
91	53	1	5	71	5_71	82,94	var5	1165	1,06	1	1	1	-0,310810811	3288,3	3404,8	4512,8	489516,8	492805,1	492921,6	494029,6	male	Hungary	1993.04.21	2018-09-27T18:10:28+02:00	1	hu	1232	2018.09.27	25,41666667			-12,76470588	55,41176471
92	5	1	1	12	1_12	83,08	sin1	165	1,96	1	0	1	0,648648649	3195	4432	5648	95839	99034	100271	101487	male	Hungary	1987.12.30	2018-09-27T18:35:31+02:00	1	hu	2170	2018.09.27	30,75			-4,347826087	25,17391304
92	6	1	1	65	1_65	83,39	sin1	1065	1,06	1	0	1	0,459459459	3280	3454	4102	101489	104769	104943	105591	male	Hungary	1987.12.30	2018-09-27T18:35:31+02:00	1	hu	655	2018.09.27	30,75			-12,85714286	38,14285714
92	7	1	7	45	7_45	80,63	comu7	765	0,46	1	1	0	0,483108108	3218	4111	4838	105593	108811	109704	110431	male	Hungary	1987.12.30	2018-09-27T18:35:31+02:00	1	hu	3412	2018.09.27	30,75			-26,2	66,93333333
92	8	1	4	26	4_26	79,68	pitu4	465	0,16	1	1	0	0,462837838	3206	2766	3573	110434	113640	113200	114007	male	Hungary	1987.12.30	2018-09-27T18:35:31+02:00	1	hu	2363	2018.09.27	30,75			5,5	33,33333333
92	9	1	1	73	1_73	76,83	sin1	1265	0,07	1	0	1	0,449324324	3184	2932	3588	114011	117195	116943	117599	male	Hungary	1987.12.30	2018-09-27T18:35:31+02:00	1	hu	1165	2018.09.27	30,75			5,4	49,6
92	10	1	6	8	6_8	74,89	comd6	165	0,16	1	0	1	0,462837838	3212	3262	3886	117602	120814	120864	121488	male	Hungary	1987.12.30	2018-09-27T18:35:31+02:00	1	hu	621	2018.09.27	30,75			-19,17391304	45,43478261
92	11	1	2	21	2_21	68,76	pul2	365	0,46	1	1	0	0,665540541	3208	3381	4404	121490	124698	124871	125894	male	Hungary	1987.12.30	2018-09-27T18:35:31+02:00	1	hu	1752	2018.09.27	30,75			-22,875	49,70833333
92	12	1	6	43	6_43	76,14	comd6	765	0,07	1	1	0	0,39527027	3198	3052	3716	125899	129097	128951	129615	male	Hungary	1987.12.30	2018-09-27T18:35:31+02:00	1	hu	2079	2018.09.27	30,75	29/04/1968	1968.04.29	5,736842105	55,78947368
92	13	1	3	59	3_59	83,39	pitd3	965	1,06	1	0	1	0,570945946	3210	3446	3957	129617	132827	133063	133574	male	Hungary	1987.12.30	2018-09-27T18:35:31+02:00	1	hu	1427	2018.09.27	30,75			-24,61538462	47,53846154
92	14	1	5	65	5_65	82,95	var5	1065	1,06	1	0	0	-0,344594595	3189	4712	5430	133577	136766	138289	139007	male	Hungary	1987.12.30	2018-09-27T18:35:31+02:00	1	hu	4244	2018.09.27	30,75			-17,64705882	55,82352941
92	15	1	5	30	5_30	82,1	var5	465	1,96	1	1	0	0,331081081	3234	2504	5887	139008	142242	141512	144895	male	Hungary	1987.12.30	2018-09-27T18:35:31+02:00	1	hu	943	2018.09.27	30,75			-6,318181818	24,40909091
92	16	1	6	19	6_19	74,59	comd6	365	0,07	1	1	1	0,287162162	3198	5351	6037	144897	148095	150248	150934	male	Hungary	1987.12.30	2018-09-27T18:35:31+02:00	1	hu	785	2018.09.27	30,75			6,294117647	49
92	17	1	4	76	4_76	81,93	pitu4	1265	0,76	1	0	1	0,25	3191	3823	4535	150936	154127	154759	155471	male	Hungary	1987.12.30	2018-09-27T18:35:31+02:00	1	hu	626	2018.09.27	30,75			-26,26086957	60,95652174
92	18	1	3	47	3_47	83,39	pitd3	765	1,06	1	0	1	0,273648649	3175	2840	3454	155473	158648	158313	158927	male	Hungary	1987.12.30	2018-09-27T18:35:31+02:00	1	hu	1299	2018.09.27	30,75			-19,6	51,5
92	19	1	3	19	3_19	76,9	pitd3	365	0,07	1	1	0	0,253378378	3186	2886	3733	158930	162116	161816	162663	male	Hungary	1987.12.30	2018-09-27T18:35:31+02:00	1	hu	3987	2018.09.27	30,75			3,947368421	39,42105263
92	20	1	5	40	5_40	82,9	var5	665	0,76	1	0	1	0,405405405	3169	3481	4136	162664	165833	166145	166800	male	Hungary	1987.12.30	2018-09-27T18:35:31+02:00	1	hu	2287	2018.09.27	30,75			-12,36842105	54,15789474
92	21	1	7	54	7_54	81,1	comu7	865	1,96	1	0	0	-0,537162162	3197	2296	4765	166801	169998	169097	171566	male	Hungary	1987.12.30	2018-09-27T18:35:31+02:00	1	hu	3874	2018.09.27	30,75			-25,89655172	62,89655172
92	22	1	6	53	6_53	81,56	comd6	865	1,06	1	1	1	-0,699324324	3205	2809	3327	171568	174773	174377	174895	male	Hungary	1987.12.30	2018-09-27T18:35:31+02:00	1	hu	2716	2018.09.27	30,75			-29,75	60,25
92	23	1	6	83	6_83	85,88	comd6	1365	1,06	1	0	0	-0,648648649	3215	1592	3854	174896	178111	176488	178750	male	Hungary	1987.12.30	2018-09-27T18:35:31+02:00	1	hu	2831	2018.09.27	30,75			-34,8	74,1
92	24	1	2	77	2_77	76,1	pul2	1265	1,06	1	1	1	-0,547297297	3182	1598	4334	178753	181935	180351	183087	male	Hungary	1987.12.30	2018-09-27T18:35:31+02:00	1	hu	3132	2018.09.27	30,75			-28,63157895	70,78947368
92	25	1	7	18	7_18	80,47	comu7	265	1,96	1	1	0	0,334459459	3206	1857	4990	183088	186294	184945	188078	male	Hungary	1987.12.30	2018-09-27T18:35:31+02:00	1	hu	3131	2018.09.27	30,75			-22,05263158	58,57894737
92	26	1	3	14	3_14	79,71	pitd3	265	0,16	1	0	1	0,581081081	3215	1592	4111	188080	191295	189672	192191	male	Hungary	1987.12.30	2018-09-27T18:35:31+02:00	1	hu	3212	2018.09.27	30,75			-2,666666667	37,13333333
92	27	1	4	34	4_34	83,69	pitu4	565	0,76	1	0	1	0,368243243	3210	3070	3813	192193	195403	195263	196006	male	Hungary	1987.12.30	2018-09-27T18:35:31+02:00	1	hu	2813	2018.09.27	30,75			-12,78947368	54,21052632
92	28	1	1	4	1_4	81,97	sin1	65	0,76	1	1	0	0,472972973	3325	1713	4665	196007	199332	197720	200672	male	Hungary	1987.12.30	2018-09-27T18:35:31+02:00	1	hu	2168	2018.09.27	30,75			4,647058824	16,70588235
92	29	1	5	41	5_41	83,97	var5	665	1,06	1	0	0	-0,280405405	3178	1557	4677	200674	203852	202231	205351	male	Hungary	1987.12.30	2018-09-27T18:35:31+02:00	1	hu	2840	2018.09.27	30,75			-19,77272727	46,04545455
92	30	1	6	40	6_40	83,06	comd6	665	0,76	1	0	0	-0,260135135	3187	2783	3478	205352	208539	208135	208830	male	Hungary	1987.12.30	2018-09-27T18:35:31+02:00	1	hu	1785	2018.09.27	30,75			-27,5	58,6
92	31	1	1	7	1_7	77	sin1	165	0,07	1	1	0	0,445945946	3186	3119	4070	208832	212018	211951	212902	male	Hungary	1987.12.30	2018-09-27T18:35:31+02:00	1	hu	2169	2018.09.27	30,75			1,6	30,9
92	32	1	7	68	7_68	81,23	comu7	1165	0,16	1	1	1	-1	3180	1912	4032	212904	216084	214816	216936	male	Hungary	1987.12.30	2018-09-27T18:35:31+02:00	1	hu	4454	2018.09.27	30,75			-3,944444444	54,77777778
92	33	1	5	33	5_33	82,23	var5	565	0,46	1	0	1	0,219594595	3209	3774	4502	216937	220146	220711	221439	male	Hungary	1987.12.30	2018-09-27T18:35:31+02:00	1	hu	1742	2018.09.27	30,75			-2	31,28571429
92	34	1	7	58	7_58	82,31	comu7	965	0,76	1	1	1	-0,581081081	3210	2823	3750	221441	224651	224264	225191	male	Hungary	1987.12.30	2018-09-27T18:35:31+02:00	1	hu	4115	2018.09.27	30,75			-28,73913043	77,52173913
92	35	1	1	45	1_45	81,46	sin1	765	0,46	1	0	0	-0,334459459	3187	1886	4021	225193	228380	227079	229214	male	Hungary	1987.12.30	2018-09-27T18:35:31+02:00	1	hu	4355	2018.09.27	30,75			-5,733333333	45,4
92	36	1	2	63	2_63	73,36	pul2	1065	0,46	1	1	1	-0,496621622	3189	1904	3704	229216	232405	231120	232920	male	Hungary	1987.12.30	2018-09-27T18:35:31+02:00	1	hu	2604	2018.09.27	30,75			-31,5	58,125
92	37	1	5	54	5_54	83,3	var5	865	1,96	1	0	0	-0,256756757	3189	1656	4133	232921	236110	234577	237054	male	Hungary	1987.12.30	2018-09-27T18:35:31+02:00	1	hu	3023	2018.09.27	30,75			-13,9	39,4
92	38	1	6	21	6_21	80,08	comd6	365	0,46	1	0	1	0,361486486	3203	2168	4022	237056	240259	239224	241078	male	Hungary	1987.12.30	2018-09-27T18:35:31+02:00	1	hu	1581	2018.09.27	30,75			-11,82352941	43,58823529
92	39	1	3	18	3_18	83,08	pitd3	265	1,96	1	1	0	0,523648649	3199	1440	4087	241080	244279	242520	245167	male	Hungary	1987.12.30	2018-09-27T18:35:31+02:00	1	hu	3674	2018.09.27	30,75			-1,476190476	16,42857143
92	40	1	2	26	2_26	68,04	pul2	465	0,16	1	0	1	0,290540541	3184	2320	4862	245168	248352	247488	250030	male	Hungary	1987.12.30	2018-09-27T18:35:31+02:00	1	hu	1930	2018.09.27	30,75			-18,54545455	55,40909091
92	41	1	2	55	2_55	68,29	pul2	965	0,07	1	1	0	0,364864865	3180	3314	3928	250031	253211	253345	253959	male	Hungary	1987.12.30	2018-09-27T18:35:31+02:00	1	hu	2456	2018.09.27	30,75			-12,13333333	62,8
92	42	1	3	15	3_15	81,46	pitd3	265	0,46	1	0	1	0,912162162	3206	1407	4262	253960	257166	255367	258222	male	Hungary	1987.12.30	2018-09-27T18:35:31+02:00	1	hu	3649	2018.09.27	30,75			-12,2	31,8
92	43	1	4	64	4_64	83,69	pitu4	1065	0,76	1	1	1	-0,456081081	3182	1353	3726	258224	261406	259577	261950	male	Hungary	1987.12.30	2018-09-27T18:35:31+02:00	1	hu	4564	2018.09.27	30,75			-23,64705882	66,29411765
92	44	1	4	22	4_22	83,69	pitu4	365	0,76	1	0	1	0,439189189	3198	1495	3662	261953	265151	263448	265615	male	Hungary	1987.12.30	2018-09-27T18:35:31+02:00	1	hu	1894	2018.09.27	30,75			-7,2	37,8
92	45	1	5	38	5_38	79,71	var5	665	0,16	1	1	0	0,226351351	3179	3177	3702	265617	268796	268794	269319	male	Hungary	1987.12.30	2018-09-27T18:35:31+02:00	1	hu	1931	2018.09.27	30,75			13,18181818	39,09090909
92	46	1	2	33	2_33	71,94	pul2	565	0,46	1	1	0	0,310810811	3191	1696	4319	269320	272511	271016	273639	male	Hungary	1987.12.30	2018-09-27T18:35:31+02:00	1	hu	2033	2018.09.27	30,75			-23,05555556	53,83333333
92	47	1	7	39	7_39	81,88	comu7	665	0,46	1	0	0	-0,371621622	3196	2471	4366	273640	276836	276111	278006	male	Hungary	1987.12.30	2018-09-27T18:35:31+02:00	1	hu	3334	2018.09.27	30,75			-28,47368421	67,78947368
92	48	1	3	63	3_63	82,71	pitd3	1065	0,46	1	0	0	-0,429054054	3819	1951	3967	278008	281827	279959	281975	male	Hungary	1987.12.30	2018-09-27T18:35:31+02:00	1	hu	1521	2018.09.27	30,75			-22	61,08333333
92	49	1	4	41	4_41	83,39	pitu4	665	1,06	1	1	0	0,293918919	3193	1758	3741	281977	285170	283735	285718	male	Hungary	1987.12.30	2018-09-27T18:35:31+02:00	1	hu	3647	2018.09.27	30,75			-3,666666667	54,6
92	50	1	2	37	2_37	66,8	pul2	665	0,07	1	1	0	0,364864865	3572	2086	4013	285721	289293	287807	289734	male	Hungary	1987.12.30	2018-09-27T18:35:31+02:00	1	hu	2185	2018.09.27	30,75			1,8	61,6
92	51	1	4	52	4_52	83,69	pitu4	865	0,76	1	0	0	-0,381756757	3201	3319	4542	289737	292938	293056	294279	male	Hungary	1987.12.30	2018-09-27T18:35:31+02:00	1	hu	4468	2018.09.27	30,75			-20,75	54
92	52	1	1	24	1_24	83,08	sin1	365	1,96	1	1	0	0,442567568	3235	2087	3838	294280	297515	296367	298118	male	Hungary	1987.12.30	2018-09-27T18:35:31+02:00	1	hu	2171	2018.09.27	30,75			0,333333333	28,27777778
92	53	1	7	35	7_35	82,86	comu7	565	1,06	1	1	1	-0,310810811	3205	2431	3958	298120	301325	300551	302078	male	Hungary	1987.12.30	2018-09-27T18:35:31+02:00	1	hu	3188	2018.09.27	30,75			-23,20833333	68,79166667
93	5	1	7	22	7_22	80,02	comu7	365	0,76	1	1	1	-0,493243243	3307,7	5390,6	6157,6	116605,2	119912,9	121995,8	122762,8	female	Hungary	1990.12.19	2018-09-27T18:58:05+02:00	1	hu	2951	2018.09.27	27,75			-18,52173913	63,56521739
93	6	1	7	15	7_15	78,42	comu7	265	0,46	1	0	0	-0,391891892	3186,4	4302,9	5199,3	122765,4	125951,8	127068,3	127964,7	female	Hungary	1990.12.19	2018-09-27T18:58:05+02:00	1	hu	2512	2018.09.27	27,75			-10,64705882	53,41176471
93	8	1	3	56	3_56	79,66	pitd3	965	0,16	1	0	1	1	3209,8	5135,1	5951,4	134663,2	137873	139798,3	140614,6	female	Hungary	1990.12.19	2018-09-27T18:58:05+02:00	1	hu	4469	2018.09.27	27,75			-5,769230769	50,84615385
93	9	1	5	65	5_65	82,95	var5	1065	1,06	1	0	1	1	3235,6	4629,5	5349,6	140616,8	143852,4	145246,3	145966,4	female	Hungary	1990.12.19	2018-09-27T18:58:05+02:00	1	hu	4704	2018.09.27	27,75			-17,64705882	55,82352941
93	10	1	5	8	5_8	78,61	var5	165	0,16	1	1	0	1	3264,6	3711,7	4544,6	145968	149232,6	149679,7	150512,6	female	Hungary	1990.12.19	2018-09-27T18:58:05+02:00	1	hu	2868	2018.09.27	27,75			8,444444444	28,33333333
93	11	1	6	84	6_84	82,85	comd6	1365	1,96	1	1	1	-0,324324324	3118,1	5540,1	6677,4	150515,1	153633,2	156055,2	157192,5	female	Hungary	1990.12.19	2018-09-27T18:58:05+02:00	1	hu	2385	2018.09.27	27,75			-30,31578947	60,31578947
93	12	1	6	9	6_9	76,4	comd6	165	0,46	1	0	1	0,719594595	3158,5	5077,8	5741,6	157194,7	160353,2	162272,5	162936,3	female	Hungary	1990.12.19	2018-09-27T18:58:05+02:00	1	hu	1026	2018.09.27	27,75			-19,0952381	40,71428571
93	13	1	3	63	3_63	82,71	pitd3	1065	0,46	1	0	1	0,300675676	3314	3871,1	4439,8	162938	166252	166809,1	167377,8	female	Hungary	1990.12.19	2018-09-27T18:58:05+02:00	1	hu	1707	2018.09.27	27,75			-22	61,08333333
93	14	1	5	31	5_31	76,88	var5	565	0,07	1	1	0	0,675675676	3172,5	4214,4	4927,7	167379,6	170552,1	171594	172307,3	female	Hungary	1990.12.19	2018-09-27T18:58:05+02:00	1	hu	4562	2018.09.27	27,75			4,76	39,48
93	15	1	2	70	2_70	75,92	pul2	1165	0,76	1	0	0	-1	3203,7	4149,9	4868,3	172309,4	175513,1	176459,3	177177,7	female	Hungary	1990.12.19	2018-09-27T18:58:05+02:00	1	hu	3719	2018.09.27	27,75			-27,26315789	53,68421053
93	16	1	2	62	2_62	71,56	pul2	1065	0,16	1	0	0	-0,206081081	3193,2	3447,8	4183,2	177179,4	180372,6	180627,2	181362,6	female	Hungary	1990.12.19	2018-09-27T18:58:05+02:00	1	hu	3676	2018.09.27	27,75			-19,33333333	55,14285714
93	17	1	5	16	5_16	82,18	var5	265	0,76	1	1	0	0,486486486	3268,2	4158,1	4815,2	181365	184633,2	185523,1	186180,2	female	Hungary	1990.12.19	2018-09-27T18:58:05+02:00	1	hu	4291	2018.09.27	27,75			2,117647059	29,94117647
93	18	1	4	24	4_24	83,08	pitu4	365	1,96	1	1	1	-0,212837838	3131,2	6110,3	6903,5	186182	189313,2	192292,3	193085,5	female	Hungary	1990.12.19	2018-09-27T18:58:05+02:00	1	hu	1287	2018.09.27	27,75			4,739130435	43,52173913
93	19	1	2	42	2_42	73,02	pul2	665	1,96	1	0	1	-0,472972973	3105,9	4590,4	5334,3	193087,4	196193,3	197677,8	198421,7	female	Hungary	1990.12.19	2018-09-27T18:58:05+02:00	1	hu	2228	2018.09.27	27,75			-26,35294118	69,52941176
93	20	1	7	71	7_71	84,33	comu7	1165	1,06	1	1	0	0,814189189	3188,7	5647,3	6406,4	198423,8	201612,5	204071,1	204830,2	female	Hungary	1990.12.19	2018-09-27T18:58:05+02:00	1	hu	3901	2018.09.27	27,75			-32,1	73,35
93	21	1	2	15	2_15	67,38	pul2	265	0,46	1	0	1	0,64527027	3161,3	2374,7	5302,9	204831,2	207992,5	207205,9	210134,1	female	Hungary	1990.12.19	2018-09-27T18:58:05+02:00	1	hu	2227	2018.09.27	27,75			-36,06666667	58,93333333
93	22	1	4	82	4_82	83,69	pitu4	1365	0,76	1	1	0	0,685810811	3177,5	3352,8	4400,5	210135,1	213312,6	213487,9	214535,6	female	Hungary	1990.12.19	2018-09-27T18:58:05+02:00	1	hu	1938	2018.09.27	27,75			-23,05	68,6
93	23	1	4	54	4_54	83,07	pitu4	865	1,96	1	0	0	-0,456081081	3176,4	3760	4389,9	214536,8	217713,2	218296,8	218926,7	female	Hungary	1990.12.19	2018-09-27T18:58:05+02:00	1	hu	1799	2018.09.27	27,75			-15,52941176	50,64705882
93	24	1	3	2	3_2	79,84	pitd3	65	0,16	1	0	0	0	3144,3	-631,6	3520,5	218928,4	222072,7	218296,8	222448,9	female	Hungary	1990.12.19	2018-09-27T18:58:05+02:00	1	hu	4456	2018.09.27	27,75			-3	35,14285714
93	25	1	6	43	6_43	76,14	comd6	765	0,07	1	1	0	0,472972973	3162,8	2951,1	3541,2	222450,5	225613,3	225401,6	225991,7	female	Hungary	1990.12.19	2018-09-27T18:58:05+02:00	1	hu	2215	2018.09.27	27,75			5,736842105	55,78947368
93	26	1	5	12	5_12	83,75	var5	165	1,96	1	1	0	0,72972973	3179,5	2504,3	3186,2	225993,3	229172,8	228497,6	229179,5	female	Hungary	1990.12.19	2018-09-27T18:58:05+02:00	1	hu	2962	2018.09.27	27,75			-1,777777778	30,72222222
93	27	1	2	11	2_11	67,24	pul2	165	1,06	1	0	0	-0,165540541	3152,2	6181,9	6829,4	229180,8	232333	235362,7	236010,2	female	Hungary	1990.12.19	2018-09-27T18:58:05+02:00	1	hu	1314	2018.09.27	27,75			-25,5	35,25
93	29	1	4	23	4_23	83,39	pitu4	365	1,06	1	0	0	-0,158783784	3280,2	3991,5	4654,4	254982,2	258262,4	258973,7	259636,6	female	Hungary	1990.12.19	2018-09-27T18:58:05+02:00	1	hu	3589	2018.09.27	27,75			3,791666667	44,29166667
93	30	1	1	49	1_49	76,84	sin1	865	0,07	1	0	1	0,550675676	3227,7	4462,7	5175,6	259638,7	262866,4	264101,4	264814,3	female	Hungary	1990.12.19	2018-09-27T18:58:05+02:00	1	hu	2223	2018.09.27	27,75			-3,2	37,86666667
93	31	1	3	10	3_10	81,94	pitd3	165	0,76	1	1	0	0,814189189	3266,8	2780,9	3382	264816,1	268082,9	267597	268198,1	female	Hungary	1990.12.19	2018-09-27T18:58:05+02:00	1	hu	2038	2018.09.27	27,75			0,153846154	23,76923077
93	33	1	2	41	2_41	73,33	pul2	665	1,06	1	0	0	-0,39527027	3233	4135,4	4926,5	275233,1	278466,1	279368,5	280159,6	female	Hungary	1990.12.19	2018-09-27T18:58:05+02:00	1	hu	1844	2018.09.27	27,75			-18,77777778	58,77777778
93	34	1	7	68	7_68	81,23	comu7	1165	0,16	1	1	0	0,614864865	3182,2	3062,7	3805,7	280161	283343,2	283223,7	283966,7	female	Hungary	1990.12.19	2018-09-27T18:58:05+02:00	1	hu	3220	2018.09.27	27,75			-3,944444444	54,77777778
93	35	1	7	32	7_32	80,08	comu7	565	0,16	1	0	1	0,469594595	3293,8	2047,2	3982,6	283969,3	287263,1	286016,5	287951,9	female	Hungary	1990.12.19	2018-09-27T18:58:05+02:00	1	hu	3047	2018.09.27	27,75			-16,3125	46,125
93	36	1	3	8	3_8	79,75	pitd3	165	0,16	1	0	1	0,831081081	3348,9	2615,6	3615,8	287953,7	291302,6	290569,3	291569,5	female	Hungary	1990.12.19	2018-09-27T18:58:05+02:00	1	hu	798	2018.09.27	27,75			-0,307692308	37,07692308
93	37	1	1	82	1_82	81,93	sin1	1365	0,76	1	1	1	-0,445945946	3151,5	2606,3	3270,5	291571,3	294722,8	294177,6	294841,8	female	Hungary	1990.12.19	2018-09-27T18:58:05+02:00	1	hu	922	2018.09.27	27,75			-21,39130435	52,69565217
93	39	1	6	13	6_13	74,99	comd6	265	0,07	1	0	1	0,493243243	3366	5047	5838,6	300317,1	303683,1	305364,1	306155,7	female	Hungary	1990.12.19	2018-09-27T18:58:05+02:00	1	hu	2262	2018.09.27	27,75			-0,375	44,4375
93	40	1	4	42	4_42	83,07	pitu4	665	1,96	1	1	1	-0,72972973	3186,6	4142,2	4965,3	306157,7	309344,3	310299,9	311123	female	Hungary	1990.12.19	2018-09-27T18:58:05+02:00	1	hu	2252	2018.09.27	27,75			-11,61538462	46,46153846
93	41	1	7	33	7_33	82,87	comu7	565	0,46	1	0	1	0	3137,1	-825,8	3877,8	311125,7	314262,8	310299,9	315003,5	female	Hungary	1990.12.19	2018-09-27T18:58:05+02:00	1	hu	3109	2018.09.27	27,75			-13,95	56,9
93	43	1	4	6	4_6	83,09	pitu4	65	1,96	1	0	1	1	3201,4	4311,9	5279,1	319981,6	323183	324293,5	325260,7	female	Hungary	1990.12.19	2018-09-27T18:58:05+02:00	1	hu	1846	2018.09.27	27,75			7,904761905	17,9047619
93	44	1	1	12	1_12	83,08	sin1	165	1,96	1	0	1	0,793918919	3099,7	2573,9	3374,5	325263,2	328362,9	327837,1	328637,7	female	Hungary	1990.12.19	2018-09-27T18:58:05+02:00	1	hu	2221	2018.09.27	27,75			-4,347826087	25,17391304
93	45	1	7	3	7_3	73,1	comu7	65	0,46	1	1	0	0,581081081	3143,3	2918,2	3685,8	328639,7	331783	331557,9	332325,5	female	Hungary	1990.12.19	2018-09-27T18:58:05+02:00	1	hu	2267	2018.09.27	27,75			-6,304347826	25,82608696
93	46	1	3	14	3_14	79,71	pitd3	265	0,16	1	0	1	0,756756757	3197,6	2374,7	3230,6	332327,6	335525,2	334702,3	335558,2	female	Hungary	1990.12.19	2018-09-27T18:58:05+02:00	1	hu	2180	2018.09.27	27,75			-2,666666667	37,13333333
93	48	1	2	49	2_49	67,89	pul2	865	0,07	1	1	1	-0,466216216	3253,2	2774,3	3790	340890,1	344143,3	343664,4	344680,1	female	Hungary	1990.12.19	2018-09-27T18:58:05+02:00	1	hu	2438	2018.09.27	27,75			-14,11111111	43,05555556
93	49	1	5	27	5_27	81,45	var5	465	0,46	1	1	0	0,472972973	3141,3	2919,4	3646,5	344681,6	347822,9	347601	348328,1	female	Hungary	1990.12.19	2018-09-27T18:58:05+02:00	1	hu	2258	2018.09.27	27,75			2,181818182	29,36363636
93	50	1	6	58	6_58	82,14	comd6	965	0,76	1	0	0	-0,452702703	3313,4	5295,4	6374,7	348329,8	351643,2	353625,2	354704,5	female	Hungary	1990.12.19	2018-09-27T18:58:05+02:00	1	hu	2233	2018.09.27	27,75			-27,52941176	58,82352941
93	51	1	6	15	6_15	79,75	comd6	265	0,46	1	0	0	-0,635135135	3196	2343,1	3975,1	354706,6	357902,6	357049,7	358681,7	female	Hungary	1990.12.19	2018-09-27T18:58:05+02:00	1	hu	1525	2018.09.27	27,75			-25,86666667	37,8
93	52	1	1	38	1_38	79,67	sin1	665	0,16	1	1	1	-1	3259,8	2846,1	3942,1	358682,8	361942,6	361528,9	362624,9	female	Hungary	1990.12.19	2018-09-27T18:58:05+02:00	1	hu	2222	2018.09.27	27,75			-5,2	43,6
93	53	1	1	78	1_78	83,07	sin1	1265	1,96	1	0	1	0,753378378	3136	2809,1	3751	362626,8	365762,8	365435,9	366377,8	female	Hungary	1990.12.19	2018-09-27T18:58:05+02:00	1	hu	2224	2018.09.27	27,75			-16,375	45,8125
94	5	1	2	73	2_73	69,54	pul2	1265	0,07	1	0	1	0,253378378	3447,4	3914	6899	216711,6	220159	220625,6	223610,6	female	Hungary	1989.01.01	2018-09-27T19:05:58+02:00	1	hu	2976	2018.09.27	29,66666667			1	45,2173913
94	6	1	3	43	3_43	76,85	pitd3	765	0,07	1	1	0	0,327702703	3438,1	3578,8	4307,8	223615,5	227053,6	227194,3	227923,3	female	Hungary	1989.01.01	2018-09-27T19:05:58+02:00	1	hu	4080	2018.09.27	29,66666667			1,75	48,45
94	7	1	5	27	5_27	81,45	var5	465	0,46	1	1	0	0,415540541	3434,5	4311	5512,6	227927,3	231361,8	232238,3	233439,9	female	Hungary	1989.01.01	2018-09-27T19:05:58+02:00	1	hu	1453	2018.09.27	29,66666667			2,181818182	29,36363636
94	8	1	1	43	1_43	76,85	sin1	765	0,07	1	0	1	0,780405405	3431,7	2687,7	3517,9	233444,3	236876	236132	236962,2	female	Hungary	1989.01.01	2018-09-27T19:05:58+02:00	1	hu	2276	2018.09.27	29,66666667			-4,133333333	39,46666667
94	9	1	6	8	6_8	74,89	comd6	165	0,16	1	0	0	-0,368243243	3461,9	5142,8	6985,3	236966	240427,9	242108,8	243951,3	female	Hungary	1989.01.01	2018-09-27T19:05:58+02:00	1	hu	2467	2018.09.27	29,66666667			-19,17391304	45,43478261
94	10	1	2	41	2_41	73,33	pul2	665	1,06	1	1	1	-0,108108108	3406	3604,6	4566,3	243956,2	247362,2	247560,8	248522,5	female	Hungary	1989.01.01	2018-09-27T19:05:58+02:00	1	hu	2646	2018.09.27	29,66666667			-18,77777778	58,77777778
94	11	1	2	9	2_9	65,31	pul2	165	0,46	1	1	0	0,564189189	3469	4123,5	4850,3	248526,8	251995,8	252650,3	253377,1	female	Hungary	1989.01.01	2018-09-27T19:05:58+02:00	1	hu	1580	2018.09.27	29,66666667			-13,55	48,35
94	12	1	2	38	2_38	69,62	pul2	665	0,16	1	0	1	-0,712837838	3605,5	4669,5	5884,9	253381	256986,5	258050,5	259265,9	female	Hungary	1989.01.01	2018-09-27T19:05:58+02:00	1	hu	2622	2018.09.27	29,66666667			-16,55555556	57,37037037
94	13	1	7	23	7_23	81,15	comu7	365	1,06	1	0	0	-0,716216216	3455,5	3922,4	5029,2	259269,9	262725,4	263192,3	264299,1	female	Hungary	1989.01.01	2018-09-27T19:05:58+02:00	1	hu	1467	2018.09.27	29,66666667			-24,05882353	63,47058824
94	14	1	3	50	3_50	79,67	pitd3	865	0,16	1	1	1	0,388513514	3550,4	4367,6	5372,2	264302,6	267853	268670,2	269674,8	female	Hungary	1989.01.01	2018-09-27T19:05:58+02:00	1	hu	4275	2018.09.27	29,66666667			-0,2	36,65
94	15	1	6	65	6_65	82,94	comd6	1065	1,06	1	1	1	-0,418918919	3433,1	4569,8	5329,3	269678,2	273111,3	274248	275007,5	female	Hungary	1989.01.01	2018-09-27T19:05:58+02:00	1	hu	4334	2018.09.27	29,66666667			-26,76666667	67
94	16	1	2	55	2_55	68,29	pul2	965	0,07	1	0	1	1	3415,9	2612,2	5237,9	275012,9	278428,8	277625,1	280250,8	female	Hungary	1989.01.01	2018-09-27T19:05:58+02:00	1	hu	2739	2018.09.27	29,66666667			-12,13333333	62,8
94	17	1	4	40	4_40	83,69	pitu4	665	0,76	1	1	0	0,851351351	3457,8	3691,4	5094,4	280255	283712,8	283946,4	285349,4	female	Hungary	1989.01.01	2018-09-27T19:05:58+02:00	1	hu	2887	2018.09.27	29,66666667			-28,68421053	65,73684211
94	18	1	4	11	4_11	83,39	pitu4	165	1,06	1	0	1	0,777027027	3471,1	6898,5	7603,3	285355,7	288826,8	292254,2	292959	female	Hungary	1989.01.01	2018-09-27T19:05:58+02:00	1	hu	3660	2018.09.27	29,66666667			3,294117647	34,35294118
94	19	1	5	65	5_65	82,95	var5	1065	1,06	1	1	0	1	3446,7	3582,4	4418	292963,5	296410,2	296545,9	297381,5	female	Hungary	1989.01.01	2018-09-27T19:05:58+02:00	1	hu	2102	2018.09.27	29,66666667			-17,64705882	55,82352941
94	20	1	4	5	4_5	83,39	pitu4	65	1,06	1	0	1	1	3706,6	3154,5	3859,1	297385,8	301092,4	300540,3	301244,9	female	Hungary	1989.01.01	2018-09-27T19:05:58+02:00	1	hu	3389	2018.09.27	29,66666667			2,833333333	16,77777778
94	21	1	1	52	1_52	83,69	sin1	865	0,76	1	0	1	1	3428,6	3522,2	4043,3	301249,8	304678,4	304772	305293,1	female	Hungary	1989.01.01	2018-09-27T19:05:58+02:00	1	hu	4303	2018.09.27	29,66666667			-16,26315789	51,21052632
94	22	1	1	66	1_66	83,07	sin1	1065	1,96	1	1	0	1	3419,4	3695,8	4608,9	305297,9	308717,3	308993,7	309906,8	female	Hungary	1989.01.01	2018-09-27T19:05:58+02:00	1	hu	763	2018.09.27	29,66666667			-19,64	49
94	23	1	6	43	6_43	76,14	comd6	765	0,07	1	1	1	-0,246621622	3356,3	3609	4809,2	309912,3	313268,6	313521,3	314721,5	female	Hungary	1989.01.01	2018-09-27T19:05:58+02:00	1	hu	3502	2018.09.27	29,66666667			5,736842105	55,78947368
94	24	1	6	55	6_55	76,49	comd6	965	0,07	1	0	1	0,543918919	3517,6	2941,1	3632,4	314725,3	318242,9	317666,4	318357,7	female	Hungary	1989.01.01	2018-09-27T19:05:58+02:00	1	hu	3599	2018.09.27	29,66666667			-18,75	62,8
94	25	1	3	82	3_82	83,69	pitd3	1365	0,76	1	1	0	0,672297297	3480	2364	4106,7	318361,9	321841,9	320725,9	322468,6	female	Hungary	1989.01.01	2018-09-27T19:05:58+02:00	1	hu	3223	2018.09.27	29,66666667			-22,41666667	61,70833333
94	26	1	7	18	7_18	80,47	comu7	265	1,96	1	0	0	0,533783784	3300,5	4976,8	6774,1	322473,1	325773,6	327449,9	329247,2	female	Hungary	1989.01.01	2018-09-27T19:05:58+02:00	1	hu	4410	2018.09.27	29,66666667			-22,05263158	58,57894737
94	27	1	7	68	7_68	81,23	comu7	1165	0,16	1	0	0	0,540540541	3383,6	3310,9	4145,8	329251,2	332634,8	332562,1	333397	female	Hungary	1989.01.01	2018-09-27T19:05:58+02:00	1	hu	2419	2018.09.27	29,66666667			-3,944444444	54,77777778
94	28	1	5	1	5_1	76,2	var5	65	0,07	1	1	0	1	3479,4	3622,1	4293,3	333401,6	336881	337023,7	337694,9	female	Hungary	1989.01.01	2018-09-27T19:05:58+02:00	1	hu	3151	2018.09.27	29,66666667			9,894736842	30,31578947
94	29	1	6	57	6_57	80,75	comd6	965	0,46	1	0	0	0,334459459	3520,2	4356,6	5375,4	337699,7	341219,9	342056,3	343075,1	female	Hungary	1989.01.01	2018-09-27T19:05:58+02:00	1	hu	3845	2018.09.27	29,66666667			-25,2	67,2
94	30	1	1	8	1_8	79,75	sin1	165	0,16	1	1	0	0,739864865	3438,6	4228,4	5062,9	343079,8	346518,4	347308,2	348142,7	female	Hungary	1989.01.01	2018-09-27T19:05:58+02:00	1	hu	2274	2018.09.27	29,66666667			2,695652174	38,82608696
94	31	1	1	83	1_83	83,39	sin1	1365	1,06	1	1	0	1	3497,1	2893,7	3682,9	348146,6	351643,7	351040,3	351829,5	female	Hungary	1989.01.01	2018-09-27T19:05:58+02:00	1	hu	837	2018.09.27	29,66666667			-15,29166667	54,08333333
94	32	1	1	45	1_45	81,46	sin1	765	0,46	1	0	1	1	3488,9	2438,1	4027,8	351833,9	355322,8	354272	355861,7	female	Hungary	1989.01.01	2018-09-27T19:05:58+02:00	1	hu	2277	2018.09.27	29,66666667			-5,733333333	45,4
94	33	1	2	3	2_3	61,32	pul2	65	0,46	1	0	0	0,489864865	3443,8	4970,4	5643,4	355865,8	359309,6	360836,2	361509,2	female	Hungary	1989.01.01	2018-09-27T19:05:58+02:00	1	hu	1518	2018.09.27	29,66666667			-13,5	37,14285714
94	34	1	3	19	3_19	76,9	pitd3	365	0,07	1	1	0	1	3488,3	3543,7	4798	361513,8	365002,1	365057,5	366311,8	female	Hungary	1989.01.01	2018-09-27T19:05:58+02:00	1	hu	3708	2018.09.27	29,66666667			3,947368421	39,42105263
94	35	1	7	82	7_82	85,03	comu7	1365	0,76	1	1	0	0,320945946	3500,6	4003,2	4731,6	366318,9	369819,5	370322,1	371050,5	female	Hungary	1989.01.01	2018-09-27T19:05:58+02:00	1	hu	3434	2018.09.27	29,66666667			-31,42105263	67,42105263
94	36	1	4	43	4_43	76,27	pitu4	765	0,07	1	0	1	0,635135135	3912,6	3611,6	4449,1	371054	374966,6	374665,6	375503,1	female	Hungary	1989.01.01	2018-09-27T19:05:58+02:00	1	hu	2974	2018.09.27	29,66666667			14,76	51,56
94	37	1	5	38	5_38	79,71	var5	665	0,16	1	0	1	0,871621622	3440	3688,2	4353,9	375507,6	378947,6	379195,8	379861,5	female	Hungary	1989.01.01	2018-09-27T19:05:58+02:00	1	hu	1866	2018.09.27	29,66666667			13,18181818	39,09090909
94	38	1	4	22	4_22	83,69	pitu4	365	0,76	1	1	1	0,706081081	3460,8	4400,7	5153,5	379867,2	383328	384267,9	385020,7	female	Hungary	1989.01.01	2018-09-27T19:05:58+02:00	1	hu	703	2018.09.27	29,66666667			-7,2	37,8
94	39	1	3	76	3_76	83,69	pitd3	1265	0,76	1	1	0	0,658783784	3427,3	4263,5	5620,2	385024,5	388451,8	389288	390644,7	female	Hungary	1989.01.01	2018-09-27T19:05:58+02:00	1	hu	1121	2018.09.27	29,66666667			-25,04347826	61,13043478
94	40	1	6	21	6_21	80,08	comd6	365	0,46	1	0	0	-0,226351351	3439,3	3401,6	4324	390648,9	394088,2	394050,5	394972,9	female	Hungary	1989.01.01	2018-09-27T19:05:58+02:00	1	hu	3022	2018.09.27	29,66666667			-11,82352941	43,58823529
94	41	1	7	35	7_35	82,86	comu7	565	1,06	1	0	0	-0,442567568	3496,1	3563,2	4445,9	394978,7	398474,8	398541,9	399424,6	female	Hungary	1989.01.01	2018-09-27T19:05:58+02:00	1	hu	2121	2018.09.27	29,66666667			-23,20833333	68,79166667
94	42	1	5	23	5_23	82,47	var5	365	1,06	1	1	0	1	3520,1	3628,4	4193,3	399428	402948,1	403056,4	403621,3	female	Hungary	1989.01.01	2018-09-27T19:05:58+02:00	1	hu	1227	2018.09.27	29,66666667			-4,5	28,04166667
94	43	1	2	10	2_10	65,79	pul2	165	0,76	1	1	0	0,310810811	3562,9	3069	3929,9	403625	407187,9	406694	407554,9	female	Hungary	1989.01.01	2018-09-27T19:05:58+02:00	1	hu	1812	2018.09.27	29,66666667			-8,772727273	37,81818182
94	44	1	5	19	5_19	76,77	var5	365	0,07	1	0	1	0,381756757	3667,5	3399,8	4043,2	407560	411227,5	410959,8	411603,2	female	Hungary	1989.01.01	2018-09-27T19:05:58+02:00	1	hu	918	2018.09.27	29,66666667			2,3125	36,3125
94	45	1	7	32	7_32	80,08	comu7	565	0,16	1	0	0	-0,14527027	3482	2748,9	3629	411609,6	415091,6	414358,5	415238,6	female	Hungary	1989.01.01	2018-09-27T19:05:58+02:00	1	hu	1973	2018.09.27	29,66666667			-16,3125	46,125
94	46	1	4	28	4_28	83,69	pitu4	465	0,76	1	1	1	0,608108108	3518,6	2923,3	3643,9	415243,1	418761,7	418166,4	418887	female	Hungary	1989.01.01	2018-09-27T19:05:58+02:00	1	hu	1419	2018.09.27	29,66666667			-4,772727273	38,95454545
94	47	1	3	79	3_79	76,83	pitd3	1365	0,07	1	0	1	0,564189189	3531,8	2454,8	4126,1	418891,3	422423,1	421346,1	423017,4	female	Hungary	1989.01.01	2018-09-27T19:05:58+02:00	1	hu	2105	2018.09.27	29,66666667			13,4	55,28
94	48	1	7	22	7_22	80,02	comu7	365	0,76	1	1	0	0,293918919	3436,1	4275,1	4919,2	423020,9	426457	427296	427940,1	female	Hungary	1989.01.01	2018-09-27T19:05:58+02:00	1	hu	4620	2018.09.27	29,66666667			-18,52173913	63,56521739
94	49	1	5	52	5_52	83,23	var5	865	0,76	1	0	1	1	3517,5	2588,3	3988,9	427944,8	431462,3	430533,1	431933,7	female	Hungary	1989.01.01	2018-09-27T19:05:58+02:00	1	hu	1937	2018.09.27	29,66666667			4,318181818	39,54545455
94	50	1	3	29	3_29	83,39	pitd3	465	1,06	1	1	0	1	3677,4	3734,1	4439,3	431938,5	435615,9	435672,6	436377,8	female	Hungary	1989.01.01	2018-09-27T19:05:58+02:00	1	hu	3961	2018.09.27	29,66666667			-25,94444444	40,33333333
94	51	1	6	10	6_10	78,36	comd6	165	0,76	1	1	1	-0,263513514	3520,9	3281,6	4183,9	436383	439903,9	439664,6	440566,9	female	Hungary	1989.01.01	2018-09-27T19:05:58+02:00	1	hu	2952	2018.09.27	29,66666667			-13,65	41,3
94	52	1	1	26	1_26	79,68	sin1	465	0,16	1	0	1	1	3702,4	4061,6	4936,9	440570,4	444272,8	444632	445507,3	female	Hungary	1989.01.01	2018-09-27T19:05:58+02:00	1	hu	2275	2018.09.27	29,66666667			0,578947368	28,10526316
94	53	1	4	34	4_34	83,69	pitu4	565	0,76	1	1	0	0,560810811	3425,5	3338,5	4322,4	445511,7	448937,2	448850,2	449834,1	female	Hungary	1989.01.01	2018-09-27T19:05:58+02:00	1	hu	2044	2018.09.27	29,66666667	29/04/1968	1968.04.29	-12,78947368	54,21052632
95	5	1	2	34	2_34	72,93	pul2	565	0,76	1	1	0	0,52027027	3645	12853,1	14055,8	99679,6	103324,6	112532,7	113735,4	female	Hungary	1988.08.04	0	1	hu	2330	2018.09.27	30,08333333			-22,86666667	65,86666667
95	6	1	7	56	7_56	78,23	comu7	965	0,16	1	1	1	-1	3462	5208,9	6303,1	113738,4	117200,4	118947,3	120041,5	female	Hungary	1988.08.04	0	1	hu	4223	2018.09.27	30,08333333			0,296296296	59,40740741
95	7	1	7	68	7_68	81,23	comu7	1165	0,16	1	0	0	-1	3574	3436,3	4530,2	120045,8	123619,8	123482,1	124576	female	Hungary	1988.08.04	0	1	hu	4376	2018.09.27	30,08333333			-3,944444444	54,77777778
95	8	1	6	70	6_70	83,2	comd6	1165	0,76	1	1	1	-1	3705,3	3363,4	4303,7	124578,9	128284,2	127942,3	128882,6	female	Hungary	1988.08.04	0	1	hu	3262	2018.09.27	30,08333333			-31,67857143	69,67857143
95	9	1	5	77	5_77	83,37	var5	1265	1,06	1	0	0	-1	3625	3542,4	4551	128886,2	132511,2	132428,6	133437,2	female	Hungary	1988.08.04	0	1	hu	1576	2018.09.27	30,08333333			-15,38095238	53,42857143
95	10	1	7	60	7_60	81,15	comu7	965	1,96	1	0	0	-1	3350,3	4057,6	5159,6	133440,9	136791,2	137498,5	138600,5	female	Hungary	1988.08.04	0	1	hu	2344	2018.09.27	30,08333333			-31,7826087	70,04347826
95	11	1	7	47	7_47	83,77	comu7	765	1,06	1	1	1	-1	3430,8	3847,4	4745,9	138605,1	142035,9	142452,5	143351	female	Hungary	1988.08.04	0	1	hu	3358	2018.09.27	30,08333333			-21,2173913	64,60869565
95	12	1	5	58	5_58	82,4	var5	965	0,76	1	0	0	-1	3555,8	9245,2	10005	143355,2	146911	152600,4	153360,2	female	Hungary	1988.08.04	0	1	hu	1104	2018.09.27	30,08333333			-8,1875	46
95	13	1	6	45	6_45	82,36	comd6	765	0,46	1	0	0	-1	3478,1	2931,9	3736,2	153364,6	156842,7	156296,5	157100,8	female	Hungary	1988.08.04	0	1	hu	2754	2018.09.27	30,08333333			-16,5	47,875
95	14	1	1	84	1_84	83,07	sin1	1365	1,96	1	1	1	-1	3366,2	2815,9	4639,6	157104,3	160470,5	159920,2	161743,9	female	Hungary	1988.08.04	0	1	hu	2329	2018.09.27	30,08333333			-30,86363636	59,77272727
95	15	1	4	82	4_82	83,69	pitu4	1365	0,76	1	1	1	-1	3461,4	2059,6	4318,1	161750,8	165212,2	163810,4	166068,9	female	Hungary	1988.08.04	0	1	hu	941	2018.09.27	30,08333333			-23,05	68,6
95	16	1	6	25	6_25	75,92	comd6	465	0,07	1	0	1	1	3560,5	4484,1	5575,1	166072,5	169633	170556,6	171647,6	female	Hungary	1988.08.04	0	1	hu	1967	2018.09.27	30,08333333			1,7	54,45
95	17	1	1	16	1_16	83,7	sin1	265	0,76	1	0	0	0,756756757	3519,3	5331,2	6245,1	171651,7	175171	176982,9	177896,8	female	Hungary	1988.08.04	0	1	hu	2327	2018.09.27	30,08333333			3,625	26,9375
95	19	1	1	41	1_41	83,39	sin1	665	1,06	1	1	0	-0,635135135	3573	5528,4	6262	182478,7	186051,7	188007,1	188740,7	female	Hungary	1988.08.04	0	1	hu	2328	2018.09.27	30,08333333			-13,3125	47,125
97	5	1	1	59	1_59	83,39	sin1	965	1,06	1	0	1	0,256756757	3764,7	7943,6	8607,3	348348,7	352113,4	356292,3	356956	female	Hungary	1992.07.26	2018-09-27T22:19:21+02:00	1	hu	2349	2018.09.27	26,16666667			-11,77272727	58,5
97	6	1	2	55	2_55	68,29	pul2	965	0,07	1	1	0	0,567567568	3423	9364,7	10132,1	356959,5	360382,5	366324,2	367091,6	female	Hungary	1992.07.26	2018-09-27T22:19:21+02:00	1	hu	1893	2018.09.27	26,16666667			-12,13333333	62,8
97	7	1	3	34	3_34	83,69	pitd3	565	0,76	1	1	0	0,945945946	3363,8	4900,3	5635,5	367095,6	370459,4	371995,9	372731,1	female	Hungary	1992.07.26	2018-09-27T22:19:21+02:00	1	hu	2643	2018.09.27	26,16666667			-20,46666667	40,93333333
97	8	1	7	56	7_56	78,23	comu7	965	0,16	1	0	0	-0,182432432	3454,8	12029,4	12884,7	372734,7	376189,5	384764,1	385619,4	female	Hungary	1992.07.26	2018-09-27T22:19:21+02:00	1	hu	2396	2018.09.27	26,16666667			0,296296296	59,40740741
97	9	1	5	40	5_40	82,9	var5	665	0,76	1	0	0	-0,199324324	3427,7	5510	6205	385622,4	389050,1	391132,4	391827,4	female	Hungary	1992.07.26	2018-09-27T22:19:21+02:00	1	hu	2929	2018.09.27	26,16666667			-12,36842105	54,15789474
97	10	1	1	26	1_26	79,68	sin1	465	0,16	1	1	0	0	3497,4	-697,9	27572,8	391830,3	395327,7	391132,4	419403,1	female	Hungary	1992.07.26	2018-09-27T22:19:21+02:00	1	hu	2347	2018.09.27	26,16666667			0,578947368	28,10526316
97	11	1	2	3	2_3	61,32	pul2	65	0,46	1	1	0	1	6574,5	8021,4	8685,2	419406,1	425980,6	427427,5	428091,3	female	Hungary	1992.07.26	2018-09-27T22:19:21+02:00	1	hu	706	2018.09.27	26,16666667			-13,5	37,14285714
97	12	1	7	32	7_32	80,08	comu7	565	0,16	1	0	1	0,155405405	3452,4	4540,9	5147,5	428094,7	431547,1	432635,6	433242,2	female	Hungary	1992.07.26	2018-09-27T22:19:21+02:00	1	hu	4549	2018.09.27	26,16666667			-16,3125	46,125
97	13	1	7	80	7_80	81,31	comu7	1365	0,16	1	0	1	0,949324324	3401,2	3631,7	4309,9	433245,2	436646,4	436876,9	437555,1	female	Hungary	1992.07.26	2018-09-27T22:19:21+02:00	1	hu	2398	2018.09.27	26,16666667			-6,714285714	55,76190476
97	14	1	3	14	3_14	79,71	pitd3	265	0,16	1	1	0	1	3416,7	4430,4	4964,8	437558	440974,7	441988,4	442522,8	female	Hungary	1992.07.26	2018-09-27T22:19:21+02:00	1	hu	2418	2018.09.27	26,16666667			-2,666666667	37,13333333
97	15	1	5	8	5_8	78,61	var5	165	0,16	1	0	1	1	3386,2	6828,9	7429,2	442525,6	445911,8	449354,5	449954,8	female	Hungary	1992.07.26	2018-09-27T22:19:21+02:00	1	hu	1913	2018.09.27	26,16666667			8,444444444	28,33333333
97	16	1	7	50	7_50	78,13	comu7	865	0,16	1	0	1	0,141891892	4203,8	6308,8	6892	449958,2	454162	456267	456850,2	female	Hungary	1992.07.26	2018-09-27T22:19:21+02:00	1	hu	4589	2018.09.27	26,16666667			-8,111111111	60,16666667
97	18	1	3	49	3_49	76,84	pitd3	865	0,07	1	1	0	1	3375,6	2662,2	3388,9	461085,8	464461,4	463748	464474,7	female	Hungary	1992.07.26	2018-09-27T22:19:21+02:00	1	hu	3376	2018.09.27	26,16666667			22,40909091	51,5
97	20	1	6	84	6_84	82,85	comd6	1365	1,96	1	1	1	-0,743243243	3284,8	3695,2	5069,1	469669	472953,8	473364,2	474738,1	female	Hungary	1992.07.26	2018-09-27T22:19:21+02:00	1	hu	4178	2018.09.27	26,16666667			-30,31578947	60,31578947
97	21	1	2	31	2_31	65,51	pul2	565	0,07	1	1	1	0,547297297	3352,6	4317,4	4909,2	474741,5	478094,1	479058,9	479650,7	female	Hungary	1992.07.26	2018-09-27T22:19:21+02:00	1	hu	1575	2018.09.27	26,16666667			2,652173913	48,04347826
97	22	1	7	67	7_67	78,85	comu7	1165	0,07	1	0	1	1	3600,1	3564,1	4235,7	479654,7	483254,8	483218,8	483890,4	female	Hungary	1992.07.26	2018-09-27T22:19:21+02:00	1	hu	869	2018.09.27	26,16666667			11,68	76,44
97	23	1	1	83	1_83	83,39	sin1	1365	1,06	1	0	1	1	3465,3	3654,3	4300,6	483893,9	487359,2	487548,2	488194,5	female	Hungary	1992.07.26	2018-09-27T22:19:21+02:00	1	hu	4547	2018.09.27	26,16666667			-15,29166667	54,08333333
97	24	1	4	16	4_16	81,94	pitu4	265	0,76	1	1	0	0,540540541	3308,1	3613,3	4252,9	488197,5	491505,6	491810,8	492450,4	female	Hungary	1992.07.26	2018-09-27T22:19:21+02:00	1	hu	2376	2018.09.27	26,16666667			-4,666666667	34,47619048
97	25	1	6	41	6_41	83,91	comd6	665	1,06	1	1	1	-0,429054054	3397,1	3548,6	4083,6	492454,7	495851,8	496003,3	496538,3	female	Hungary	1992.07.26	2018-09-27T22:19:21+02:00	1	hu	3726	2018.09.27	26,16666667			-34,73333333	59,06666667
97	26	1	5	25	5_25	76,9	var5	465	0,07	1	0	1	0,841216216	3495,4	3470,9	4092,8	496541,3	500036,7	500012,2	500634,1	female	Hungary	1992.07.26	2018-09-27T22:19:21+02:00	1	hu	2681	2018.09.27	26,16666667			6,607142857	37,10714286
97	27	1	7	11	7_11	78,55	comu7	165	1,06	1	1	1	-0,087837838	3341,3	4127,2	4725,2	500637	503978,3	504764,2	505362,2	female	Hungary	1992.07.26	2018-09-27T22:19:21+02:00	1	hu	2393	2018.09.27	26,16666667			-15,28	46,32
97	28	1	2	1	2_1	57,44	pul2	65	0,07	1	1	0	0,614864865	3408,3	3317,5	3885,2	505365,1	508773,4	508682,6	509250,3	female	Hungary	1992.07.26	2018-09-27T22:19:21+02:00	1	hu	4670	2018.09.27	26,16666667			-4,333333333	33,38888889
97	30	1	6	25	6_25	75,92	comd6	465	0,07	1	0	1	0,118243243	3403,7	2941,8	3461,3	513516,9	516920,6	516458,7	516978,2	female	Hungary	1992.07.26	2018-09-27T22:19:21+02:00	1	hu	3387	2018.09.27	26,16666667			1,7	54,45
97	32	1	5	57	5_57	82,6	var5	965	0,46	1	1	0	0,560810811	4359	7085,7	7661,3	521460,8	525819,8	528546,5	529122,1	female	Hungary	1992.07.26	2018-09-27T22:19:21+02:00	1	hu	4703	2018.09.27	26,16666667			-7,85	42,45
97	33	1	6	82	6_82	85,39	comd6	1365	0,76	1	0	1	0,239864865	3927,5	10637,5	11309,1	529125	533052,5	539762,5	540434,1	female	Hungary	1992.07.26	2018-09-27T22:19:21+02:00	1	hu	2390	2018.09.27	26,16666667			-33,38888889	58,61111111
97	34	1	1	23	1_23	83,39	sin1	365	1,06	1	1	0	0,85472973	3424,2	3654	4340,5	540437,1	543861,3	544091,1	544777,6	female	Hungary	1992.07.26	2018-09-27T22:19:21+02:00	1	hu	2346	2018.09.27	26,16666667			-3,24	31,6
97	35	1	4	60	4_60	83,07	pitu4	965	1,96	1	1	1	-0,22972973	3387,6	3509,6	4125,6	544781,1	548168,7	548290,7	548906,7	female	Hungary	1992.07.26	2018-09-27T22:19:21+02:00	1	hu	1824	2018.09.27	26,16666667			-17,57894737	59,10526316
97	36	1	4	31	4_31	76,86	pitu4	565	0,07	1	0	0	0,922297297	3362,1	4220,2	4891,7	548910,1	552272,2	553130,3	553801,8	female	Hungary	1992.07.26	2018-09-27T22:19:21+02:00	1	hu	1307	2018.09.27	26,16666667			6,37037037	38,74074074
97	37	1	2	63	2_63	73,36	pul2	1065	0,46	1	1	0	0,472972973	3546,7	3805,2	4508,3	553804,9	557351,6	557610,1	558313,2	female	Hungary	1992.07.26	2018-09-27T22:19:21+02:00	1	hu	2312	2018.09.27	26,16666667			-31,5	58,125
97	38	1	2	28	2_28	72,05	pul2	465	0,76	1	0	0	0,361486486	3362,8	7374,1	8461	558316,2	561679	565690,3	566777,2	female	Hungary	1992.07.26	2018-09-27T22:19:21+02:00	1	hu	1425	2018.09.27	26,16666667			-17,13636364	46,63636364
97	39	1	6	15	6_15	79,75	comd6	265	0,46	1	0	1	0,621621622	3371,9	3774,1	4397,4	566780,2	570152,1	570554,3	571177,6	female	Hungary	1992.07.26	2018-09-27T22:19:21+02:00	1	hu	2320	2018.09.27	26,16666667			-25,86666667	37,8
97	40	1	3	63	3_63	82,71	pitd3	1065	0,46	1	1	0	0,162162162	3318,3	5461,1	6052,5	571180,9	574499,2	576642	577233,4	female	Hungary	1992.07.26	2018-09-27T22:19:21+02:00	1	hu	2362	2018.09.27	26,16666667			-22	61,08333333
97	41	1	3	29	3_29	83,39	pitd3	465	1,06	1	0	1	0,628378378	3825,1	5773,4	6403,6	577237,4	581062,5	583010,8	583641	female	Hungary	1992.07.26	2018-09-27T22:19:21+02:00	1	hu	2527	2018.09.27	26,16666667			-25,94444444	40,33333333
97	42	1	5	51	5_51	82,44	var5	865	0,46	1	1	0	0,280405405	3655,7	12181,9	12942,2	583644,2	587299,9	595826,1	596586,4	female	Hungary	1992.07.26	2018-09-27T22:19:21+02:00	1	hu	3732	2018.09.27	26,16666667			-6,066666667	46,4
97	43	1	1	41	1_41	83,39	sin1	665	1,06	1	1	0	0,831081081	3367,1	4860,2	5627,5	596589,7	599956,8	601449,9	602217,2	female	Hungary	1992.07.26	2018-09-27T22:19:21+02:00	1	hu	2348	2018.09.27	26,16666667			-13,3125	47,125
97	46	1	7	8	7_8	74,21	comu7	165	0,16	1	0	1	0,358108108	3330,9	4774	5428,7	610563,9	613894,8	615337,9	615992,6	female	Hungary	1992.07.26	2018-09-27T22:19:21+02:00	1	hu	4306	2018.09.27	26,16666667			-1,823529412	52,05882353
97	47	1	6	10	6_10	78,36	comd6	165	0,76	1	0	1	0,192567568	3588,2	3262,1	3933,4	615995,6	619583,8	619257,7	619929	female	Hungary	1992.07.26	2018-09-27T22:19:21+02:00	1	hu	4760	2018.09.27	26,16666667			-13,65	41,3
97	49	1	2	8	2_8	63,61	pul2	165	0,16	1	0	1	0,486486486	3404,7	3348,5	3971,9	627069,2	630473,9	630417,7	631041,1	female	Hungary	1992.07.26	2018-09-27T22:19:21+02:00	1	hu	716	2018.09.27	26,16666667			-2,909090909	31
97	50	1	4	40	4_40	83,69	pitu4	665	0,76	1	1	1	0,695945946	3716,4	4021,5	5044,6	631044,1	634760,5	635065,6	636088,7	female	Hungary	1992.07.26	2018-09-27T22:19:21+02:00	1	hu	1678	2018.09.27	26,16666667			-28,68421053	65,73684211
97	52	1	6	62	6_62	79,91	comd6	1065	0,16	1	0	1	0,310810811	3368,5	5564,1	6060,1	641165,1	644533,6	646729,2	647225,2	female	Hungary	1992.07.26	2018-09-27T22:19:21+02:00	1	hu	2389	2018.09.27	26,16666667			-12,60714286	63,67857143
98	5	1	5	65	5_65	82,95	var5	1065	1,06	1	1	0	0,108108108	3499	5719	6598	194007	197506	199726	200605	male	Hungary	1989.06.05	2018-09-28T09:04:12+02:00	1	hu	1461	2018.09.28	29,25			-17,64705882	55,82352941
98	6	1	3	3	3_3	82,71	pitd3	65	0,46	1	0	1	0,385135135	3458	6533	7332	200608	204066	207141	207940	male	Hungary	1989.06.05	2018-09-28T09:04:12+02:00	1	hu	1994	2018.09.28	29,25			4,529411765	21
98	7	1	7	82	7_82	85,03	comu7	1365	0,76	1	1	1	-0,425675676	3503	3325	4327	207943	211446	211268	212270	male	Hungary	1989.06.05	2018-09-28T09:04:12+02:00	1	hu	3299	2018.09.28	29,25			-31,42105263	67,42105263
98	8	1	7	57	7_57	80,39	comu7	965	0,46	1	1	0	0,375	3672	4179	4905	212274	215946	216453	217179	male	Hungary	1989.06.05	2018-09-28T09:04:12+02:00	1	hu	3073	2018.09.28	29,25			-24,40909091	68,40909091
98	9	1	1	22	1_22	83,69	sin1	365	0,76	1	0	0	0	3463	-730	6068	217183	220646	216453	223251	male	Hungary	1989.06.05	2018-09-28T09:04:12+02:00	1	hu	2402	2018.09.28	29,25			1,05	33,3
98	10	1	2	68	2_68	71,9	pul2	1165	0,16	1	0	1	0,841216216	3512	8796	9475	223254	226766	232050	232729	male	Hungary	1989.06.05	2018-09-28T09:04:12+02:00	1	hu	1129	2018.09.28	29,25			-9,321428571	54,25
98	11	1	4	63	4_63	82,71	pitu4	1065	0,46	1	1	0	0,398648649	3654	5949	6756	232732	236386	238681	239488	male	Hungary	1989.06.05	2018-09-28T09:04:12+02:00	1	hu	889	2018.09.28	29,25			-18,78947368	60,84210526
98	12	1	7	22	7_22	80,02	comu7	365	0,76	1	0	1	0,918918919	3816	6350	6974	239490	243306	245840	246464	male	Hungary	1989.06.05	2018-09-28T09:04:12+02:00	1	hu	1693	2018.09.28	29,25			-18,52173913	63,56521739
98	13	1	4	78	4_78	83,07	pitu4	1265	1,96	1	0	1	0,165540541	3372	7570	8545	246468	249840	254038	255013	male	Hungary	1989.06.05	2018-09-28T09:04:12+02:00	1	hu	2435	2018.09.28	29,25			-29,41176471	75,76470588
98	14	1	2	64	2_64	75,59	pul2	1065	0,76	1	1	1	-0,118243243	3450	4982	5710	255015	258465	259997	260725	male	Hungary	1989.06.05	2018-09-28T09:04:12+02:00	1	hu	3506	2018.09.28	29,25			-19,77777778	60,33333333
98	15	1	5	8	5_8	78,61	var5	165	0,16	1	1	0	0,527027027	3578	4509	5285	260728	264306	265237	266013	male	Hungary	1989.06.05	2018-09-28T09:04:12+02:00	1	hu	2547	2018.09.28	29,25			8,444444444	28,33333333
98	16	1	5	55	5_55	76,26	var5	965	0,07	1	0	1	0,766891892	3391	4648	5293	266015	269406	270663	271308	male	Hungary	1989.06.05	2018-09-28T09:04:12+02:00	1	hu	656	2018.09.28	29,25			-0,058823529	46
98	17	1	3	42	3_42	83,07	pitd3	665	1,96	1	1	1	0	3333	-649	6666	271312	274645	270663	277978	male	Hungary	1989.06.05	2018-09-28T09:04:12+02:00	1	hu	3787	2018.09.28	29,25			-14,56	40,6
98	18	1	1	26	1_26	79,68	sin1	465	0,16	1	0	1	0,523648649	3338	4495	5141	277981	281319	282476	283122	male	Hungary	1989.06.05	2018-09-28T09:04:12+02:00	1	hu	1602	2018.09.28	29,25			0,578947368	28,10526316
98	19	1	3	36	3_36	83,07	pitd3	565	1,96	1	0	1	0,226351351	3260	5237	6117	283126	286386	288363	289243	male	Hungary	1989.06.05	2018-09-28T09:04:12+02:00	1	hu	3514	2018.09.28	29,25			-19,53333333	30,8
98	20	1	3	76	3_76	83,69	pitd3	1265	0,76	1	1	0	0,766891892	3380	4619	5515	289246	292626	293865	294761	male	Hungary	1989.06.05	2018-09-28T09:04:12+02:00	1	hu	1891	2018.09.28	29,25			-25,04347826	61,13043478
98	21	1	3	72	3_72	83,07	pitd3	1165	1,96	1	0	1	0,567567568	3283	4637	5415	294763	298046	299400	300178	male	Hungary	1989.06.05	2018-09-28T09:04:12+02:00	1	hu	1549	2018.09.28	29,25			-20,29411765	40,94117647
98	22	1	6	36	6_36	83,64	comd6	565	1,96	1	0	1	1	3283	4041	4905	300182	303465	304223	305087	male	Hungary	1989.06.05	2018-09-28T09:04:12+02:00	1	hu	1388	2018.09.28	29,25			-27,9	55,35
98	23	1	2	83	2_83	76,5	pul2	1365	1,06	1	1	0	0,243243243	3347	7676	8531	305091	308438	312767	313622	male	Hungary	1989.06.05	2018-09-28T09:04:12+02:00	1	hu	1813	2018.09.28	29,25			-28,125	68,3125
98	24	1	6	7	6_7	72,58	comd6	165	0,07	1	0	1	0,212837838	3499	5316	6139	313626	317125	318942	319765	male	Hungary	1989.06.05	2018-09-28T09:04:12+02:00	1	hu	2293	2018.09.28	29,25			-7,35	30,95
98	25	1	4	40	4_40	83,69	pitu4	665	0,76	1	1	1	-0,402027027	3430	4102	4686	319767	323197	323869	324453	male	Hungary	1989.06.05	2018-09-28T09:04:12+02:00	1	hu	4612	2018.09.28	29,25			-28,68421053	65,73684211
98	26	1	1	35	1_35	83,39	sin1	565	1,06	1	1	0	0,398648649	3392	3956	4733	324456	327848	328412	329189	male	Hungary	1989.06.05	2018-09-28T09:04:12+02:00	1	hu	1692	2018.09.28	29,25			-2,083333333	42,04166667
98	27	1	4	24	4_24	83,08	pitu4	365	1,96	1	0	1	0,239864865	3273	5589	6252	329192	332465	334781	335444	male	Hungary	1989.06.05	2018-09-28T09:04:12+02:00	1	hu	4472	2018.09.28	29,25			4,739130435	43,52173913
98	28	1	6	13	6_13	74,99	comd6	265	0,07	1	1	0	0,253378378	3360	3781	4493	335446	338806	339227	339939	male	Hungary	1989.06.05	2018-09-28T09:04:12+02:00	1	hu	2666	2018.09.28	29,25			-0,375	44,4375
98	29	1	4	41	4_41	83,39	pitu4	665	1,06	1	0	0	0	3504	-715	11996	339942	343446	339227	351938	male	Hungary	1989.06.05	2018-09-28T09:04:12+02:00	1	hu	677	2018.09.28	29,25			-3,666666667	54,6
98	30	1	5	24	5_24	82,72	var5	365	1,96	1	0	1	0,581081081	3303	5667	6397	351941	355244	357608	358338	male	Hungary	1989.06.05	2018-09-28T09:04:12+02:00	1	hu	3692	2018.09.28	29,25			-9,571428571	40,61904762
98	31	1	1	20	1_20	79,69	sin1	365	0,16	1	1	0	0,111486486	3365	4412	5443	358341	361706	362753	363784	male	Hungary	1989.06.05	2018-09-28T09:04:12+02:00	1	hu	2401	2018.09.28	29,25			-5,5	34,94444444
98	32	1	5	67	5_67	77	var5	1165	0,07	1	0	1	0,445945946	3479	3973	4652	363787	367266	367760	368439	male	Hungary	1989.06.05	2018-09-28T09:04:12+02:00	1	hu	1950	2018.09.28	29,25			0,444444444	58,77777778
98	33	1	5	39	5_39	82,04	var5	665	0,46	1	1	0	0,131756757	3465	4214	4869	368441	371906	372655	373310	male	Hungary	1989.06.05	2018-09-28T09:04:12+02:00	1	hu	4455	2018.09.28	29,25			-12,1	35,3
98	34	1	7	8	7_8	74,21	comu7	165	0,16	1	1	1	-0,060810811	3413	3862	4542	373312	376725	377174	377854	male	Hungary	1989.06.05	2018-09-28T09:04:12+02:00	1	hu	1429	2018.09.28	29,25			-1,823529412	52,05882353
98	35	1	7	56	7_56	78,23	comu7	965	0,16	1	0	0	-0,060810811	3469	4398	5278	377856	381325	382254	383134	male	Hungary	1989.06.05	2018-09-28T09:04:12+02:00	1	hu	2932	2018.09.28	29,25			0,296296296	59,40740741
98	36	1	3	21	3_21	81,46	pitd3	365	0,46	1	1	0	0,385135135	3430	3572	4308	383137	386567	386709	387445	male	Hungary	1989.06.05	2018-09-28T09:04:12+02:00	1	hu	3337	2018.09.28	29,25			-12,56521739	39,43478261
98	37	1	4	2	4_2	79,88	pitu4	65	0,16	1	0	1	0,283783784	3375	5757	6364	387447	390822	393204	393811	male	Hungary	1989.06.05	2018-09-28T09:04:12+02:00	1	hu	4419	2018.09.28	29,25			3,75	36,41666667
98	38	1	6	15	6_15	79,75	comd6	265	0,46	1	0	1	0,652027027	3370	4565	5271	393814	397184	398379	399085	male	Hungary	1989.06.05	2018-09-28T09:04:12+02:00	1	hu	3841	2018.09.28	29,25			-25,86666667	37,8
98	39	1	1	2	1_2	79,86	sin1	65	0,16	1	1	0	0,341216216	4156	7249	8115	399089	403245	406338	407204	male	Hungary	1989.06.05	2018-09-28T09:04:12+02:00	1	hu	2399	2018.09.28	29,25			1,956521739	37,34782609
98	40	1	3	56	3_56	79,66	pitd3	965	0,16	1	1	0	0,858108108	3419	3555	4234	407207	410626	410762	411441	male	Hungary	1989.06.05	2018-09-28T09:04:12+02:00	1	hu	1231	2018.09.28	29,25			-5,769230769	50,84615385
98	41	1	6	27	6_27	81,6	comd6	465	0,46	1	0	1	0,807432432	3603	7030	7670	411443	415046	418473	419113	male	Hungary	1989.06.05	2018-09-28T09:04:12+02:00	1	hu	4568	2018.09.28	29,25			-18,61111111	47,05555556
98	42	1	1	7	1_7	77	sin1	165	0,07	1	0	1	0,097972973	3388	3301	3933	419117	422505	422418	423050	male	Hungary	1989.06.05	2018-09-28T09:04:12+02:00	1	hu	2400	2018.09.28	29,25			1,6	30,9
98	43	1	2	45	2_45	71,92	pul2	765	0,46	1	1	0	0,989864865	3492	6873	7700	423054	426546	429927	430754	male	Hungary	1989.06.05	2018-09-28T09:04:12+02:00	1	hu	2827	2018.09.28	29,25			-26,92	63,4
98	44	1	2	72	2_72	75,31	pul2	1165	1,96	1	1	1	-0,162162162	3311	3451	4114	430756	434067	434207	434870	male	Hungary	1989.06.05	2018-09-28T09:04:12+02:00	1	hu	1235	2018.09.28	29,25			-29,72222222	58,77777778
98	45	1	7	37	7_37	77,19	comu7	665	0,07	1	0	1	1	3372	7044	7820	434873	438245	441917	442693	male	Hungary	1989.06.05	2018-09-28T09:04:12+02:00	1	hu	2263	2018.09.28	29,25			2,19047619	61,38095238
98	46	1	4	77	4_77	83,39	pitu4	1265	1,06	1	0	0	-0,597972973	3496	3494	4335	442711	446207	446205	447046	male	Hungary	1989.06.05	2018-09-28T09:04:12+02:00	1	hu	1386	2018.09.28	29,25			-24,33333333	64,38095238
98	47	1	1	80	1_80	79,66	sin1	1365	0,16	1	1	1	-0,277027027	3555	3258	3937	447051	450606	450309	450988	male	Hungary	1989.06.05	2018-09-28T09:04:12+02:00	1	hu	2298	2018.09.28	29,25			-14	48,05882353
98	48	1	7	45	7_45	80,63	comu7	765	0,46	1	0	1	0,462837838	3556	4073	4581	450990	454546	455063	455571	male	Hungary	1989.06.05	2018-09-28T09:04:12+02:00	1	hu	2522	2018.09.28	29,25			-26,2	66,93333333
98	49	1	5	58	5_58	82,4	var5	965	0,76	1	0	0	-0,175675676	3391	3796	4476	455575	458966	459371	460051	male	Hungary	1989.06.05	2018-09-28T09:04:12+02:00	1	hu	1028	2018.09.28	29,25			-8,1875	46
98	50	1	2	74	2_74	72,37	pul2	1265	0,16	1	1	1	-0,135135135	3613	5231	5837	460053	463666	465284	465890	male	Hungary	1989.06.05	2018-09-28T09:04:12+02:00	1	hu	1308	2018.09.28	29,25			-16,89473684	56,52631579
98	51	1	2	1	2_1	57,44	pul2	65	0,07	1	1	0	0,175675676	3573	5061	5702	465892	469465	470953	471594	male	Hungary	1989.06.05	2018-09-28T09:04:12+02:00	1	hu	2595	2018.09.28	29,25			-4,333333333	33,38888889
98	52	1	6	26	6_26	79,35	comd6	465	0,16	1	0	1	0,304054054	3486	6490	7132	471599	475085	478089	478731	male	Hungary	1989.06.05	2018-09-28T09:04:12+02:00	1	hu	4485	2018.09.28	29,25			-9,5	45,05555556
98	53	1	6	28	6_28	81,88	comd6	465	0,76	1	1	0	0,057432432	3694	10242	10953	478733	482427	488975	489686	male	Hungary	1989.06.05	2018-09-28T09:04:12+02:00	1	hu	691	2018.09.28	29,25			-29,5	62,11111111
100	5	1	3	47	3_47	83,39	pitd3	765	1,06	1	0	0	-0,715595967	4221,2	8052,7	10371,4	222976,7	227197,9	231029,4	233348,1	female	Netherlands	1994.11.03	0	1	en	2463	2018.09.28	23,83333333			-19,6	51,5
100	6	1	2	6	2_6	62,91	pul2	65	1,96	1	0	1	0,584353885	3582,9	5002,6	7244,1	233353,2	236936,1	238355,8	240597,3	female	Netherlands	1994.11.03	0	1	en	4600	2018.09.28	23,83333333			-24,5	28,14285714
100	7	1	7	79	7_79	79,03	comu7	1365	0,07	1	1	1	0,897018845	3854,6	5907,8	7792,8	240602,3	244456,9	246510,1	248395,1	female	Netherlands	1994.11.03	0	1	en	2871	2018.09.28	23,83333333			-3,6	56,05
100	8	1	1	54	1_54	83,07	sin1	865	1,96	1	1	0	0,837633288	3758,7	6301,4	9958,3	248399	252157,7	254700,4	258357,3	female	Netherlands	1994.11.03	0	1	en	2454	2018.09.28	23,83333333			-18,17647059	47,64705882
100	10	1	1	69	1_69	82,71	sin1	1165	0,46	1	1	0	0,954325908	3882,7	6257,9	8482,7	265562,4	269445,1	271820,3	274045,1	female	Netherlands	1994.11.03	0	1	en	2455	2018.09.28	23,83333333			-17,8	60,6
100	11	1	1	82	1_82	81,93	sin1	1365	0,76	1	0	0	0,799032675	3890,9	8518,3	12748,3	274051,8	277942,7	282570,1	286800,1	female	Netherlands	1994.11.03	0	1	en	3679	2018.09.28	23,83333333			-21,39130435	52,69565217
100	13	1	1	26	1_26	79,68	sin1	465	0,16	1	1	0	1	3786,6	5939,7	7665,2	294289,6	298076,2	300229,3	301954,8	female	Netherlands	1994.11.03	0	1	en	2453	2018.09.28	23,83333333			0,578947368	28,10526316
100	14	1	6	9	6_9	76,4	comd6	165	0,46	1	0	0	-0,408869563	3659,6	4315,3	5999	301962,3	305621,9	306277,6	307961,3	female	Netherlands	1994.11.03	0	1	en	1375	2018.09.28	23,83333333			-19,0952381	40,71428571
100	15	1	5	12	5_12	83,75	var5	165	1,96	1	1	0	1	3651,7	9697	11472,4	307966,5	311618,2	317663,5	319438,9	female	Netherlands	1994.11.03	0	1	en	1103	2018.09.28	23,83333333			-1,777777778	30,72222222
100	16	1	3	71	3_71	83,39	pitd3	1165	1,06	1	0	0	-0,514575855	3801,1	5804,7	7280,7	319444,2	323245,3	325248,9	326724,9	female	Netherlands	1994.11.03	0	1	en	3395	2018.09.28	23,83333333			-32,94444444	55,88888889
100	17	1	1	19	1_19	76,9	sin1	365	0,07	1	1	0	0,943042652	3931,2	5647,6	7501,8	326735,3	330666,5	332382,9	334237,1	female	Netherlands	1994.11.03	0	1	en	2452	2018.09.28	23,83333333			4,117647059	39,47058824
100	18	1	7	3	7_3	73,1	comu7	65	0,46	1	0	0	-1	3868,8	6125,2	7798,7	334243	338111,8	340368,2	342041,7	female	Netherlands	1994.11.03	0	1	en	1904	2018.09.28	23,83333333			-6,304347826	25,82608696
100	19	1	6	69	6_69	83,33	comd6	1165	0,46	1	1	1	-0,869107633	3952,8	3950	5684,1	342046,6	345999,4	345996,6	347730,7	female	Netherlands	1994.11.03	0	1	en	1529	2018.09.28	23,83333333			-30,89473684	67,26315789
100	20	1	7	47	7_47	83,77	comu7	765	1,06	1	1	1	-0,918991501	3871,6	4727	6344,5	347734,3	351605,9	352461,3	354078,8	female	Netherlands	1994.11.03	0	1	en	2291	2018.09.28	23,83333333			-21,2173913	64,60869565
100	21	1	4	42	4_42	83,07	pitu4	665	1,96	1	0	0	-1	3620	6024,5	7631,4	354083,7	357703,7	360108,2	361715,1	female	Netherlands	1994.11.03	0	1	en	4654	2018.09.28	23,83333333			-11,61538462	46,46153846
100	22	1	3	20	3_20	79,69	pitd3	365	0,16	1	1	0	0,939182591	3805,3	5679,9	7308	361719,1	365524,4	367399	369027,1	female	Netherlands	1994.11.03	0	1	en	2613	2018.09.28	23,83333333			1,578947368	37,31578947
100	23	1	7	38	7_38	79,46	comu7	665	0,16	1	0	0	-0,947199641	3771,6	6498	9704,1	369032,6	372804,2	375530,6	378736,7	female	Netherlands	1994.11.03	0	1	en	2011	2018.09.28	23,83333333			-6,04	64,04
100	24	1	2	60	2_60	74,52	pul2	965	1,96	1	0	1	1	3565,2	9314	10369	378741,7	382306,9	388055,7	389110,7	female	Netherlands	1994.11.03	0	1	en	1842	2018.09.28	23,83333333			-22,36363636	53,13636364
100	25	1	1	83	1_83	83,39	sin1	1365	1,06	1	1	1	-0,706391206	4064,9	4051,4	7229,7	389115,1	393180	393166,5	396344,8	female	Netherlands	1994.11.03	0	1	en	4433	2018.09.28	23,83333333			-15,29166667	54,08333333
100	26	1	2	37	2_37	66,8	pul2	665	0,07	1	0	0	0,559708879	3795,4	3839	5524,1	396348,9	400144,3	400187,9	401873	female	Netherlands	1994.11.03	0	1	en	1125	2018.09.28	23,83333333			1,8	61,6
100	27	1	2	42	2_42	73,02	pul2	665	1,96	1	1	1	-0,77557538	3612,9	5075,8	6701,7	401878,9	405491,8	406954,7	408580,6	female	Netherlands	1994.11.03	0	1	en	2460	2018.09.28	23,83333333			-26,35294118	69,52941176
101	5	1	1	43	1_43	76,85	sin1	765	0,07	1	1	0	0,469594595	3485,4	3119,8	6335,9	127123,7	130609,1	130243,5	133459,6	male	Hungary	1991.03.23	2018-09-28T13:25:15+02:00	1	hu	2481	2018.09.28	27,5			-4,133333333	39,46666667
101	6	1	6	9	6_9	76,4	comd6	165	0,46	1	1	0	0,398648649	3509,1	4536,3	5452,9	133461	136970,1	137997,3	138913,9	male	Hungary	1991.03.23	2018-09-28T13:25:15+02:00	1	hu	3331	2018.09.28	27,5			-19,0952381	40,71428571
101	7	1	6	23	6_23	80,68	comd6	365	1,06	1	0	0	-0,864864865	3537,5	4587,3	5648,6	138915,6	142453,1	143502,9	144564,2	male	Hungary	1991.03.23	2018-09-28T13:25:15+02:00	1	hu	4479	2018.09.28	27,5			-24,88888889	65,16666667
101	8	1	3	14	3_14	79,71	pitd3	265	0,16	1	1	0	0,408783784	3662,6	2949,3	3737,3	144565,8	148228,4	147515,1	148303,1	male	Hungary	1991.03.23	2018-09-28T13:25:15+02:00	1	hu	3093	2018.09.28	27,5			-2,666666667	37,13333333
101	9	1	2	34	2_34	72,93	pul2	565	0,76	1	1	1	-0,972972973	3444,4	2424,7	6870,8	148304,6	151749	150729,3	155175,4	male	Hungary	1991.03.23	2018-09-28T13:25:15+02:00	1	hu	3865	2018.09.28	27,5			-22,86666667	65,86666667
101	10	1	1	7	1_7	77	sin1	165	0,07	1	0	1	0,618243243	3492,9	2804,3	3554,9	155176,4	158669,3	157980,7	158731,3	male	Hungary	1991.03.23	2018-09-28T13:25:15+02:00	1	hu	2479	2018.09.28	27,5			1,6	30,9
101	11	1	6	50	6_50	78,51	comd6	865	0,16	1	1	0	0,429054054	3533,6	3759,1	4454,5	158735,2	162268,8	162494,3	163189,7	male	Hungary	1991.03.23	2018-09-28T13:25:15+02:00	1	hu	1277	2018.09.28	27,5			-18,35714286	66
101	12	1	2	65	2_65	75,29	pul2	1065	1,06	1	1	1	-1	3518	2216,1	4642,8	163191	166709	165407,1	167833,8	male	Hungary	1991.03.23	2018-09-28T13:25:15+02:00	1	hu	1814	2018.09.28	27,5			-14,66666667	58,33333333
101	13	1	4	78	4_78	83,07	pitu4	1265	1,96	1	0	0	-1	3313,7	2122,2	5188	167835,3	171149	169957,5	173023,3	male	Hungary	1991.03.23	2018-09-28T13:25:15+02:00	1	hu	1176	2018.09.28	27,5			-29,41176471	75,76470588
101	14	1	1	8	1_8	79,75	sin1	165	0,16	1	1	1	0,689189189	3423,5	2356,3	3827,6	173025,3	176448,8	175381,6	176852,9	male	Hungary	1991.03.23	2018-09-28T13:25:15+02:00	1	hu	2480	2018.09.28	27,5			2,695652174	38,82608696
101	15	1	6	65	6_65	82,94	comd6	1065	1,06	1	0	0	-0,763513514	3435,5	1912,9	3766,8	176854,5	180290	178767,4	180621,3	male	Hungary	1991.03.23	2018-09-28T13:25:15+02:00	1	hu	2719	2018.09.28	27,5			-26,76666667	67
101	16	1	1	78	1_78	83,07	sin1	1265	1,96	1	1	1	-0,97972973	3305,5	2604,5	3366,8	180623,2	183928,7	183227,7	183990	male	Hungary	1991.03.23	2018-09-28T13:25:15+02:00	1	hu	3307	2018.09.28	27,5			-16,375	45,8125
101	17	1	5	41	5_41	83,97	var5	665	1,06	1	0	1	0,587837838	3437,1	1831,5	4844,6	183991,7	187428,8	185823,2	188836,3	male	Hungary	1991.03.23	2018-09-28T13:25:15+02:00	1	hu	2369	2018.09.28	27,5			-19,77272727	46,04545455
101	18	1	5	54	5_54	83,3	var5	865	1,96	1	0	0	-0,557432432	3470,8	1562,4	4489,5	188837,7	192308,5	190400,1	193327,2	male	Hungary	1991.03.23	2018-09-28T13:25:15+02:00	1	hu	3118	2018.09.28	27,5			-13,9	39,4
101	19	1	5	50	5_50	79,51	var5	865	0,16	1	1	1	-0,425675676	3344,3	3679,1	4454,6	193328,5	196672,8	197007,6	197783,1	male	Hungary	1991.03.23	2018-09-28T13:25:15+02:00	1	hu	2906	2018.09.28	27,5			8,727272727	39
101	20	1	4	1	4_1	76,62	pitu4	65	0,07	1	1	0	0,540540541	3505,7	2172,4	3679,1	197784,3	201290	199956,7	201463,4	male	Hungary	1991.03.23	2018-09-28T13:25:15+02:00	1	hu	911	2018.09.28	27,5			1,619047619	28,42857143
101	21	1	7	57	7_57	80,39	comu7	965	0,46	1	0	0	-0,85472973	3424,2	2359,2	5511,4	201464,5	204888,7	203823,7	206975,9	male	Hungary	1991.03.23	2018-09-28T13:25:15+02:00	1	hu	2071	2018.09.28	27,5	29/04/1968	1968.04.29	-24,40909091	68,40909091
101	22	1	3	16	3_16	83,7	pitd3	265	0,76	1	0	1	0,655405405	3491,6	2066,1	4016,6	206977,4	210469	209043,5	210994	male	Hungary	1991.03.23	2018-09-28T13:25:15+02:00	1	hu	3245	2018.09.28	27,5			-17,25	33,21428571
101	23	1	5	31	5_31	76,88	var5	565	0,07	1	1	0	0,472972973	3532,7	3421,2	4305	210995,9	214528,6	214417,1	215300,9	male	Hungary	1991.03.23	2018-09-28T13:25:15+02:00	1	hu	2021	2018.09.28	27,5			4,76	39,48
101	24	1	2	1	2_1	57,44	pul2	65	0,07	1	1	0	0,564189189	3546	2803,7	3565,4	215302,3	218848,3	218106	218867,7	male	Hungary	1991.03.23	2018-09-28T13:25:15+02:00	1	hu	3694	2018.09.28	27,5			-4,333333333	33,38888889
101	25	1	3	2	3_2	79,84	pitd3	65	0,16	1	0	1	0,777027027	3479,7	3154,5	5690,9	218870,1	222349,8	222024,6	224561	male	Hungary	1991.03.23	2018-09-28T13:25:15+02:00	1	hu	2894	2018.09.28	27,5			-3	35,14285714
101	26	1	7	22	7_22	80,02	comu7	365	0,76	1	0	0	-0,570945946	3466,9	2057	4821	224562,2	228029,1	226619,2	229383,2	male	Hungary	1991.03.23	2018-09-28T13:25:15+02:00	1	hu	4528	2018.09.28	27,5			-18,52173913	63,56521739
101	27	1	4	22	4_22	83,69	pitu4	365	0,76	1	1	0	0,513513514	3543,2	2192,6	4719,9	229385,2	232928,4	231577,8	234105,1	male	Hungary	1991.03.23	2018-09-28T13:25:15+02:00	1	hu	4246	2018.09.28	27,5			-7,2	37,8
101	28	1	4	50	4_50	79,67	pitu4	865	0,16	1	1	0	0,628378378	3487,5	3730,3	4370,5	234106,4	237593,9	237836,7	238476,9	male	Hungary	1991.03.23	2018-09-28T13:25:15+02:00	1	hu	969	2018.09.28	27,5			-3,058823529	53,29411765
101	29	1	2	73	2_73	69,54	pul2	1265	0,07	1	0	1	0,652027027	3550	2982,9	3835,3	238478	242028	241460,9	242313,3	male	Hungary	1991.03.23	2018-09-28T13:25:15+02:00	1	hu	2669	2018.09.28	27,5			1	45,2173913
101	30	1	3	43	3_43	76,85	pitd3	765	0,07	1	0	1	0,581081081	3633,9	2492,8	7950,5	242314,4	245948,3	244807,2	250264,9	male	Hungary	1991.03.23	2018-09-28T13:25:15+02:00	1	hu	4335	2018.09.28	27,5			1,75	48,45
101	31	1	3	42	3_42	83,07	pitd3	665	1,96	1	1	0	0,594594595	3402,2	2994,5	3666,7	250266,2	253668,4	253260,7	253932,9	male	Hungary	1991.03.23	2018-09-28T13:25:15+02:00	1	hu	4222	2018.09.28	27,5			-14,56	40,6
101	32	1	2	41	2_41	73,33	pul2	665	1,06	1	1	1	-0,560810811	3415,9	6077,6	6740,8	253934	257349,9	260011,6	260674,8	male	Hungary	1991.03.23	2018-09-28T13:25:15+02:00	1	hu	4197	2018.09.28	27,5			-18,77777778	58,77777778
101	33	1	6	77	6_77	84,66	comd6	1265	1,06	1	0	0	-0,777027027	3572,8	2126,6	3697,1	260676,6	264249,4	262803,2	264373,7	male	Hungary	1991.03.23	2018-09-28T13:25:15+02:00	1	hu	2818	2018.09.28	27,5			-31,05	73
101	34	1	3	63	3_63	82,71	pitd3	1065	0,46	1	0	1	0,523648649	3533,2	2234,8	4498,1	264375,1	267908,3	266609,9	268873,2	male	Hungary	1991.03.23	2018-09-28T13:25:15+02:00	1	hu	4425	2018.09.28	27,5			-22	61,08333333
101	35	1	5	58	5_58	82,4	var5	965	0,76	1	1	1	-0,425675676	3654,1	1949,9	5748,3	268874,6	272528,7	270824,5	274622,9	male	Hungary	1991.03.23	2018-09-28T13:25:15+02:00	1	hu	3211	2018.09.28	27,5			-8,1875	46
101	36	1	1	73	1_73	76,83	sin1	1265	0,07	1	1	0	0,449324324	3503,9	2275,5	5102,8	274624	278127,9	276899,5	279726,8	male	Hungary	1991.03.23	2018-09-28T13:25:15+02:00	1	hu	2955	2018.09.28	27,5			5,4	49,6
101	37	1	2	63	2_63	73,36	pul2	1065	0,46	1	0	0	-0,554054054	3640,3	2268,9	4075,7	279728,5	283368,8	281997,4	283804,2	male	Hungary	1991.03.23	2018-09-28T13:25:15+02:00	1	hu	1033	2018.09.28	27,5			-31,5	58,125
101	38	1	1	84	1_84	83,07	sin1	1365	1,96	1	1	1	-0,452702703	3442	2766,4	4101,2	283806,4	287248,4	286572,8	287907,6	male	Hungary	1991.03.23	2018-09-28T13:25:15+02:00	1	hu	3570	2018.09.28	27,5			-30,86363636	59,77272727
101	39	1	7	35	7_35	82,86	comu7	565	1,06	1	0	0	-0,692567568	3439,1	2545,3	4009,4	287909,2	291348,3	290454,5	291918,6	male	Hungary	1991.03.23	2018-09-28T13:25:15+02:00	1	hu	2034	2018.09.28	27,5			-23,20833333	68,79166667
101	40	1	1	62	1_62	79,66	sin1	1065	0,16	1	1	0	0,60472973	3509,1	2550,4	3721,1	291920,5	295429,6	294470,9	295641,6	male	Hungary	1991.03.23	2018-09-28T13:25:15+02:00	1	hu	2482	2018.09.28	27,5			-9,157894737	39,78947368
101	41	1	2	72	2_72	75,31	pul2	1165	1,96	1	0	0	-0,993243243	3425,9	1953,8	5219,4	295643	299068,9	297596,8	300862,4	male	Hungary	1991.03.23	2018-09-28T13:25:15+02:00	1	hu	1981	2018.09.28	27,5			-29,72222222	58,77777778
101	42	1	5	65	5_65	82,95	var5	1065	1,06	1	0	0	-0,760135135	3464,5	2069,2	5717,5	300863,5	304328	302932,7	306581	male	Hungary	1991.03.23	2018-09-28T13:25:15+02:00	1	hu	3290	2018.09.28	27,5			-17,64705882	55,82352941
101	43	1	7	70	7_70	82,76	comu7	1165	0,76	1	1	1	-0,831081081	3486,6	1790,3	3914,9	306582,4	310069	308372,7	310497,3	male	Hungary	1991.03.23	2018-09-28T13:25:15+02:00	1	hu	2986	2018.09.28	27,5			-29,08695652	74,56521739
101	44	1	4	6	4_6	83,09	pitu4	65	1,96	1	0	1	0,510135135	3409,4	3020,6	3681,3	310499	313908,4	313519,6	314180,3	male	Hungary	1991.03.23	2018-09-28T13:25:15+02:00	1	hu	1186	2018.09.28	27,5			7,904761905	17,9047619
101	45	1	5	39	5_39	82,04	var5	665	0,46	1	0	1	0,672297297	3426,4	2153,1	4455,6	314181,6	317608	316334,7	318637,2	male	Hungary	1991.03.23	2018-09-28T13:25:15+02:00	1	hu	2142	2018.09.28	27,5			-12,1	35,3
101	46	1	7	32	7_32	80,08	comu7	565	0,16	1	1	0	0,719594595	3630,9	1962,3	3784,3	318638,7	322269,6	320601	322423	male	Hungary	1991.03.23	2018-09-28T13:25:15+02:00	1	hu	1475	2018.09.28	27,5			-16,3125	46,125
101	47	1	4	48	4_48	83,07	pitu4	765	1,96	1	0	1	0,564189189	3404,1	1694,6	4286,1	322424,4	325828,5	324119	326710,5	male	Hungary	1991.03.23	2018-09-28T13:25:15+02:00	1	hu	4331	2018.09.28	27,5			-20,52631579	55,42105263
101	48	1	7	29	7_29	82,43	comu7	465	1,06	1	1	1	-0,777027027	3617,3	1911,4	5516,8	326711,9	330329,2	328623,3	332228,7	male	Hungary	1991.03.23	2018-09-28T13:25:15+02:00	1	hu	4673	2018.09.28	27,5			-28,79166667	71
101	49	1	3	76	3_76	83,69	pitd3	1265	0,76	1	1	0	0,378378378	3517,9	3567,2	4288,2	332230,7	335748,6	335797,9	336518,9	male	Hungary	1991.03.23	2018-09-28T13:25:15+02:00	1	hu	641	2018.09.28	27,5			-25,04347826	61,13043478
101	50	1	6	58	6_58	82,14	comd6	965	0,76	1	0	0	-0,932432432	3648,5	2168,2	4860,9	336520,2	340168,7	338688,4	341381,1	male	Hungary	1991.03.23	2018-09-28T13:25:15+02:00	1	hu	2063	2018.09.28	27,5	29/04/1968	1968.04.29	-27,52941176	58,82352941
101	51	1	6	84	6_84	82,85	comd6	1365	1,96	1	1	1	-0,929054054	3424,5	1623,7	4266,2	341383	344807,5	343006,7	345649,2	male	Hungary	1991.03.23	2018-09-28T13:25:15+02:00	1	hu	3511	2018.09.28	27,5			-30,31578947	60,31578947
101	52	1	7	71	7_71	84,33	comu7	1165	1,06	1	1	1	-0,817567568	3477,6	3337	4008,2	345650,5	349128,1	348987,5	349658,7	male	Hungary	1991.03.23	2018-09-28T13:25:15+02:00	1	hu	3150	2018.09.28	27,5			-32,1	73,35
101	53	1	4	58	4_58	83,69	pitu4	965	0,76	1	0	1	0,675675676	3609,3	2596,5	3801,5	349660	353269,3	352256,5	353461,5	male	Hungary	1991.03.23	2018-09-28T13:25:15+02:00	1	hu	1025	2018.09.28	27,5			-28,88888889	58,55555556
102	5	1	7	43	7_43	76,08	comu7	765	0,07	1	1	0	0,699324324	5523,7	12672,1	16663,2	383237,6	388761,3	395909,7	399900,8	male	Spain	1964.02.04	2018-09-29T12:50:41+02:00	1	en	2581	2018.09.29	54,58333333			4,227272727	48,09090909
102	8	1	7	47	7_47	83,77	comu7	765	1,06	1	1	1	-0,47972973	4328,1	7807,4	11694,6	460790,1	465118,2	468597,5	472484,7	male	Spain	1964.02.04	2018-09-29T12:50:41+02:00	1	en	3244	2018.09.29	54,58333333			-21,2173913	64,60869565
102	9	1	6	21	6_21	80,08	comd6	365	0,46	1	0	0	-0,422297297	4193,6	7759,6	10159,5	472485,5	476679,1	480245,1	482645	male	Spain	1964.02.04	2018-09-29T12:50:41+02:00	1	en	3636	2018.09.29	54,58333333			-11,82352941	43,58823529
102	10	1	6	16	6_16	80,72	comd6	265	0,76	1	1	0	0,334459459	4374,4	26519	27846,2	482646,7	487021,1	509165,7	510492,9	male	Spain	1964.02.04	2018-09-29T12:50:41+02:00	1	en	3430	2018.09.29	54,58333333			-26	43,82352941
102	11	1	4	69	4_69	82,71	pitu4	1165	0,46	1	0	0	-0,452702703	6609,2	33623,9	35183	510493,7	517102,9	544117,6	545676,7	male	Spain	1964.02.04	2018-09-29T12:50:41+02:00	1	en	1193	2018.09.29	54,58333333			-19,72727273	57,18181818
102	12	1	1	26	1_26	79,68	sin1	465	0,16	1	1	0	0,820945946	5526,8	9678,8	11398,2	545678,8	551205,6	555357,6	557077	male	Spain	1964.02.04	2018-09-29T12:50:41+02:00	1	en	2535	2018.09.29	54,58333333			0,578947368	28,10526316
102	13	1	3	16	3_16	83,7	pitd3	265	0,76	1	1	0	0,597972973	4265,3	10646,7	11862,6	557078,4	561343,7	567725,1	568941	male	Spain	1964.02.04	2018-09-29T12:50:41+02:00	1	en	2211	2018.09.29	54,58333333			-17,25	33,21428571
102	14	1	7	37	7_37	77,19	comu7	665	0,07	1	0	1	0,773648649	4754,8	8871,4	10527,4	568941,8	573696,6	577813,2	579469,2	male	Spain	1964.02.04	2018-09-29T12:50:41+02:00	1	en	1159	2018.09.29	54,58333333			2,19047619	61,38095238
102	15	1	5	57	5_57	82,6	var5	965	0,46	1	1	1	-0,381756757	4689,9	11703,2	13862,9	579470	584159,9	591173,2	593332,9	male	Spain	1964.02.04	2018-09-29T12:50:41+02:00	1	en	3121	2018.09.29	54,58333333			-7,85	42,45
102	16	1	4	2	4_2	79,88	pitu4	65	0,16	1	0	1	0,351351351	4204,9	26167,4	28215	593333,8	597538,7	619501,2	621548,8	male	Spain	1964.02.04	2018-09-29T12:50:41+02:00	1	en	2505	2018.09.29	54,58333333			3,75	36,41666667
102	17	1	6	26	6_26	79,35	comd6	465	0,16	1	1	1	-0,304054054	5437,1	12775,3	14583,3	621549,7	626986,8	634325	636133	male	Spain	1964.02.04	2018-09-29T12:50:41+02:00	1	en	3956	2018.09.29	54,58333333			-9,5	45,05555556
102	18	1	2	65	2_65	75,29	pul2	1065	1,06	1	0	1	0,466216216	4342,8	9511	10759,5	636133,8	640476,6	645644,8	646893,3	male	Spain	1964.02.04	2018-09-29T12:50:41+02:00	1	en	883	2018.09.29	54,58333333			-14,66666667	58,33333333
102	19	1	2	69	2_69	73,69	pul2	1165	0,46	1	1	0	0,300675676	4552,9	11846,7	13030,8	646894,4	651447,3	658741,1	659925,2	male	Spain	1964.02.04	2018-09-29T12:50:41+02:00	1	en	945	2018.09.29	54,58333333			-13,28571429	59,4
102	20	1	6	36	6_36	83,64	comd6	565	1,96	1	1	1	-0,317567568	4260,3	9470,4	11414,8	659926,4	664186,7	669396,8	671341,2	male	Spain	1964.02.04	2018-09-29T12:50:41+02:00	1	en	838	2018.09.29	54,58333333			-27,9	55,35
102	21	1	4	43	4_43	76,27	pitu4	765	0,07	1	0	1	0,341216216	4527,3	8079,1	9278,8	671342	675869,3	679421,1	680620,8	male	Spain	1964.02.04	2018-09-29T12:50:41+02:00	1	en	3137	2018.09.29	54,58333333			14,76	51,56
102	22	1	7	53	7_53	81,36	comu7	865	1,06	1	0	0	-0,699324324	5040,2	7383,2	9518,8	680621,8	685662	688005	690140,6	male	Spain	1964.02.04	2018-09-29T12:50:41+02:00	1	en	3465	2018.09.29	54,58333333			-32,5	67,36363636
102	23	1	4	54	4_54	83,07	pitu4	865	1,96	1	1	1	-0,77027027	3627,3	4646,8	11758,9	690142,3	693769,6	694789,1	701901,2	male	Spain	1964.02.04	2018-09-29T12:50:41+02:00	1	en	4224	2018.09.29	54,58333333			-15,52941176	50,64705882
102	24	1	2	9	2_9	65,31	pul2	165	0,46	1	1	0	0,523648649	4280,3	8799,1	10079	701902	706182,3	710701,1	711981	male	Spain	1964.02.04	2018-09-29T12:50:41+02:00	1	en	3408	2018.09.29	54,58333333			-13,55	48,35
102	25	1	1	13	1_13	76,93	sin1	265	0,07	1	0	1	0,486486486	4604	7895,1	13399,1	711981,8	716585,8	719876,9	725380,9	male	Spain	1964.02.04	2018-09-29T12:50:41+02:00	1	en	2533	2018.09.29	54,58333333			1,210526316	40
102	26	1	6	7	6_7	72,58	comd6	165	0,07	1	1	0	0,601351351	4206,6	6047,1	9135,1	725382,3	729588,9	731429,4	734517,4	male	Spain	1964.02.04	2018-09-29T12:50:41+02:00	1	en	3287	2018.09.29	54,58333333			-7,35	30,95
102	27	1	5	77	5_77	83,37	var5	1265	1,06	1	1	1	-0,324324324	4436,7	10263,1	11702,7	734518,3	738955	744781,4	746221	male	Spain	1964.02.04	2018-09-29T12:50:41+02:00	1	en	3159	2018.09.29	54,58333333			-15,38095238	53,42857143
102	28	1	5	42	5_42	82,72	var5	665	1,96	1	0	0	-0,672297297	3643	9118,7	10934,6	746222,5	749865,5	755341,2	757157,1	male	Spain	1964.02.04	2018-09-29T12:50:41+02:00	1	en	3095	2018.09.29	54,58333333			-18,5	39,36363636
102	29	1	4	55	4_55	76,84	pitu4	965	0,07	1	0	1	0,141891892	4306,9	14414,5	15790,1	757158,6	761465,5	771573,1	772948,7	male	Spain	1964.02.04	2018-09-29T12:50:41+02:00	1	en	4324	2018.09.29	54,58333333			12,28571429	48,42857143
102	30	1	3	10	3_10	81,94	pitd3	165	0,76	1	1	0	0,510135135	4266,3	10879,2	12462,8	772950,1	777216,4	783829,3	785412,9	male	Spain	1964.02.04	2018-09-29T12:50:41+02:00	1	en	1877	2018.09.29	54,58333333			0,153846154	23,76923077
102	31	1	5	82	5_82	83,24	var5	1365	0,76	1	0	0	-0,293918919	4336,2	14821,7	15973,3	785414,9	789751,1	800236,6	801388,2	male	Spain	1964.02.04	2018-09-29T12:50:41+02:00	1	en	3207	2018.09.29	54,58333333			-14,41666667	49,5
102	32	1	7	71	7_71	84,33	comu7	1165	1,06	1	0	1	-0,858108108	4204,2	5583,5	6455,1	801389,2	805593,4	806972,7	807844,3	male	Spain	1964.02.04	2018-09-29T12:50:41+02:00	1	en	4187	2018.09.29	54,58333333			-32,1	73,35
102	33	1	5	33	5_33	82,23	var5	565	0,46	1	1	0	0,472972973	5002,4	6983,3	9591,7	807845,2	812847,6	814828,5	817436,9	male	Spain	1964.02.04	2018-09-29T12:50:41+02:00	1	en	2772	2018.09.29	54,58333333			-2	31,28571429
102	34	1	2	1	2_1	57,44	pul2	65	0,07	1	0	0	-0,158783784	4412,1	17103,1	18222,9	817437,8	821849,9	834540,9	835660,7	male	Spain	1964.02.04	2018-09-29T12:50:41+02:00	1	en	2538	2018.09.29	54,58333333			-4,333333333	33,38888889
102	35	1	6	27	6_27	81,6	comd6	465	0,46	1	1	1	-0,597972973	4199,1	5206,8	6423,2	835662,1	839861,2	840868,9	842085,3	male	Spain	1964.02.04	2018-09-29T12:50:41+02:00	1	en	4367	2018.09.29	54,58333333			-18,61111111	47,05555556
102	36	1	5	8	5_8	78,61	var5	165	0,16	1	0	1	0,432432432	4294,1	5630,2	7197,9	842087,3	846381,4	847717,5	849285,2	male	Spain	1964.02.04	2018-09-29T12:50:41+02:00	1	en	2238	2018.09.29	54,58333333			8,444444444	28,33333333
102	37	1	1	20	1_20	79,69	sin1	365	0,16	1	0	1	0,584459459	5139,6	8973,7	10101,1	849287,2	854426,8	858260,9	859388,3	male	Spain	1964.02.04	2018-09-29T12:50:41+02:00	1	en	2534	2018.09.29	54,58333333			-5,5	34,94444444
102	38	1	7	3	7_3	73,1	comu7	65	0,46	1	1	1	-0,412162162	5072,9	7278,9	8455,3	859390	864462,9	866668,9	867845,3	male	Spain	1964.02.04	2018-09-29T12:50:41+02:00	1	en	884	2018.09.29	54,58333333			-6,304347826	25,82608696
102	39	1	3	14	3_14	79,71	pitd3	265	0,16	1	1	0	0,540540541	5312,05,01	6926,9	8111	867846,2	873158,7	874773,1	875957,2	male	Spain	1964.02.04	2018-09-29T12:50:41+02:00	1	en	1928	2018.09.29	54,58333333			-2,666666667	37,13333333
102	40	1	7	15	7_15	78,42	comu7	265	0,46	1	0	1	-0,837837838	4332	9198,4	16278,6	875958,6	880290,6	885157	892237,2	male	Spain	1964.02.04	2018-09-29T12:50:41+02:00	1	en	946	2018.09.29	54,58333333			-10,64705882	53,41176471
102	41	1	1	12	1_12	83,08	sin1	165	1,96	1	1	0	0,486486486	3762,3	5901,8	8941,8	892238,9	896001,2	898140,7	901180,7	male	Spain	1964.02.04	2018-09-29T12:50:41+02:00	1	en	2532	2018.09.29	54,58333333			-4,347826087	25,17391304
102	42	1	4	60	4_60	83,07	pitu4	965	1,96	1	0	0	-0,939189189	3755,7	5335,7	6599,9	901181,7	904937,4	906517,4	907781,6	male	Spain	1964.02.04	2018-09-29T12:50:41+02:00	1	en	967	2018.09.29	54,58333333			-17,57894737	59,10526316
102	43	1	4	49	4_49	76,84	pitu4	865	0,07	1	1	1	-0,341216216	3940,9	14677,5	16077,1	907783,3	911724,2	922460,8	923860,4	male	Spain	1964.02.04	2018-09-29T12:50:41+02:00	1	en	3771	2018.09.29	54,58333333			7,842105263	44,78947368
102	44	1	1	51	1_51	82,71	sin1	865	0,46	1	0	0	-0,611486486	4220,8	5423,2	6671,4	923862	928082,8	929285,2	930533,4	male	Spain	1964.02.04	2018-09-29T12:50:41+02:00	1	en	2537	2018.09.29	54,58333333			-17,05263158	43,94736842
102	45	1	5	13	5_13	76,23	var5	265	0,07	1	0	1	0,486486486	4437,3	6102,7	7687,2	930534,4	934971,7	936637,1	938221,6	male	Spain	1964.02.04	2018-09-29T12:50:41+02:00	1	en	2425	2018.09.29	54,58333333			5,666666667	30,16666667
102	46	1	2	11	2_11	67,24	pul2	165	1,06	1	1	1	-0,351351351	4895,3	10205,4	11468,8	938223,8	943119,1	948429,2	949692,6	male	Spain	1964.02.04	2018-09-29T12:50:41+02:00	1	en	3966	2018.09.29	54,58333333			-25,5	35,25
102	47	1	2	60	2_60	74,52	pul2	965	1,96	1	0	0	-0,77027027	4557,9	6695,1	7910,5	949694,2	954252,1	956389,3	957604,7	male	Spain	1964.02.04	2018-09-29T12:50:41+02:00	1	en	4375	2018.09.29	54,58333333			-22,36363636	53,13636364
102	48	1	3	36	3_36	83,07	pitd3	565	1,96	1	0	0	-0,564189189	3533,8	8174,7	9334,3	957606,2	961140	965780,9	966940,5	male	Spain	1964.02.04	2018-09-29T12:50:41+02:00	1	en	2311	2018.09.29	54,58333333			-19,53333333	30,8
102	49	1	2	34	2_34	72,93	pul2	565	0,76	1	1	0	0,60472973	4111,5	6646,6	7878	966942,8	971054,3	973589,4	974820,8	male	Spain	1964.02.04	2018-09-29T12:50:41+02:00	1	en	4307	2018.09.29	54,58333333			-22,86666667	65,86666667
102	51	1	6	14	6_14	77,43	comd6	265	0,16	1	1	0	0,39527027	4395,7	7871,3	9271,9	981165,5	985561,2	989036,8	990437,4	male	Spain	1964.02.04	2018-09-29T12:50:41+02:00	1	en	3303	2018.09.29	54,58333333			-14,625	70,6875
102	52	1	3	2	3_2	79,84	pitd3	65	0,16	1	1	0	0,773648649	4590,8	6670,4	8445,6	990438,9	995029,7	997109,3	998884,5	male	Spain	1964.02.04	2018-09-29T12:50:41+02:00	1	en	1438	2018.09.29	54,58333333			-3	35,14285714
102	53	1	1	32	1_32	79,68	sin1	565	0,16	1	0	1	0,445945946	5530,5	9031,5	10527,5	998885,6	1004416,1	1007917,1	1009413,1	male	Spain	1964.02.04	2018-09-29T12:50:41+02:00	1	en	3351	2018.09.29	54,58333333			-5,714285714	37,28571429
103	5	1	4	49	4_49	76,84	pitu4	865	0,07	1	0	0	-0,226351351	6061,6	8948,1	10018,5	182085,4	188147	191033,5	192103,9	female	United States	1959.07.29	0	1	en	3556	2018.10.02	59,25			7,842105263	44,78947368
103	6	1	2	57	2_57	72,91	pul2	965	0,46	1	1	1	-0,091216216	9147,4	14739,9	15755,1	192108,6	201256	206848,5	207863,7	female	United States	1959.07.29	0	1	en	2588	2018.10.02	59,25			-22,30769231	57,84615385
103	7	1	4	52	4_52	83,69	pitu4	865	0,76	1	1	1	-0,706081081	6249,9	6493,1	9340,4	207866,5	214116,4	214359,6	217206,9	female	United States	1959.07.29	0	1	en	3659	2018.10.02	59,25			-20,75	54
103	8	1	7	34	7_34	83,4	comu7	565	0,76	1	0	0	-0,739864865	6250,3	5743,4	7048	217208,7	223459	222952,1	224256,7	female	United States	1959.07.29	0	1	en	3456	2018.10.02	59,25			-25,27777778	55,72222222
103	9	1	7	45	7_45	80,63	comu7	765	0,46	1	1	1	-0,77027027	6437,3	8180,4	9308,3	224258,8	230696,1	232439,2	233567,1	female	United States	1959.07.29	0	1	en	3603	2018.10.02	59,25			-26,2	66,93333333
103	10	1	4	57	4_57	82,71	pitu4	965	0,46	1	1	1	-0,756756757	6084,2	6691	7587,2	233572,1	239656,3	240263,1	241159,3	female	United States	1959.07.29	0	1	en	4101	2018.10.02	59,25			-19,27777778	70,22222222
103	11	1	3	82	3_82	83,69	pitd3	1365	0,76	1	0	0	-0,658783784	5672,7	5771,8	6467,6	241163,1	246835,8	246934,9	247630,7	female	United States	1959.07.29	0	1	en	1982	2018.10.02	59,25			-22,41666667	61,70833333
103	12	1	2	71	2_71	75,62	pul2	1165	1,06	1	1	1	-0,320945946	5980,3	6117,6	7020,3	247634,6	253614,9	253752,2	254654,9	female	United States	1959.07.29	0	1	en	4686	2018.10.02	59,25			-20,95454545	59,54545455
103	13	1	1	35	1_35	83,39	sin1	565	1,06	1	0	0	-0,094594595	5957,1	6989,7	7748	254658	260615,1	261647,7	262406	female	United States	1959.07.29	0	1	en	2585	2018.10.02	59,25			-2,083333333	42,04166667
103	14	1	5	24	5_24	82,72	var5	365	1,96	1	1	0	0,189189189	4928,3	7142,9	7718,9	262407,1	267335,4	269550	270126	female	United States	1959.07.29	0	1	en	4513	2018.10.02	59,25			-9,571428571	40,61904762
103	15	1	2	66	2_66	74,98	pul2	1065	1,96	1	1	1	-0,327702703	6165,9	6006,3	6664,2	270128,7	276294,6	276135	276792,9	female	United States	1959.07.29	0	1	en	4651	2018.10.02	59,25			-26,41176471	66,47058824
103	16	1	5	82	5_82	83,24	var5	1365	0,76	1	0	0	-0,304054054	5416,6	4451,2	10689,2	276797	282213,6	281248,2	287486,2	female	United States	1959.07.29	0	1	en	1107	2018.10.02	59,25			-14,41666667	49,5
103	17	1	5	37	5_37	76,51	var5	665	0,07	1	1	0	0,168918919	6284,7	7739,4	8740,1	287490,1	293774,8	295229,5	296230,2	female	United States	1959.07.29	0	1	en	742	2018.10.02	59,25			0,9	45,55
103	18	1	7	22	7_22	80,02	comu7	365	0,76	1	0	0	-0,547297297	5857,9	5698,6	6441,6	296235,3	302093,2	301933,9	302676,9	female	United States	1959.07.29	0	1	en	2640	2018.10.02	59,25			-18,52173913	63,56521739
103	19	1	3	12	3_12	83,08	pitd3	165	1,96	1	1	0	0	4936,5	-744,4	7086,7	302678,3	307614,8	301933,9	309765	female	United States	1959.07.29	0	1	en	1724	2018.10.02	59,25			-8,6	17,68
103	20	1	3	47	3_47	83,39	pitd3	765	1,06	1	1	1	-0,195945946	5873,8	7799,4	8821,5	309767,3	315641,1	317566,7	318588,8	female	United States	1959.07.29	0	1	en	1837	2018.10.02	59,25			-19,6	51,5
103	21	1	4	82	4_82	83,69	pitu4	1365	0,76	1	0	0	-0,408783784	5830,6	5685,7	6477,8	318591,2	324421,8	324276,9	325069	female	United States	1959.07.29	0	1	en	4302	2018.10.02	59,25			-23,05	68,6
103	22	1	6	55	6_55	76,49	comd6	965	0,07	1	1	0	0,287162162	5889,1	6180	6772,7	325073,2	330962,3	331253,2	331845,9	female	United States	1959.07.29	0	1	en	2156	2018.10.02	59,25			-18,75	62,8
103	23	1	1	40	1_40	83,69	sin1	665	0,76	1	1	1	-0,209459459	5769,8	5892,4	6546	331850,1	337619,9	337742,5	338396,1	female	United States	1959.07.29	0	1	en	2586	2018.10.02	59,25			-13	45,52380952
103	24	1	5	57	5_57	82,6	var5	965	0,46	1	0	0	-0,628378378	5901,7	5039	9697,9	338397,8	344299,5	343436,8	348095,7	female	United States	1959.07.29	0	1	en	865	2018.10.02	59,25			-7,85	42,45
103	25	1	3	4	3_4	83,72	pitd3	65	0,76	1	1	0	0	5880,3	-4664,3	10255,5	348101,1	353981,4	343436,8	358356,6	female	United States	1959.07.29	0	1	en	1354	2018.10.02	59,25			3,62962963	18,11111111
103	26	1	2	81	2_81	75,82	pul2	1365	0,46	1	0	0	-0,239864865	5882,5	5662,6	6765,6	358358,2	364240,7	364020,8	365123,8	female	United States	1959.07.29	0	1	en	1226	2018.10.02	59,25			-25,35294118	70,82352941
103	27	1	6	32	6_32	79,97	comd6	565	0,16	1	1	0	0,209459459	5792,6	7533,9	8175,5	365127	370919,6	372660,9	373302,5	female	United States	1959.07.29	0	1	en	1527	2018.10.02	59,25			-19,28571429	49,76190476
103	28	1	7	11	7_11	78,55	comu7	165	1,06	1	1	0	0,10472973	5875,7	7987,8	8789,1	373304,2	379179,9	381292	382093,3	female	United States	1959.07.29	0	1	en	2319	2018.10.02	59,25			-15,28	46,32
103	29	1	4	8	4_8	79,75	pitu4	165	0,16	1	0	0	0	5722,7	-804,5	6122,6	382096,5	387819,2	381292	388219,1	female	United States	1959.07.29	0	1	en	2056	2018.10.02	59,25	29/04/1968	1968.04.29	-5,529411765	30,94117647
103	30	1	1	41	1_41	83,39	sin1	665	1,06	1	1	1	-0,192567568	5997,2	6230,2	7110	388221,2	394218,4	394451,4	395331,2	female	United States	1959.07.29	0	1	en	2587	2018.10.02	59,25			-13,3125	47,125
103	31	1	6	14	6_14	77,43	comd6	265	0,16	1	0	0	-0,202702703	6244,7	5797	6548,7	395335,2	401579,9	401132,2	401883,9	female	United States	1959.07.29	0	1	en	1440	2018.10.02	59,25			-14,625	70,6875
104	5	1	6	67	6_67	78,58	comd6	1165	0,07	1	1	0	0,337837838	4307	7166	11134	184924	189231	192090	196058	female	Finland	1979.12.27	0	1	en	800	2018.10.07	38,83333333			-5	56,27272727
104	6	1	5	52	5_52	83,23	var5	865	0,76	1	0	1	0,496621622	4171	10230	11526	196063	200234	206293	207589	female	Finland	1979.12.27	0	1	en	639	2018.10.07	38,83333333			4,318181818	39,54545455
104	7	1	3	64	3_64	81,93	pitd3	1065	0,76	1	0	1	0,898648649	4067	6061	50255	207596	211663	213657	257851	female	Finland	1979.12.27	0	1	en	2616	2018.10.07	38,83333333			-20,73684211	45,47368421
104	8	1	5	22	5_22	82,42	var5	365	0,76	1	1	0	0,64527027	4325	6773	7859	257855	262180	264628	265714	female	Finland	1979.12.27	0	1	en	4407	2018.10.07	38,83333333			-4,9375	26
105	5	1	7	49	7_49	75,06	comu7	865	0,07	1	0	0	0,462837838	3437,1	3686,5	4235,7	1921854,1	1925291,2	1925540,6	1926089,8	male	Hungary	1993.09.01	2018-10-12T17:17:01+02:00	1	hu	4594	2018.10.12	25,08333333			10	44,3
105	6	1	7	5	7_5	75,91	comu7	65	1,06	1	1	1	-0,388513514	3398,9	4087	4596,9	1926093,3	1929492,2	1930180,3	1930690,2	male	Hungary	1993.09.01	2018-10-12T17:17:01+02:00	1	hu	4067	2018.10.12	25,08333333			-2,619047619	43
105	7	1	2	49	2_49	67,89	pul2	865	0,07	1	1	0	0,097972973	3358,6	3183,6	4075,8	1930693,2	1934051,8	1933876,8	1934769	male	Hungary	1993.09.01	2018-10-12T17:17:01+02:00	1	hu	4304	2018.10.12	25,08333333			-14,11111111	43,05555556
105	8	1	3	29	3_29	83,39	pitd3	465	1,06	1	0	1	0,158783784	3362,5	2802,2	3397,9	1934771,1	1938133,6	1937573,3	1938169	male	Hungary	1993.09.01	2018-10-12T17:17:01+02:00	1	hu	927	2018.10.12	25,08333333			-25,94444444	40,33333333
105	9	1	5	1	5_1	76,2	var5	65	0,07	1	0	0	-0,35472973	3377	4968,3	5469,2	1938171,5	1941548,5	1943139,8	1943640,7	male	Hungary	1993.09.01	2018-10-12T17:17:01+02:00	1	hu	998	2018.10.12	25,08333333			9,894736842	30,31578947
105	10	1	1	22	1_22	83,69	sin1	365	0,76	1	1	0	0,543918919	3336,4	3857,8	4682	1943644,7	1946981,1	1947502,5	1948326,7	male	Hungary	1993.09.01	2018-10-12T17:17:01+02:00	1	hu	2625	2018.10.12	25,08333333			1,05	33,3
105	11	1	2	21	2_21	68,76	pul2	365	0,46	1	0	1	0,317567568	3364,6	3498,4	3952,5	1948329,3	1951693,9	1951827,7	1952281,8	male	Hungary	1993.09.01	2018-10-12T17:17:01+02:00	1	hu	3577	2018.10.12	25,08333333			-22,875	49,70833333
105	12	1	5	25	5_25	76,9	var5	465	0,07	1	1	0	-0,638513514	3335,4	4064,7	4596,9	1952284,6	1955620	1956349,3	1956881,5	male	Hungary	1993.09.01	2018-10-12T17:17:01+02:00	1	hu	1177	2018.10.12	25,08333333			6,607142857	37,10714286
105	13	1	6	42	6_42	81,87	comd6	665	1,96	1	1	0	0,510135135	3261,8	5029,9	5641	1956883,4	1960145,2	1961913,3	1962524,4	male	Hungary	1993.09.01	2018-10-12T17:17:01+02:00	1	hu	1147	2018.10.12	25,08333333			-27,4	57,9
105	14	1	6	15	6_15	79,75	comd6	265	0,46	1	0	0	-1	3400,4	3051,1	3624	1962528	1965928,4	1965579,1	1966152,5	male	Hungary	1993.09.01	2018-10-12T17:17:01+02:00	1	hu	4241	2018.10.12	25,08333333			-25,86666667	37,8
105	15	1	1	53	1_53	83,39	sin1	865	1,06	1	0	1	0,439189189	3325,2	2911,4	3411,4	1966154,5	1969479,7	1969065,9	1969565,9	male	Hungary	1993.09.01	2018-10-12T17:17:01+02:00	1	hu	2627	2018.10.12	25,08333333			-20,85	46,1
105	16	1	7	57	7_57	80,39	comu7	965	0,46	1	1	0	0,418918919	3600,4	4384,6	4925,3	1969571,8	1973172,2	1973956,4	1974497,1	male	Hungary	1993.09.01	2018-10-12T17:17:01+02:00	1	hu	4661	2018.10.12	25,08333333			-24,40909091	68,40909091
105	17	1	4	28	4_28	83,69	pitu4	465	0,76	1	0	0	-0,47972973	3313,5	4809,1	6010,1	1974500,4	1977813,9	1979309,5	1980510,5	male	Hungary	1993.09.01	2018-10-12T17:17:01+02:00	1	hu	1290	2018.10.12	25,08333333			-4,772727273	38,95454545
105	18	1	5	39	5_39	82,04	var5	665	0,46	1	1	0	0,408783784	3311,8	3955,4	4551,8	1980513,5	1983825,3	1984468,9	1985065,3	male	Hungary	1993.09.01	2018-10-12T17:17:01+02:00	1	hu	1826	2018.10.12	25,08333333			-12,1	35,3
105	19	1	5	51	5_51	82,44	var5	865	0,46	1	0	1	0,483108108	3541,1	3765,3	4446,7	1985068,7	1988609,8	1988834	1989515,4	male	Hungary	1993.09.01	2018-10-12T17:17:01+02:00	1	hu	3693	2018.10.12	25,08333333			-6,066666667	46,4
105	20	1	3	76	3_76	83,69	pitd3	1265	0,76	1	1	0	0,570945946	3434,9	3310,3	4415	1989519,6	1992954,5	1992829,9	1993935,1	male	Hungary	1993.09.01	2018-10-12T17:17:01+02:00	1	hu	4293	2018.10.12	25,08333333			-25,04347826	61,13043478
105	21	1	4	69	4_69	82,71	pitu4	1165	0,46	1	0	1	0,489864865	3521,2	2068,8	3592,8	1993938,9	1997460,1	1996007,7	1997531,7	male	Hungary	1993.09.01	2018-10-12T17:17:01+02:00	1	hu	733	2018.10.12	25,08333333			-19,72727273	57,18181818
105	22	1	2	3	2_3	61,32	pul2	65	0,46	1	0	0	-0,277027027	3454,6	3018,5	3605,9	1997535,6	2000990,2	2000554,1	2001141,5	male	Hungary	1993.09.01	2018-10-12T17:17:01+02:00	1	hu	3277	2018.10.12	25,08333333			-13,5	37,14285714
105	23	1	3	64	3_64	81,93	pitd3	1065	0,76	1	1	0	0,381756757	3419,1	2823,9	3497,9	2001145	2004564,1	2003968,9	2004642,9	male	Hungary	1993.09.01	2018-10-12T17:17:01+02:00	1	hu	3345	2018.10.12	25,08333333			-20,73684211	45,47368421
105	24	1	3	1	3_1	77,14	pitd3	65	0,07	1	0	0	-0,668918919	3334,9	2987,8	3764,5	2004646,4	2007981,3	2007634,2	2008410,9	male	Hungary	1993.09.01	2018-10-12T17:17:01+02:00	1	hu	748	2018.10.12	25,08333333			1,588235294	34,35294118
105	25	1	1	78	1_78	83,07	sin1	1265	1,96	1	0	0	-0,398648649	3237,4	3326,4	3929,1	2008414,3	2011651,7	2011740,7	2012343,4	male	Hungary	1993.09.01	2018-10-12T17:17:01+02:00	1	hu	1584	2018.10.12	25,08333333			-16,375	45,8125
105	26	1	7	74	7_74	81,95	comu7	1265	0,16	1	1	1	-0,148648649	3336	3429,3	4033,1	2012346,1	2015682,1	2015775,4	2016379,2	male	Hungary	1993.09.01	2018-10-12T17:17:01+02:00	1	hu	657	2018.10.12	25,08333333			-20,72	71,6
105	27	1	6	67	6_67	78,58	comd6	1165	0,07	1	0	1	0,425675676	3330,05,01	2753,3	3819,7	2016382,2	2019712,7	2019135,5	2020201,9	male	Hungary	1993.09.01	2018-10-12T17:17:01+02:00	1	hu	2194	2018.10.12	25,08333333			-5	56,27272727
105	28	1	6	36	6_36	83,64	comd6	565	1,96	1	1	1	0,462837838	4515	6537,2	7030,1	2020205,2	2024720,2	2026742,4	2027235,3	male	Hungary	1993.09.01	2018-10-12T17:17:01+02:00	1	hu	4340	2018.10.12	25,08333333			-27,9	55,35
105	29	1	7	36	7_36	80,92	comu7	565	1,96	1	0	1	0,513513514	3314,1	2657,7	3622,4	2027238,5	2030552,6	2029896,2	2030860,9	male	Hungary	1993.09.01	2018-10-12T17:17:01+02:00	1	hu	4259	2018.10.12	25,08333333			-19,92857143	68,85714286
105	30	1	1	35	1_35	83,39	sin1	565	1,06	1	0	1	0,222972973	3310,7	3523,8	4144	2030862,3	2034173	2034386,1	2035006,3	male	Hungary	1993.09.01	2018-10-12T17:17:01+02:00	1	hu	2626	2018.10.12	25,08333333			-2,083333333	42,04166667
105	31	1	6	77	6_77	84,66	comd6	1265	1,06	1	1	0	0,368243243	3358,7	2108,1	3787,2	2035010,6	2038369,3	2037118,7	2038797,8	male	Hungary	1993.09.01	2018-10-12T17:17:01+02:00	1	hu	2793	2018.10.12	25,08333333			-31,05	73
105	32	1	3	32	3_32	79,68	pitd3	565	0,16	1	0	1	0,378378378	3366,5	2024,5	3506	2038800,1	2042166,6	2040824,6	2042306,1	male	Hungary	1993.09.01	2018-10-12T17:17:01+02:00	1	hu	1137	2018.10.12	25,08333333			-1,708333333	48,45833333
105	33	1	7	77	7_77	85,9	comu7	1265	1,06	1	0	1	0,581081081	3339,1	2915,9	3740,3	2042310,9	2045650	2045226,8	2046051,2	male	Hungary	1993.09.01	2018-10-12T17:17:01+02:00	1	hu	1077	2018.10.12	25,08333333			-33,95238095	70,66666667
105	34	1	5	40	5_40	82,9	var5	665	0,76	1	1	0	0,304054054	3350	3529,4	4218,6	2046055,6	2049405,6	2049585	2050274,2	male	Hungary	1993.09.01	2018-10-12T17:17:01+02:00	1	hu	3172	2018.10.12	25,08333333			-12,36842105	54,15789474
105	35	1	2	25	2_25	65,23	pul2	465	0,07	1	1	1	-0,310810811	3357,2	3342	4038,7	2050277,5	2053634,7	2053619,5	2054316,2	male	Hungary	1993.09.01	2018-10-12T17:17:01+02:00	1	hu	3757	2018.10.12	25,08333333			3,409090909	50,5
105	36	1	7	80	7_80	81,31	comu7	1365	0,16	1	0	1	0,381756757	3473,3	2588,8	3803,7	2054320,2	2057793,5	2056909	2058123,9	male	Hungary	1993.09.01	2018-10-12T17:17:01+02:00	1	hu	2066	2018.10.12	25,08333333	29/04/1968	1968.04.29	-6,714285714	55,76190476
105	37	1	3	59	3_59	83,39	pitd3	965	1,06	1	1	0	0,47972973	3352,2	3569,1	4250	2058127,9	2061480,1	2061697	2062377,9	male	Hungary	1993.09.01	2018-10-12T17:17:01+02:00	1	hu	3013	2018.10.12	25,08333333			-24,61538462	47,53846154
105	38	1	2	57	2_57	72,91	pul2	965	0,46	1	0	1	0,537162162	3355,1	2351,7	3717	2062381,4	2065736,5	2064733,1	2066098,4	male	Hungary	1993.09.01	2018-10-12T17:17:01+02:00	1	hu	4537	2018.10.12	25,08333333			-22,30769231	57,84615385
105	39	1	4	79	4_79	76,83	pitu4	1365	0,07	1	1	0	0,570945946	3406,7	2737,9	3874,7	2066101,4	2069508,1	2068839,3	2069976,1	male	Hungary	1993.09.01	2018-10-12T17:17:01+02:00	1	hu	920	2018.10.12	25,08333333			16,4375	56,5625
105	40	1	2	68	2_68	71,9	pul2	1165	0,16	1	0	1	0,52027027	3437,7	2079,5	3851,1	2069979,1	2073416,8	2072058,6	2073830,2	male	Hungary	1993.09.01	2018-10-12T17:17:01+02:00	1	hu	4755	2018.10.12	25,08333333			-9,321428571	54,25
105	41	1	3	33	3_33	82,71	pitd3	565	0,46	1	1	0	0,631756757	3441,05,01	1842,4	3867,7	2073833,4	2077274,9	2075675,8	2077701,1	male	Hungary	1993.09.01	2018-10-12T17:17:01+02:00	1	hu	1729	2018.10.12	25,08333333			-9,588235294	45,11764706
105	42	1	1	82	1_82	81,93	sin1	1365	0,76	1	0	1	0,506756757	3375	2194,9	3858,5	2077704,5	2081079,5	2079899,4	2081563	male	Hungary	1993.09.01	2018-10-12T17:17:01+02:00	1	hu	2869	2018.10.12	25,08333333			-21,39130435	52,69565217
105	43	1	4	5	4_5	83,39	pitu4	65	1,06	1	0	0	-0,581081081	3339,3	2674,2	3765,5	2081567,2	2084906,5	2084241,4	2085332,7	male	Hungary	1993.09.01	2018-10-12T17:17:01+02:00	1	hu	4630	2018.10.12	25,08333333			2,833333333	16,77777778
105	44	1	1	58	1_58	83,69	sin1	965	0,76	1	1	0	0,628378378	3386,2	1785,1	3574,2	2085336,6	2088722,8	2087121,7	2088910,8	male	Hungary	1993.09.01	2018-10-12T17:17:01+02:00	1	hu	1355	2018.10.12	25,08333333			-19,2	51,4
105	45	1	4	42	4_42	83,07	pitu4	665	1,96	1	0	0	-0,469594595	3359,3	3616,1	4210,8	2088913,5	2092272,8	2092529,6	2093124,3	male	Hungary	1993.09.01	2018-10-12T17:17:01+02:00	1	hu	3248	2018.10.12	25,08333333			-11,61538462	46,46153846
105	46	1	4	12	4_12	83,08	pitu4	165	1,96	1	1	0	-0,547297297	3279,2	2723,6	3523,7	2093127,3	2096406,5	2095850,9	2096651	male	Hungary	1993.09.01	2018-10-12T17:17:01+02:00	1	hu	1203	2018.10.12	25,08333333			2,382352941	27,97058824
105	47	1	4	62	4_62	79,66	pitu4	1065	0,16	1	0	1	0,300675676	3307,3	4682,8	5192,3	2096654,4	2099961,7	2101337,2	2101846,7	male	Hungary	1993.09.01	2018-10-12T17:17:01+02:00	1	hu	4382	2018.10.12	25,08333333			-0,238095238	51,04761905
105	48	1	5	55	5_55	76,26	var5	965	0,07	1	1	0	0,47972973	3447,4	3396,7	4243,4	2101849,3	2105296,7	2105246	2106092,7	male	Hungary	1993.09.01	2018-10-12T17:17:01+02:00	1	hu	3750	2018.10.12	25,08333333			-0,058823529	46
105	49	1	6	69	6_69	83,33	comd6	1165	0,46	1	1	0	0,516891892	3403,05,01	4423,6	5020,5	2106096,7	2109500,2	2110520,3	2111117,2	male	Hungary	1993.09.01	2018-10-12T17:17:01+02:00	1	hu	2326	2018.10.12	25,08333333			-30,89473684	67,26315789
105	50	1	6	52	6_52	81,28	comd6	865	0,76	1	0	1	0,472972973	3316,8	2672	3699,9	2111121,9	2114438,7	2113793,9	2114821,8	male	Hungary	1993.09.01	2018-10-12T17:17:01+02:00	1	hu	1746	2018.10.12	25,08333333			-16,05882353	64,94117647
105	51	1	1	19	1_19	76,9	sin1	365	0,07	1	0	1	0,496621622	3315,4	1464,9	3773,7	2114825,1	2118140,5	2116290	2118598,8	male	Hungary	1993.09.01	2018-10-12T17:17:01+02:00	1	hu	2624	2018.10.12	25,08333333			4,117647059	39,47058824
105	52	1	5	36	5_36	82,08	var5	565	1,96	1	1	0	0,652027027	3254,2	1368,6	3700,7	2118602,1	2121856,3	2119970,7	2122302,8	male	Hungary	1993.09.01	2018-10-12T17:17:01+02:00	1	hu	1493	2018.10.12	25,08333333			-3,357142857	36,35714286
105	53	1	2	41	2_41	73,33	pul2	665	1,06	1	0	0	-0,429054054	3303,9	2796,6	3784,2	2122307,3	2125611,2	2125103,9	2126091,5	male	Hungary	1993.09.01	2018-10-12T17:17:01+02:00	1	hu	3894	2018.10.12	25,08333333			-18,77777778	58,77777778
106	5	1	3	78	3_78	83,07	pitd3	1265	1,96	1	1	0	-0,672297297	3186,3	6789	8159,9	159255,9	162442,2	166044,9	167415,8	male	Hungary	1988.06.08	2018-10-18T15:27:24+02:00	1	hu	3924	2018.10.18	30,33333333			-27,89473684	55,78947368
106	6	1	2	77	2_77	76,1	pul2	1265	1,06	1	1	1	-0,445945946	3322,9	4198,4	6636,7	167418,9	170741,8	171617,3	174055,6	male	Hungary	1988.06.08	2018-10-18T15:27:24+02:00	1	hu	1856	2018.10.18	30,33333333			-28,63157895	70,78947368
106	7	1	4	43	4_43	76,27	pitu4	765	0,07	1	0	1	0,85472973	3304,2	9765,3	10944,4	174058	177362,2	183823,3	185002,4	male	Hungary	1988.06.08	2018-10-18T15:27:24+02:00	1	hu	2216	2018.10.18	30,33333333			14,76	51,56
106	8	1	5	27	5_27	81,45	var5	465	0,46	1	1	0	0,14527027	3315,8	3966,7	5288,8	185005,5	188321,3	188972,2	190294,3	male	Hungary	1988.06.08	2018-10-18T15:27:24+02:00	1	hu	3094	2018.10.18	30,33333333			2,181818182	29,36363636
106	9	1	6	50	6_50	78,51	comd6	865	0,16	1	0	1	-0,067567568	3366,1	5978,3	7036,3	190296,7	193662,8	196275	197333	male	Hungary	1988.06.08	2018-10-18T15:27:24+02:00	1	hu	1740	2018.10.18	30,33333333			-18,35714286	66
106	11	1	2	60	2_60	74,52	pul2	965	1,96	1	0	0	-0,513513514	3172,8	3540,4	4948,6	204728	207900,8	208268,4	209676,6	male	Hungary	1988.06.08	2018-10-18T15:27:24+02:00	1	hu	1242	2018.10.18	30,33333333			-22,36363636	53,13636364
106	12	1	4	23	4_23	83,39	pitu4	365	1,06	1	1	0	-0,057432432	3360,7	6377	7458,6	209680,4	213041,1	216057,4	217139	male	Hungary	1988.06.08	2018-10-18T15:27:24+02:00	1	hu	4158	2018.10.18	30,33333333			3,791666667	44,29166667
106	13	1	7	50	7_50	78,13	comu7	865	0,16	1	1	0	-0,658783784	3379	4510,5	5779,9	217141,9	220520,9	221652,4	222921,8	male	Hungary	1988.06.08	2018-10-18T15:27:24+02:00	1	hu	3549	2018.10.18	30,33333333			-8,111111111	60,16666667
106	14	1	2	2	2_2	59,86	pul2	65	0,16	1	0	1	0,375	3197,1	4715,8	6018	222923,7	226120,8	227639,5	228941,7	male	Hungary	1988.06.08	2018-10-18T15:27:24+02:00	1	hu	4353	2018.10.18	30,33333333			-2,48	24,24
106	15	1	7	78	7_78	85,23	comu7	1265	1,96	1	0	1	-0,537162162	3156,1	3672,2	4803,1	228944,8	232100,9	232617	233747,9	male	Hungary	1988.06.08	2018-10-18T15:27:24+02:00	1	hu	3916	2018.10.18	30,33333333			-37,625	70,6875
106	16	1	5	70	5_70	82,45	var5	1165	0,76	1	1	1	-0,614864865	3290,2	5183,9	6821,2	233750,2	237040,4	238934,1	240571,4	male	Hungary	1988.06.08	2018-10-18T15:27:24+02:00	1	hu	3789	2018.10.18	30,33333333			-14,8	61
106	17	1	6	43	6_43	76,14	comd6	765	0,07	1	0	1	0,418918919	3286,6	5346,7	6472,9	240575,4	243862	245922,1	247048,3	male	Hungary	1988.06.08	2018-10-18T15:27:24+02:00	1	hu	1288	2018.10.18	30,33333333			5,736842105	55,78947368
106	18	1	5	21	5_21	82,17	var5	365	0,46	1	0	1	0,766891892	3291,3	5647	6716,1	247050,4	250341,7	252697,4	253766,5	male	Hungary	1988.06.08	2018-10-18T15:27:24+02:00	1	hu	2794	2018.10.18	30,33333333			6	22,38888889
106	19	1	3	34	3_34	83,69	pitd3	565	0,76	1	1	0	0,675675676	3295,7	6851,4	8095,4	253769,5	257065,2	260620,9	261864,9	male	Hungary	1988.06.08	2018-10-18T15:27:24+02:00	1	hu	2423	2018.10.18	30,33333333			-20,46666667	40,93333333
106	20	1	1	40	1_40	83,69	sin1	665	0,76	1	0	1	0,081081081	3293	4034,7	5156	261867,5	265160,5	265902,2	267023,5	male	Hungary	1988.06.08	2018-10-18T15:27:24+02:00	1	hu	2680	2018.10.18	30,33333333			-13	45,52380952
106	21	1	7	34	7_34	83,4	comu7	565	0,76	1	1	1	-0,331081081	3295,1	5093,8	6132	267025,8	270320,9	272119,6	273157,8	male	Hungary	1988.06.08	2018-10-18T15:27:24+02:00	1	hu	2668	2018.10.18	30,33333333			-25,27777778	55,72222222
106	22	1	3	46	3_46	83,69	pitd3	765	0,76	1	0	1	-0,074324324	3259,7	4086,6	5249,4	273161,1	276420,8	277247,7	278410,5	male	Hungary	1988.06.08	2018-10-18T15:27:24+02:00	1	hu	2985	2018.10.18	30,33333333			-18,33333333	53,85714286
106	23	1	4	40	4_40	83,69	pitu4	665	0,76	1	0	1	0,013513514	3307,2	4254,4	5368,8	278413,8	281721	282668,2	283782,6	male	Hungary	1988.06.08	2018-10-18T15:27:24+02:00	1	hu	2130	2018.10.18	30,33333333			-28,68421053	65,73684211
106	24	1	1	22	1_22	83,69	sin1	365	0,76	1	1	0	0,388513514	3295,7	2987,2	4205,5	283785,1	287080,8	286772,3	287990,6	male	Hungary	1988.06.08	2018-10-18T15:27:24+02:00	1	hu	2678	2018.10.18	30,33333333			1,05	33,3
106	25	1	7	53	7_53	81,36	comu7	865	1,06	1	1	0	-0,736486486	3168,8	2947,3	4381,5	287993,2	291162	290940,5	292374,7	male	Hungary	1988.06.08	2018-10-18T15:27:24+02:00	1	hu	3643	2018.10.18	30,33333333			-32,5	67,36363636
106	26	1	5	25	5_25	76,9	var5	465	0,07	1	0	1	0,766891892	3322,6	4142,7	5413,5	292378,2	295700,8	296520,9	297791,7	male	Hungary	1988.06.08	2018-10-18T15:27:24+02:00	1	hu	2867	2018.10.18	30,33333333			6,607142857	37,10714286
106	27	1	3	4	3_4	83,72	pitd3	65	0,76	1	1	0	1	3307,5	4680,3	5960,1	297793,7	301101,2	302474	303753,8	male	Hungary	1988.06.08	2018-10-18T15:27:24+02:00	1	hu	2290	2018.10.18	30,33333333			3,62962963	18,11111111
106	28	1	1	51	1_51	82,71	sin1	865	0,46	1	0	1	0,077702703	3284	7064,8	8066,1	303756,5	307040,5	310821,3	311822,6	male	Hungary	1988.06.08	2018-10-18T15:27:24+02:00	1	hu	3880	2018.10.18	30,33333333			-17,05263158	43,94736842
106	29	1	6	21	6_21	80,08	comd6	365	0,46	1	1	0	-0,564189189	3525,2	4165,9	5199,5	311826,4	315351,6	315992,3	317025,9	male	Hungary	1988.06.08	2018-10-18T15:27:24+02:00	1	hu	773	2018.10.18	30,33333333			-11,82352941	43,58823529
106	30	1	1	69	1_69	82,71	sin1	1165	0,46	1	0	0	-0,415540541	3302,5	2383,1	3529	317028,5	320331	319411,6	320557,5	male	Hungary	1988.06.08	2018-10-18T15:27:24+02:00	1	hu	4074	2018.10.18	30,33333333			-17,8	60,6
106	31	1	1	11	1_11	83,39	sin1	165	1,06	1	0	1	1	3310,8	4725,9	5873,3	320560,3	323871,1	325286,2	326433,6	male	Hungary	1988.06.08	2018-10-18T15:27:24+02:00	1	hu	2677	2018.10.18	30,33333333			-0,571428571	17,21428571
106	32	1	5	33	5_33	82,23	var5	565	0,46	1	1	0	0,398648649	3274	6849,9	7907,4	326437,3	329711,3	333287,2	334344,7	male	Hungary	1988.06.08	2018-10-18T15:27:24+02:00	1	hu	3141	2018.10.18	30,33333333			-2	31,28571429
106	33	1	3	43	3_43	76,85	pitd3	765	0,07	1	0	1	0,594594595	3542,6	5334,5	6456,5	334348,2	337890,8	339682,7	340804,7	male	Hungary	1988.06.08	2018-10-18T15:27:24+02:00	1	hu	2699	2018.10.18	30,33333333			1,75	48,45
106	34	1	5	58	5_58	82,4	var5	965	0,76	1	1	1	0,158783784	3284,5	7540,2	8628,7	340806,8	344091,3	348347	349435,5	male	Hungary	1988.06.08	2018-10-18T15:27:24+02:00	1	hu	3496	2018.10.18	30,33333333			-8,1875	46
106	35	1	4	26	4_26	79,68	pitu4	465	0,16	1	0	1	0,915540541	3291,9	3669,2	5313,2	349438,2	352730,1	353107,4	354751,4	male	Hungary	1988.06.08	2018-10-18T15:27:24+02:00	1	hu	4249	2018.10.18	30,33333333			5,5	33,33333333
106	36	1	2	41	2_41	73,33	pul2	665	1,06	1	0	0	-0,891891892	3299,1	4207,1	5475	354753,4	358052,5	358960,5	360228,4	male	Hungary	1988.06.08	2018-10-18T15:27:24+02:00	1	hu	2686	2018.10.18	30,33333333			-18,77777778	58,77777778
106	37	1	4	60	4_60	83,07	pitu4	965	1,96	1	1	1	-0,827702703	3159,6	4711,9	5699,1	360231,4	363391	364943,3	365930,5	male	Hungary	1988.06.08	2018-10-18T15:27:24+02:00	1	hu	2427	2018.10.18	30,33333333			-17,57894737	59,10526316
106	38	1	7	47	7_47	83,77	comu7	765	1,06	1	1	1	-0,648648649	3297	4263,5	5425,3	365933,2	369230,2	370196,7	371358,5	male	Hungary	1988.06.08	2018-10-18T15:27:24+02:00	1	hu	3363	2018.10.18	30,33333333			-21,2173913	64,60869565
106	39	1	6	65	6_65	82,94	comd6	1065	1,06	1	0	0	-0,739864865	3310,7	3659,3	4832	371361,3	374672	375020,6	376193,3	male	Hungary	1988.06.08	2018-10-18T15:27:24+02:00	1	hu	2032	2018.10.18	30,33333333			-26,76666667	67
106	40	1	3	51	3_51	81,46	pitd3	865	0,46	1	0	1	0,550675676	3292,7	3448,3	4667,8	376197,5	379490,2	379645,8	380865,3	male	Hungary	1988.06.08	2018-10-18T15:27:24+02:00	1	hu	3085	2018.10.18	30,33333333			-19,10526316	46,36842105
106	41	1	6	77	6_77	84,66	comd6	1265	1,06	1	1	1	-1	3521,5	3781,2	5062	380868,1	384389,6	384649,3	385930,6	male	Hungary	1988.06.08	2018-10-18T15:27:24+02:00	1	hu	2260	2018.10.18	30,33333333			-31,05	73
106	42	1	2	64	2_64	75,59	pul2	1065	0,76	1	1	1	-0,263513514	3296,7	4355,5	6216,3	385933,2	389229,9	390288,7	392149,5	male	Hungary	1988.06.08	2018-10-18T15:27:24+02:00	1	hu	1266	2018.10.18	30,33333333			-19,77777778	60,33333333
106	43	1	4	18	4_18	83,08	pitu4	265	1,96	1	0	1	0,986486486	3177,3	4420	5882,7	392152,8	395330,1	396572,8	398035,5	male	Hungary	1988.06.08	2018-10-18T15:27:24+02:00	1	hu	3957	2018.10.18	30,33333333			3	37,16666667
106	44	1	7	32	7_32	80,08	comu7	565	0,16	1	1	1	-0,02027027	3272,3	4744,5	5780,3	398037,6	401309,9	402782,1	403817,9	male	Hungary	1988.06.08	2018-10-18T15:27:24+02:00	1	hu	2472	2018.10.18	30,33333333			-16,3125	46,125
106	45	1	7	40	7_40	82,86	comu7	665	0,76	1	1	0	-0,256756757	3289,4	3970,3	5156,2	403820,3	407109,7	407790,6	408976,5	male	Hungary	1988.06.08	2018-10-18T15:27:24+02:00	1	hu	2961	2018.10.18	30,33333333			-27,6	66,6
106	46	1	2	72	2_72	75,31	pul2	1165	1,96	1	0	1	-0,665540541	3150,6	3870,6	5050,5	408979,7	412130,3	412850,3	414030,2	male	Hungary	1988.06.08	2018-10-18T15:27:24+02:00	1	hu	1401	2018.10.18	30,33333333			-29,72222222	58,77777778
106	47	1	6	26	6_26	79,35	comd6	465	0,16	1	0	1	0,689189189	3296,6	6163,2	7189,4	414033,2	417329,8	420196,4	421222,6	male	Hungary	1988.06.08	2018-10-18T15:27:24+02:00	1	hu	1105	2018.10.18	30,33333333			-9,5	45,05555556
106	48	1	6	14	6_14	77,43	comd6	265	0,16	1	1	0	0,165540541	3305,6	3970,7	5182,3	421224,8	424530,4	425195,5	426407,1	male	Hungary	1988.06.08	2018-10-18T15:27:24+02:00	1	hu	4190	2018.10.18	30,33333333			-14,625	70,6875
106	49	1	3	7	3_7	77	pitd3	165	0,07	1	0	1	0,918918919	3338,5	3638,6	4754,4	426411,1	429749,6	430049,7	431165,5	male	Hungary	1988.06.08	2018-10-18T15:27:24+02:00	1	hu	2395	2018.10.18	30,33333333			1,952380952	37,38095238
106	50	1	2	31	2_31	65,51	pul2	565	0,07	1	1	0	0,246621622	3303,9	4442,8	5653,2	431167,6	434471,5	435610,4	436820,8	male	Hungary	1988.06.08	2018-10-18T15:27:24+02:00	1	hu	658	2018.10.18	30,33333333			2,652173913	48,04347826
106	51	1	5	54	5_54	83,3	var5	865	1,96	1	1	0	-0,614864865	3165,3	3434,8	4436,2	436824,8	439990,1	440259,6	441261	male	Hungary	1988.06.08	2018-10-18T15:27:24+02:00	1	hu	3301	2018.10.18	30,33333333			-13,9	39,4
106	52	1	1	70	1_70	83,69	sin1	1165	0,76	1	0	0	-0,800675676	3426,9	5755,1	6902,4	441263,7	444690,6	447018,8	448166,1	male	Hungary	1988.06.08	2018-10-18T15:27:24+02:00	1	hu	4122	2018.10.18	30,33333333			-19,27777778	51,55555556
106	53	1	1	38	1_38	79,67	sin1	665	0,16	1	0	1	0,030405405	3219,1	4196,8	5470,8	448171	451390,1	452367,8	453641,8	male	Hungary	1988.06.08	2018-10-18T15:27:24+02:00	1	hu	2679	2018.10.18	30,33333333			-5,2	43,6
107	5	1	2	11	2_11	67,24	pul2	165	1,06	1	1	1	0,907379872	3523	8739,6	13075,1	303254,9	306777,9	311994,5	316330	female	Hungary	2003.03.19	2018-10-23T11:39:46+02:00	1	hu	4160	2018.10.23	15,58333333			-25,5	35,25
107	7	1	7	23	7_23	81,15	comu7	365	1,06	1	0	0	-1	3447,6	6286,4	7937,4	324538,6	327986,2	330825	332476	female	Hungary	2003.03.19	2018-10-23T11:39:46+02:00	1	hu	2908	2018.10.23	15,58333333			-24,05882353	63,47058824
107	8	1	4	77	4_77	83,39	pitu4	1265	1,06	1	1	0	-0,631365389	3466,05,01	7179,7	8211,5	332483,3	335949,8	339663	340694,8	female	Hungary	2003.03.19	2018-10-23T11:39:46+02:00	1	hu	2914	2018.10.23	15,58333333			-24,33333333	64,38095238
107	10	1	3	64	3_64	81,93	pitd3	1065	0,76	1	0	1	1	3350,6	3995,8	5912,8	344306,5	347657,1	348302,3	350219,3	female	Hungary	2003.03.19	2018-10-23T11:39:46+02:00	1	hu	1874	2018.10.23	15,58333333			-20,73684211	45,47368421
107	11	1	6	9	6_9	76,4	comd6	165	0,46	1	1	0	-0,656456406	3402,5	5340,7	6722,5	350236,2	353638,7	355576,9	356958,7	female	Hungary	2003.03.19	2018-10-23T11:39:46+02:00	1	hu	848	2018.10.23	15,58333333			-19,0952381	40,71428571
107	12	1	5	21	5_21	82,17	var5	365	0,46	1	1	1	0,620972298	3332,8	4877,9	5803,6	356969,7	360302,5	361847,6	362773,3	female	Hungary	2003.03.19	2018-10-23T11:39:46+02:00	1	hu	3306	2018.10.23	15,58333333			6	22,38888889
107	13	1	3	43	3_43	76,85	pitd3	765	0,07	1	0	1	1	3596,3	4287,4	5742,1	362788,4	366384,7	367075,8	368530,5	female	Hungary	2003.03.19	2018-10-23T11:39:46+02:00	1	hu	1764	2018.10.23	15,58333333			1,75	48,45
107	14	1	7	68	7_68	81,23	comu7	1165	0,16	1	0	1	0,441016945	3651,5	7862	9366,5	368537,2	372188,7	376399,2	377903,7	female	Hungary	2003.03.19	2018-10-23T11:39:46+02:00	1	hu	4396	2018.10.23	15,58333333			-3,944444444	54,77777778
107	15	1	2	9	2_9	65,31	pul2	165	0,46	1	1	0	1	3430,4	4114,9	5552,6	377912,6	381343	382027,5	383465,2	female	Hungary	2003.03.19	2018-10-23T11:39:46+02:00	1	hu	4126	2018.10.23	15,58333333			-13,55	48,35
107	16	1	5	59	5_59	83,67	var5	965	1,06	1	0	0	0	3417,9	-1447,9	10287,9	383475,4	386893,3	382027,5	393763,3	female	Hungary	2003.03.19	2018-10-23T11:39:46+02:00	1	hu	3524	2018.10.23	15,58333333			-10,53333333	46,3
107	17	1	2	54	2_54	74,12	pul2	865	1,96	1	1	0	-0,866826599	3474,7	6529,3	7263,2	393772,2	397246,9	400301,5	401035,4	female	Hungary	2003.03.19	2018-10-23T11:39:46+02:00	1	hu	913	2018.10.23	15,58333333			-20,56521739	51,7826087
107	18	1	5	65	5_65	82,95	var5	1065	1,06	1	1	0	0	3470,1	-739,9	8379	401041,4	404511,5	400301,5	409420,9	female	Hungary	2003.03.19	2018-10-23T11:39:46+02:00	1	hu	3996	2018.10.23	15,58333333			-17,64705882	55,82352941
107	19	1	6	10	6_10	78,36	comd6	165	0,76	1	0	0	-0,923102302	3461,4	3928,1	5140,6	409427,4	412888,8	413355,5	414568	female	Hungary	2003.03.19	2018-10-23T11:39:46+02:00	1	hu	951	2018.10.23	15,58333333			-13,65	41,3
107	20	1	2	45	2_45	71,92	pul2	765	0,46	1	0	1	1	4302	3659,6	4390	414579	418881	418238,6	418969	female	Hungary	2003.03.19	2018-10-23T11:39:46+02:00	1	hu	4535	2018.10.23	15,58333333			-26,92	63,4
107	21	1	4	68	4_68	79,66	pitu4	1165	0,16	1	1	1	-0,489174095	3821,9	4238,7	5612,5	418980,3	422802,2	423219	424592,8	female	Hungary	2003.03.19	2018-10-23T11:39:46+02:00	1	hu	2119	2018.10.23	15,58333333			4	48,76190476
107	22	1	2	6	2_6	62,91	pul2	65	1,96	1	0	0	-1	3492,7	5389,4	6642,9	424611,4	428104,1	430000,8	431254,3	female	Hungary	2003.03.19	2018-10-23T11:39:46+02:00	1	hu	2735	2018.10.23	15,58333333			-24,5	28,14285714
107	23	1	1	80	1_80	79,66	sin1	1365	0,16	1	1	0	1	3514,9	3443,1	4604,1	431261,9	434776,8	434705	435866	female	Hungary	2003.03.19	2018-10-23T11:39:46+02:00	1	hu	4054	2018.10.23	15,58333333			-14	48,05882353
107	24	1	6	21	6_21	80,08	comd6	365	0,46	1	0	0	-1	5906,5	5645,3	6841	435877,1	441783,6	441522,4	442718,1	female	Hungary	2003.03.19	2018-10-23T11:39:46+02:00	1	hu	1421	2018.10.23	15,58333333			-11,82352941	43,58823529
107	25	1	3	73	3_73	76,83	pitd3	1265	0,07	1	1	0	1	3505,5	2354	5479,5	442727,8	446233,3	445081,8	448207,3	female	Hungary	2003.03.19	2018-10-23T11:39:46+02:00	1	hu	2309	2018.10.23	15,58333333			8,347826087	53,56521739
107	26	1	4	26	4_26	79,68	pitu4	465	0,16	1	0	0	0	3575,9	-3132,4	5761,3	448214,2	451790,1	445081,8	453975,5	female	Hungary	2003.03.19	2018-10-23T11:39:46+02:00	1	hu	3142	2018.10.23	15,58333333			5,5	33,33333333
107	27	1	7	25	7_25	77,08	comu7	465	0,07	1	1	0	1	3449,2	3168,3	4979,1	453984,9	457434,1	457153,2	458964	female	Hungary	2003.03.19	2018-10-23T11:39:46+02:00	1	hu	3165	2018.10.23	15,58333333			-0,411764706	59,29411765
107	28	1	7	46	7_46	82,67	comu7	765	0,76	1	0	0	-0,735028447	3424,5	7770,8	9933,5	458971,4	462395,9	466742,2	468904,9	female	Hungary	2003.03.19	2018-10-23T11:39:46+02:00	1	hu	3710	2018.10.23	15,58333333			-25,33333333	67,86666667
107	29	1	5	70	5_70	82,45	var5	1165	0,76	1	1	0	-0,714751785	3393,3	4102,4	6046,1	468912,7	472306	473015,1	474958,8	female	Hungary	2003.03.19	2018-10-23T11:39:46+02:00	1	hu	4274	2018.10.23	15,58333333			-14,8	61
107	30	1	7	83	7_83	85,06	comu7	1365	1,06	1	1	0	-0,61843769	3508,7	4285,2	5367,7	474968,7	478477,4	479253,9	480336,4	female	Hungary	2003.03.19	2018-10-23T11:39:46+02:00	1	hu	4566	2018.10.23	15,58333333			-33,05882353	74,73529412
107	31	1	5	74	5_74	79,94	var5	1265	0,16	1	0	0	0	3434,6	-1089,4	4481,9	480343,3	483777,9	479253,9	484825,2	female	Hungary	2003.03.19	2018-10-23T11:39:46+02:00	1	hu	708	2018.10.23	15,58333333			-8,6	46,55
107	32	1	5	50	5_50	79,51	var5	865	0,16	1	1	0	0,207835636	3376,3	5831,9	7682,6	484835,5	488211,8	490667,4	492518,1	female	Hungary	2003.03.19	2018-10-23T11:39:46+02:00	1	hu	3415	2018.10.23	15,58333333			8,727272727	39
107	33	1	7	22	7_22	80,02	comu7	365	0,76	1	0	0	-0,760631664	3461,1	3126,7	88279,3	492530,3	495991,4	495657	580809,6	female	Hungary	2003.03.19	2018-10-23T11:39:46+02:00	1	hu	2776	2018.10.23	15,58333333			-18,52173913	63,56521739
107	34	1	4	23	4_23	83,39	pitu4	365	1,06	1	0	0	0	3745,05,01	-85159,7	5529,8	580816,7	584562,2	495657	586346,5	female	Hungary	2003.03.19	2018-10-23T11:39:46+02:00	1	hu	2552	2018.10.23	15,58333333			3,791666667	44,29166667
107	35	1	4	62	4_62	79,66	pitu4	1065	0,16	1	1	0	-0,828568948	3755,8	5643,3	6600,4	586356	590111,8	591999,3	592956,4	female	Hungary	2003.03.19	2018-10-23T11:39:46+02:00	1	hu	1912	2018.10.23	15,58333333			-0,238095238	51,04761905
107	36	1	6	32	6_32	79,97	comd6	565	0,16	1	0	1	-0,917518203	4242,5	4266,4	5542	592964	597206,5	597230,4	598506,5	female	Hungary	2003.03.19	2018-10-23T11:39:46+02:00	1	hu	1437	2018.10.23	15,58333333			-19,28571429	49,76190476
107	37	1	3	38	3_38	79,67	pitd3	665	0,16	1	0	1	1	3645,9	2866,4	4486,8	598520,1	602166	601386,5	603006,9	female	Hungary	2003.03.19	2018-10-23T11:39:46+02:00	1	hu	1206	2018.10.23	15,58333333			1,894736842	50,89473684
107	38	1	5	41	5_41	83,97	var5	665	1,06	1	1	0	-0,614140175	3686	6552,6	7269	603014,6	606700,6	609567,2	610283,6	female	Hungary	2003.03.19	2018-10-23T11:39:46+02:00	1	hu	3371	2018.10.23	15,58333333			-19,77272727	46,04545455
107	39	1	1	30	1_30	83,07	sin1	465	1,96	1	0	0	-0,697410996	3415,3	4485,5	5543,7	610292	613707,3	614777,5	615835,7	female	Hungary	2003.03.19	2018-10-23T11:39:46+02:00	1	hu	2732	2018.10.23	15,58333333			-4,5	29,07142857
107	40	1	2	49	2_49	67,89	pul2	865	0,07	1	0	1	1	3845	3792,6	4392,5	615846,1	619691,1	619638,7	620238,6	female	Hungary	2003.03.19	2018-10-23T11:39:46+02:00	1	hu	702	2018.10.23	15,58333333			-14,11111111	43,05555556
107	41	1	4	73	4_73	76,83	pitu4	1265	0,07	1	1	1	-0,400463826	3721,6	4150,4	4840,2	620247	623968,6	624397,4	625087,2	female	Hungary	2003.03.19	2018-10-23T11:39:46+02:00	1	hu	2525	2018.10.23	15,58333333			12,53846154	43,76923077
107	42	1	3	41	3_41	83,39	pitd3	665	1,06	1	1	0	-0,433413325	3410,6	4060,9	5097,9	625093,7	628504,3	629154,6	630191,6	female	Hungary	2003.03.19	2018-10-23T11:39:46+02:00	1	hu	1713	2018.10.23	15,58333333			-17,14285714	39,04761905
107	43	1	4	24	4_24	83,08	pitu4	365	1,96	1	0	0	-0,501846726	3433,8	5324,7	6389,8	630200	633633,8	635524,7	636589,8	female	Hungary	2003.03.19	2018-10-23T11:39:46+02:00	1	hu	2683	2018.10.23	15,58333333			4,739130435	43,52173913
107	44	1	6	45	6_45	82,36	comd6	765	0,46	1	0	1	-0,661525623	3353,7	3064,6	5248,7	636598,7	639952,4	639663,3	641847,4	female	Hungary	2003.03.19	2018-10-23T11:39:46+02:00	1	hu	1587	2018.10.23	15,58333333			-16,5	47,875
107	45	1	6	70	6_70	83,2	comd6	1165	0,76	1	1	1	-0,676154781	3566,2	3099,6	13748	641858,5	645424,7	644958,1	655606,5	female	Hungary	2003.03.19	2018-10-23T11:39:46+02:00	1	hu	2574	2018.10.23	15,58333333			-31,67857143	69,67857143
107	46	1	2	36	2_36	72,31	pul2	565	1,96	1	1	0	1	4226,5	5479,3	7244,7	655623,4	659849,9	661102,7	662868,1	female	Hungary	2003.03.19	2018-10-23T11:39:46+02:00	1	hu	2738	2018.10.23	15,58333333			-30,77777778	64,22222222
107	48	1	6	74	6_74	80,86	comd6	1265	0,16	1	1	0	1	3359,2	4456	5564,3	666571,5	669930,7	671027,5	672135,8	female	Hungary	2003.03.19	2018-10-23T11:39:46+02:00	1	hu	2589	2018.10.23	15,58333333			-14,33333333	58,61904762
107	49	1	3	36	3_36	83,07	pitd3	565	1,96	1	0	1	1	3429,1	3787,3	4550,7	672149,9	675579	675937,2	676700,6	female	Hungary	2003.03.19	2018-10-23T11:39:46+02:00	1	hu	1175	2018.10.23	15,58333333			-19,53333333	30,8
107	50	1	1	41	1_41	83,39	sin1	665	1,06	1	0	1	1	3738,2	4200,3	4866,3	676715,2	680453,4	680915,5	681581,5	female	Hungary	2003.03.19	2018-10-23T11:39:46+02:00	1	hu	2733	2018.10.23	15,58333333			-13,3125	47,125
107	51	1	7	34	7_34	83,4	comu7	565	0,76	1	1	1	-0,61406615	3482,1	6020,2	6612,5	681589,1	685071,2	687609,3	688201,6	female	Hungary	2003.03.19	2018-10-23T11:39:46+02:00	1	hu	3378	2018.10.23	15,58333333			-25,27777778	55,72222222
107	52	1	1	22	1_22	83,69	sin1	365	0,76	1	1	0	1	3523,3	4406,6	5538,1	688210,4	691733,7	692617	693748,5	female	Hungary	2003.03.19	2018-10-23T11:39:46+02:00	1	hu	2730	2018.10.23	15,58333333			1,05	33,3
107	53	1	1	29	1_29	83,39	sin1	465	1,06	1	0	0	-0,831342336	3456,3	4558,3	5775,1	693761,9	697218,2	698320,2	699537	female	Hungary	2003.03.19	2018-10-23T11:39:46+02:00	1	hu	2731	2018.10.23	15,58333333			2,611111111	28,5
108	5	1	2	70	2_70	75,92	pul2	1165	0,76	1	0	0	-0,472972973	3803,060009	5216,870018	6960,020061	200267,0397	204070,0997	205483,9097	207227,0598	female	Hungary	1966.05.15	2018-10-25T15:15:01+02:00	1	hu	648	2018.10.25	52,41666667			-27,26315789	53,68421053
108	6	1	5	77	5_77	83,37	var5	1265	1,06	1	1	0	0,263513514	3719,334997	5263,030074	6486,355055	207229,0447	210948,3797	212492,0747	213715,3997	female	Hungary	1966.05.15	2018-10-25T15:15:01+02:00	1	hu	1284	2018.10.25	52,41666667			-15,38095238	53,42857143
108	7	1	4	51	4_51	81,46	pitu4	865	0,46	1	0	0	-0,597972973	4017,924957	4695,219977	5702,314939	213716,6897	217734,6146	218411,9096	219419,0046	female	Hungary	1966.05.15	2018-10-25T15:15:01+02:00	1	hu	2123	2018.10.25	52,41666667			-10,42857143	70,14285714
108	8	1	2	33	2_33	71,94	pul2	565	0,46	1	1	0	0,543918919	3829,519862	5120,140062	6286,855066	219420,3097	223249,8296	224540,4498	225707,1648	female	Hungary	1966.05.15	2018-10-25T15:15:01+02:00	1	hu	1809	2018.10.25	52,41666667			-23,05555556	53,83333333
108	9	1	7	56	7_56	78,23	comu7	965	0,16	1	1	1	-0,922297297	3746,04483	4111,504912	5198,510019	225708,4448	229454,4896	229819,9497	230906,9548	female	Hungary	1966.05.15	2018-10-25T15:15:01+02:00	1	hu	4066	2018.10.25	52,41666667			0,296296296	59,40740741
108	10	1	1	38	1_38	79,67	sin1	665	0,16	1	0	1	0,246621622	3924,025133	5199,514909	6414,659939	230908,4097	234832,4348	236107,9246	237323,0696	female	Hungary	1966.05.15	2018-10-25T15:15:01+02:00	1	hu	2786	2018.10.25	52,41666667			-5,2	43,6
108	11	1	4	34	4_34	83,69	pitu4	565	0,76	1	0	1	0,368243243	3708,48511	11855,34992	13006,83006	237324,4397	241032,9248	249179,7896	250331,2697	female	Hungary	1966.05.15	2018-10-25T15:15:01+02:00	1	hu	3731	2018.10.25	52,41666667			-12,78947368	54,21052632
108	12	1	4	41	4_41	83,39	pitu4	665	1,06	1	1	0	0,287162162	3727,01499	7343,129992	8374,125072	250332,7897	254059,8047	257675,9197	258706,9148	female	Hungary	1966.05.15	2018-10-25T15:15:01+02:00	1	hu	3932	2018.10.25	52,41666667			-3,666666667	54,6
108	13	1	7	78	7_78	85,23	comu7	1265	1,96	1	0	0	-1	3383,694961	4319,474881	5686,464942	258708,4498	262092,1447	263027,9247	264394,9147	female	Hungary	1966.05.15	2018-10-25T15:15:01+02:00	1	hu	1517	2018.10.25	52,41666667			-37,625	70,6875
108	14	1	5	32	5_32	79,93	var5	565	0,16	1	1	0	0,577702703	3653,915016	4510,644931	5741,760106	264397,2797	268051,1947	268907,9246	270139,0398	female	Hungary	1966.05.15	2018-10-25T15:15:01+02:00	1	hu	4476	2018.10.25	52,41666667			7,318181818	37,63636364
108	16	1	1	19	1_19	76,9	sin1	365	0,07	1	0	1	0,753378378	3732,449881	4111,439996	5502,529895	275388,3197	279120,7696	279499,7597	280890,8496	female	Hungary	1966.05.15	2018-10-25T15:15:01+02:00	1	hu	2783	2018.10.25	52,41666667			4,117647059	39,47058824
108	17	1	2	8	2_8	63,61	pul2	165	0,16	1	1	0	0,655405405	3728,489999	4791,579806	5982,75483	280892,2848	284620,7748	285683,8646	286875,0397	female	Hungary	1966.05.15	2018-10-25T15:15:01+02:00	1	hu	1743	2018.10.25	52,41666667			-2,909090909	31
108	18	1	2	71	2_71	75,62	pul2	1165	1,06	1	1	1	-0,148648649	3681,230034	5983,500056	7086,84491	286876,3547	290557,5848	292859,8548	293963,1996	female	Hungary	1966.05.15	2018-10-25T15:15:01+02:00	1	hu	963	2018.10.25	52,41666667			-20,95454545	59,54545455
108	21	1	2	68	2_68	71,9	pul2	1165	0,16	1	1	0	0,172297297	3734,999932	4519,409913	5574,91998	306484,1097	310219,1096	311003,5196	312059,0297	female	Hungary	1966.05.15	2018-10-25T15:15:01+02:00	1	hu	4055	2018.10.25	52,41666667			-9,321428571	54,25
108	22	1	2	69	2_69	73,69	pul2	1165	0,46	1	0	1	0,108108108	3703,359879	4359,534918	5526,419804	312060,3298	315763,6897	316419,8647	317586,7496	female	Hungary	1966.05.15	2018-10-25T15:15:01+02:00	1	hu	4100	2018.10.25	52,41666667			-13,28571429	59,4
108	23	1	6	69	6_69	83,33	comd6	1165	0,46	1	1	1	-0,820945946	3702,045066	3824,310083	5086,475046	317588,6097	321290,6548	321412,9198	322675,0847	female	Hungary	1966.05.15	2018-10-25T15:15:01+02:00	1	hu	3405	2018.10.25	52,41666667			-30,89473684	67,26315789
108	24	1	7	62	7_62	79,67	comu7	1065	0,16	1	1	1	-0,557432432	3687,900163	3583,225053	4590,535181	322676,4846	326364,3848	326259,7097	327267,0198	female	Hungary	1966.05.15	2018-10-25T15:15:01+02:00	1	hu	4146	2018.10.25	52,41666667			-18,2	70,35
108	26	1	6	10	6_10	78,36	comd6	165	0,76	1	0	1	0,273648649	3709,914834	4928,374773	5951,044887	333307,9698	337017,8846	338236,3446	339259,0147	female	Hungary	1966.05.15	2018-10-25T15:15:01+02:00	1	hu	1460	2018.10.25	52,41666667			-13,65	41,3
108	27	1	7	29	7_29	82,43	comu7	465	1,06	1	1	1	-0,408783784	3696,145031	3927,379829	4926,889817	339260,4298	342956,5748	343187,8096	344187,3196	female	Hungary	1966.05.15	2018-10-25T15:15:01+02:00	1	hu	3641	2018.10.25	52,41666667			-28,79166667	71
108	28	1	5	70	5_70	82,45	var5	1165	0,76	1	0	0	-0,195945946	3696,925071	5982,570028	6877,584996	344189,3346	347886,2597	350171,9046	351066,9196	female	Hungary	1966.05.15	2018-10-25T15:15:01+02:00	1	hu	1113	2018.10.25	52,41666667			-14,8	61
108	29	1	6	16	6_16	80,72	comd6	265	0,76	1	1	0	0,226351351	3721,529842	5311,549882	6534,07493	351068,6598	354790,1896	356380,2096	357602,7347	female	Hungary	1966.05.15	2018-10-25T15:15:01+02:00	1	hu	2243	2018.10.25	52,41666667			-26	43,82352941
108	30	1	5	55	5_55	76,26	var5	965	0,07	1	1	0	0,986486486	3729,845123	4623,725105	5750,710151	357604,2147	361334,0598	362227,9398	363354,9248	female	Hungary	1966.05.15	2018-10-25T15:15:01+02:00	1	hu	902	2018.10.25	52,41666667			-0,058823529	46
108	31	1	3	49	3_49	76,84	pitd3	865	0,07	1	0	1	1	3712,144755	3103,244862	4382,339838	363356,5498	367068,6946	366459,7947	367738,8897	female	Hungary	1966.05.15	2018-10-25T15:15:01+02:00	1	hu	2789	2018.10.25	52,41666667			22,40909091	51,5
108	32	1	3	16	3_16	83,7	pitd3	265	0,76	1	0	1	0,506756757	3710,945116	5479,250146	6661,975083	367740,8597	371451,8048	373220,1098	374402,8347	female	Hungary	1966.05.15	2018-10-25T15:15:01+02:00	1	hu	1399	2018.10.25	52,41666667			-17,25	33,21428571
[truncated: 5,260 more rows]
