# Supplementary material for: People follow motivation-structural rules when they react to synthetised sounds
Source: Sci Rep. 2024 Jul 26;14:17656. doi: 10.1038/s41598-024-68165-5 (PMC11291635; doi:10.1038/s41598-024-68165-5)
Supplement: Supplementary file 2 — Supplementary Information 2. [file 41598_2024_68165_MOESM2_ESM.zip]

Archive with 351 entries (343 files):
- Korcsok_Farago_2024_Artificial_sounds/
- Korcsok_Farago_2024_Artificial_sounds/01_sine_wave/
- Korcsok_Farago_2024_Artificial_sounds/01_sine_wave/02_sin1_0065_0.16923076923076924.wav
- Korcsok_Farago_2024_Artificial_sounds/01_sine_wave/04_sin1_0065_0.7692307692307693.wav
- Korcsok_Farago_2024_Artificial_sounds/01_sine_wave/05_sin1_0065_1.0615384615384615.wav
- Korcsok_Farago_2024_Artificial_sounds/01_sine_wave/07_sin1_0165_0.07272727272727272.wav
- Korcsok_Farago_2024_Artificial_sounds/01_sine_wave/08_sin1_0165_0.16363636363636364.wav
- Korcsok_Farago_2024_Artificial_sounds/01_sine_wave/10_sin1_0165_0.7636363636363637.wav
- Korcsok_Farago_2024_Artificial_sounds/01_sine_wave/11_sin1_0165_1.0606060606060606.wav
- Korcsok_Farago_2024_Artificial_sounds/01_sine_wave/12_sin1_0165_1.9636363636363636.wav
- Korcsok_Farago_2024_Artificial_sounds/01_sine_wave/13_sin1_0265_0.07169811320754717.wav
- Korcsok_Farago_2024_Artificial_sounds/01_sine_wave/16_sin1_0265_0.7622641509433963.wav
- Korcsok_Farago_2024_Artificial_sounds/01_sine_wave/19_sin1_0365_0.07123287671232877.wav
- Korcsok_Farago_2024_Artificial_sounds/01_sine_wave/20_sin1_0365_0.16164383561643836.wav
- Korcsok_Farago_2024_Artificial_sounds/01_sine_wave/22_sin1_0365_0.7616438356164383.wav
- Korcsok_Farago_2024_Artificial_sounds/01_sine_wave/23_sin1_0365_1.0602739726027397.wav
- Korcsok_Farago_2024_Artificial_sounds/01_sine_wave/24_sin1_0365_1.9616438356164383.wav
- Korcsok_Farago_2024_Artificial_sounds/01_sine_wave/26_sin1_0465_0.16129032258064516.wav
- Korcsok_Farago_2024_Artificial_sounds/01_sine_wave/27_sin1_0465_0.46021505376344085.wav
- Korcsok_Farago_2024_Artificial_sounds/01_sine_wave/29_sin1_0465_1.060215053763441.wav
- Korcsok_Farago_2024_Artificial_sounds/01_sine_wave/30_sin1_0465_1.961290322580645.wav
- Korcsok_Farago_2024_Artificial_sounds/01_sine_wave/32_sin1_0565_0.16106194690265485.wav
- Korcsok_Farago_2024_Artificial_sounds/01_sine_wave/35_sin1_0565_1.0601769911504424.wav
- Korcsok_Farago_2024_Artificial_sounds/01_sine_wave/36_sin1_0565_1.961061946902655.wav
- Korcsok_Farago_2024_Artificial_sounds/01_sine_wave/38_sin1_0665_0.16090225563909774.wav
- Korcsok_Farago_2024_Artificial_sounds/01_sine_wave/40_sin1_0665_0.7609022556390978.wav
- Korcsok_Farago_2024_Artificial_sounds/01_sine_wave/41_sin1_0665_1.0601503759398496.wav
- Korcsok_Farago_2024_Artificial_sounds/01_sine_wave/43_sin1_0765_0.07058823529411765.wav
- Korcsok_Farago_2024_Artificial_sounds/01_sine_wave/45_sin1_0765_0.46013071895424834.wav
- Korcsok_Farago_2024_Artificial_sounds/01_sine_wave/49_sin1_0865_0.07052023121387284.wav
- Korcsok_Farago_2024_Artificial_sounds/01_sine_wave/51_sin1_0865_0.46011560693641623.wav
- Korcsok_Farago_2024_Artificial_sounds/01_sine_wave/52_sin1_0865_0.7606936416184972.wav
- Korcsok_Farago_2024_Artificial_sounds/01_sine_wave/53_sin1_0865_1.0601156069364162.wav
- Korcsok_Farago_2024_Artificial_sounds/01_sine_wave/54_sin1_0865_1.9606936416184972.wav
- Korcsok_Farago_2024_Artificial_sounds/01_sine_wave/58_sin1_0965_0.7606217616580311.wav
- Korcsok_Farago_2024_Artificial_sounds/01_sine_wave/59_sin1_0965_1.060103626943005.wav
- Korcsok_Farago_2024_Artificial_sounds/01_sine_wave/62_sin1_1065_0.16056338028169015.wav
- Korcsok_Farago_2024_Artificial_sounds/01_sine_wave/64_sin1_1065_0.7605633802816901.wav
- Korcsok_Farago_2024_Artificial_sounds/01_sine_wave/65_sin1_1065_1.060093896713615.wav
- Korcsok_Farago_2024_Artificial_sounds/01_sine_wave/66_sin1_1065_1.9605633802816902.wav
- Korcsok_Farago_2024_Artificial_sounds/01_sine_wave/69_sin1_1165_0.4600858369098712.wav
- Korcsok_Farago_2024_Artificial_sounds/01_sine_wave/70_sin1_1165_0.7605150214592275.wav
- Korcsok_Farago_2024_Artificial_sounds/01_sine_wave/73_sin1_1265_0.07035573122529644.wav
- Korcsok_Farago_2024_Artificial_sounds/01_sine_wave/74_sin1_1265_0.16047430830039525.wav
- Korcsok_Farago_2024_Artificial_sounds/01_sine_wave/76_sin1_1265_0.7604743083003952.wav
- Korcsok_Farago_2024_Artificial_sounds/01_sine_wave/78_sin1_1265_1.9604743083003953.wav
- Korcsok_Farago_2024_Artificial_sounds/01_sine_wave/79_sin1_1365_0.07032967032967033.wav
- Korcsok_Farago_2024_Artificial_sounds/01_sine_wave/80_sin1_1365_0.16043956043956045.wav
- Korcsok_Farago_2024_Artificial_sounds/01_sine_wave/82_sin1_1365_0.7604395604395604.wav
- Korcsok_Farago_2024_Artificial_sounds/01_sine_wave/83_sin1_1365_1.06007326007326.wav
- Korcsok_Farago_2024_Artificial_sounds/01_sine_wave/84_sin1_1365_1.9604395604395604.wav
- Korcsok_Farago_2024_Artificial_sounds/02_pulse_train/
- Korcsok_Farago_2024_Artificial_sounds/02_pulse_train/01_pul2_0065_0.07692307692307693.wav
- Korcsok_Farago_2024_Artificial_sounds/02_pulse_train/02_pul2_0065_0.16923076923076924.wav
- Korcsok_Farago_2024_Artificial_sounds/02_pulse_train/03_pul2_0065_0.46153846153846156.wav
- Korcsok_Farago_2024_Artificial_sounds/02_pulse_train/06_pul2_0065_1.9692307692307693.wav
- Korcsok_Farago_2024_Artificial_sounds/02_pulse_train/08_pul2_0165_0.16363636363636364.wav
- Korcsok_Farago_2024_Artificial_sounds/02_pulse_train/09_pul2_0165_0.46060606060606063.wav
- Korcsok_Farago_2024_Artificial_sounds/02_pulse_train/10_pul2_0165_0.7636363636363637.wav
- Korcsok_Farago_2024_Artificial_sounds/02_pulse_train/11_pul2_0165_1.0606060606060606.wav
- Korcsok_Farago_2024_Artificial_sounds/02_pulse_train/14_pul2_0265_0.16226415094339622.wav
- Korcsok_Farago_2024_Artificial_sounds/02_pulse_train/15_pul2_0265_0.46037735849056605.wav
- Korcsok_Farago_2024_Artificial_sounds/02_pulse_train/21_pul2_0365_0.4602739726027397.wav
- Korcsok_Farago_2024_Artificial_sounds/02_pulse_train/25_pul2_0465_0.07096774193548387.wav
- Korcsok_Farago_2024_Artificial_sounds/02_pulse_train/26_pul2_0465_0.16129032258064516.wav
- Korcsok_Farago_2024_Artificial_sounds/02_pulse_train/28_pul2_0465_0.7612903225806451.wav
- Korcsok_Farago_2024_Artificial_sounds/02_pulse_train/31_pul2_0565_0.07079646017699115.wav
- Korcsok_Farago_2024_Artificial_sounds/02_pulse_train/33_pul2_0565_0.46017699115044247.wav
- Korcsok_Farago_2024_Artificial_sounds/02_pulse_train/34_pul2_0565_0.7610619469026548.wav
- Korcsok_Farago_2024_Artificial_sounds/02_pulse_train/36_pul2_0565_1.961061946902655.wav
- Korcsok_Farago_2024_Artificial_sounds/02_pulse_train/37_pul2_0665_0.07067669172932331.wav
- Korcsok_Farago_2024_Artificial_sounds/02_pulse_train/38_pul2_0665_0.16090225563909774.wav
- Korcsok_Farago_2024_Artificial_sounds/02_pulse_train/39_pul2_0665_0.46015037593984964.wav
- Korcsok_Farago_2024_Artificial_sounds/02_pulse_train/41_pul2_0665_1.0601503759398496.wav
- Korcsok_Farago_2024_Artificial_sounds/02_pulse_train/42_pul2_0665_1.9609022556390978.wav
- Korcsok_Farago_2024_Artificial_sounds/02_pulse_train/45_pul2_0765_0.46013071895424834.wav
- Korcsok_Farago_2024_Artificial_sounds/02_pulse_train/47_pul2_0765_1.0601307189542484.wav
- Korcsok_Farago_2024_Artificial_sounds/02_pulse_train/48_pul2_0765_1.9607843137254901.wav
- Korcsok_Farago_2024_Artificial_sounds/02_pulse_train/49_pul2_0865_0.07052023121387284.wav
- Korcsok_Farago_2024_Artificial_sounds/02_pulse_train/54_pul2_0865_1.9606936416184972.wav
- Korcsok_Farago_2024_Artificial_sounds/02_pulse_train/55_pul2_0965_0.07046632124352331.wav
- Korcsok_Farago_2024_Artificial_sounds/02_pulse_train/57_pul2_0965_0.46010362694300516.wav
- Korcsok_Farago_2024_Artificial_sounds/02_pulse_train/58_pul2_0965_0.7606217616580311.wav
- Korcsok_Farago_2024_Artificial_sounds/02_pulse_train/59_pul2_0965_1.060103626943005.wav
- Korcsok_Farago_2024_Artificial_sounds/02_pulse_train/60_pul2_0965_1.960621761658031.wav
- Korcsok_Farago_2024_Artificial_sounds/02_pulse_train/62_pul2_1065_0.16056338028169015.wav
- Korcsok_Farago_2024_Artificial_sounds/02_pulse_train/63_pul2_1065_0.460093896713615.wav
- Korcsok_Farago_2024_Artificial_sounds/02_pulse_train/64_pul2_1065_0.7605633802816901.wav
- Korcsok_Farago_2024_Artificial_sounds/02_pulse_train/65_pul2_1065_1.060093896713615.wav
- Korcsok_Farago_2024_Artificial_sounds/02_pulse_train/66_pul2_1065_1.9605633802816902.wav
- Korcsok_Farago_2024_Artificial_sounds/02_pulse_train/67_pul2_1165_0.0703862660944206.wav
- Korcsok_Farago_2024_Artificial_sounds/02_pulse_train/68_pul2_1165_0.16051502145922747.wav
- Korcsok_Farago_2024_Artificial_sounds/02_pulse_train/69_pul2_1165_0.4600858369098712.wav
- Korcsok_Farago_2024_Artificial_sounds/02_pulse_train/70_pul2_1165_0.7605150214592275.wav
- Korcsok_Farago_2024_Artificial_sounds/02_pulse_train/71_pul2_1165_1.0600858369098711.wav
- Korcsok_Farago_2024_Artificial_sounds/02_pulse_train/72_pul2_1165_1.9605150214592273.wav
- Korcsok_Farago_2024_Artificial_sounds/02_pulse_train/73_pul2_1265_0.07035573122529644.wav
- Korcsok_Farago_2024_Artificial_sounds/02_pulse_train/74_pul2_1265_0.16047430830039525.wav
- Korcsok_Farago_2024_Artificial_sounds/02_pulse_train/77_pul2_1265_1.0600790513833993.wav
- Korcsok_Farago_2024_Artificial_sounds/02_pulse_train/81_pul2_1365_0.46007326007326005.wav
- Korcsok_Farago_2024_Artificial_sounds/02_pulse_train/83_pul2_1365_1.06007326007326.wav
- Korcsok_Farago_2024_Artificial_sounds/03_pitch_down/
- Korcsok_Farago_2024_Artificial_sounds/03_pitch_down/01_pitd3_0065_0.07692307692307693.wav
- Korcsok_Farago_2024_Artificial_sounds/03_pitch_down/02_pitd3_0065_0.16923076923076924.wav
- Korcsok_Farago_2024_Artificial_sounds/03_pitch_down/03_pitd3_0065_0.46153846153846156.wav
- Korcsok_Farago_2024_Artificial_sounds/03_pitch_down/04_pitd3_0065_0.7692307692307693.wav
- Korcsok_Farago_2024_Artificial_sounds/03_pitch_down/07_pitd3_0165_0.07272727272727272.wav
- Korcsok_Farago_2024_Artificial_sounds/03_pitch_down/08_pitd3_0165_0.16363636363636364.wav
- Korcsok_Farago_2024_Artificial_sounds/03_pitch_down/10_pitd3_0165_0.7636363636363637.wav
- Korcsok_Farago_2024_Artificial_sounds/03_pitch_down/12_pitd3_0165_1.9636363636363636.wav
- Korcsok_Farago_2024_Artificial_sounds/03_pitch_down/14_pitd3_0265_0.16226415094339622.wav
- Korcsok_Farago_2024_Artificial_sounds/03_pitch_down/15_pitd3_0265_0.46037735849056605.wav
- Korcsok_Farago_2024_Artificial_sounds/03_pitch_down/16_pitd3_0265_0.7622641509433963.wav
- Korcsok_Farago_2024_Artificial_sounds/03_pitch_down/18_pitd3_0265_1.9622641509433962.wav
- Korcsok_Farago_2024_Artificial_sounds/03_pitch_down/19_pitd3_0365_0.07123287671232877.wav
- Korcsok_Farago_2024_Artificial_sounds/03_pitch_down/20_pitd3_0365_0.16164383561643836.wav
- Korcsok_Farago_2024_Artificial_sounds/03_pitch_down/21_pitd3_0365_0.4602739726027397.wav
- Korcsok_Farago_2024_Artificial_sounds/03_pitch_down/23_pitd3_0365_1.0602739726027397.wav
- Korcsok_Farago_2024_Artificial_sounds/03_pitch_down/24_pitd3_0365_1.9616438356164383.wav
- Korcsok_Farago_2024_Artificial_sounds/03_pitch_down/25_pitd3_0465_0.07096774193548387.wav
- Korcsok_Farago_2024_Artificial_sounds/03_pitch_down/28_pitd3_0465_0.7612903225806451.wav
- Korcsok_Farago_2024_Artificial_sounds/03_pitch_down/29_pitd3_0465_1.060215053763441.wav
- Korcsok_Farago_2024_Artificial_sounds/03_pitch_down/32_pitd3_0565_0.16106194690265485.wav
- Korcsok_Farago_2024_Artificial_sounds/03_pitch_down/33_pitd3_0565_0.46017699115044247.wav
- Korcsok_Farago_2024_Artificial_sounds/03_pitch_down/34_pitd3_0565_0.7610619469026548.wav
- Korcsok_Farago_2024_Artificial_sounds/03_pitch_down/36_pitd3_0565_1.961061946902655.wav
- Korcsok_Farago_2024_Artificial_sounds/03_pitch_down/38_pitd3_0665_0.16090225563909774.wav
- Korcsok_Farago_2024_Artificial_sounds/03_pitch_down/41_pitd3_0665_1.0601503759398496.wav
- Korcsok_Farago_2024_Artificial_sounds/03_pitch_down/42_pitd3_0665_1.9609022556390978.wav
- Korcsok_Farago_2024_Artificial_sounds/03_pitch_down/43_pitd3_0765_0.07058823529411765.wav
- Korcsok_Farago_2024_Artificial_sounds/03_pitch_down/46_pitd3_0765_0.7607843137254902.wav
- Korcsok_Farago_2024_Artificial_sounds/03_pitch_down/47_pitd3_0765_1.0601307189542484.wav
- Korcsok_Farago_2024_Artificial_sounds/03_pitch_down/49_pitd3_0865_0.07052023121387284.wav
- Korcsok_Farago_2024_Artificial_sounds/03_pitch_down/50_pitd3_0865_0.1606936416184971.wav
- Korcsok_Farago_2024_Artificial_sounds/03_pitch_down/51_pitd3_0865_0.46011560693641623.wav
- Korcsok_Farago_2024_Artificial_sounds/03_pitch_down/56_pitd3_0965_0.16062176165803108.wav
- Korcsok_Farago_2024_Artificial_sounds/03_pitch_down/59_pitd3_0965_1.060103626943005.wav
- Korcsok_Farago_2024_Artificial_sounds/03_pitch_down/60_pitd3_0965_1.960621761658031.wav
- Korcsok_Farago_2024_Artificial_sounds/03_pitch_down/62_pitd3_1065_0.16056338028169015.wav
- Korcsok_Farago_2024_Artificial_sounds/03_pitch_down/63_pitd3_1065_0.460093896713615.wav
- Korcsok_Farago_2024_Artificial_sounds/03_pitch_down/64_pitd3_1065_0.7605633802816901.wav
- Korcsok_Farago_2024_Artificial_sounds/03_pitch_down/65_pitd3_1065_1.060093896713615.wav
- Korcsok_Farago_2024_Artificial_sounds/03_pitch_down/67_pitd3_1165_0.0703862660944206.wav
- Korcsok_Farago_2024_Artificial_sounds/03_pitch_down/71_pitd3_1165_1.0600858369098711.wav
- Korcsok_Farago_2024_Artificial_sounds/03_pitch_down/72_pitd3_1165_1.9605150214592273.wav
- Korcsok_Farago_2024_Artificial_sounds/03_pitch_down/73_pitd3_1265_0.07035573122529644.wav
- Korcsok_Farago_2024_Artificial_sounds/03_pitch_down/76_pitd3_1265_0.7604743083003952.wav
- Korcsok_Farago_2024_Artificial_sounds/03_pitch_down/78_pitd3_1265_1.9604743083003953.wav
- Korcsok_Farago_2024_Artificial_sounds/03_pitch_down/79_pitd3_1365_0.07032967032967033.wav
- Korcsok_Farago_2024_Artificial_sounds/03_pitch_down/82_pitd3_1365_0.7604395604395604.wav
- Korcsok_Farago_2024_Artificial_sounds/03_pitch_down/83_pitd3_1365_1.06007326007326.wav
- Korcsok_Farago_2024_Artificial_sounds/04_pitch_up/
- Korcsok_Farago_2024_Artificial_sounds/04_pitch_up/01_pitu4_0065_0.07692307692307693.wav
- Korcsok_Farago_2024_Artificial_sounds/04_pitch_up/02_pitu4_0065_0.16923076923076924.wav
- Korcsok_Farago_2024_Artificial_sounds/04_pitch_up/04_pitu4_0065_0.7692307692307693.wav
- Korcsok_Farago_2024_Artificial_sounds/04_pitch_up/05_pitu4_0065_1.0615384615384615.wav
- Korcsok_Farago_2024_Artificial_sounds/04_pitch_up/06_pitu4_0065_1.9692307692307693.wav
- Korcsok_Farago_2024_Artificial_sounds/04_pitch_up/08_pitu4_0165_0.16363636363636364.wav
- Korcsok_Farago_2024_Artificial_sounds/04_pitch_up/11_pitu4_0165_1.0606060606060606.wav
- Korcsok_Farago_2024_Artificial_sounds/04_pitch_up/12_pitu4_0165_1.9636363636363636.wav
- Korcsok_Farago_2024_Artificial_sounds/04_pitch_up/14_pitu4_0265_0.16226415094339622.wav
- Korcsok_Farago_2024_Artificial_sounds/04_pitch_up/16_pitu4_0265_0.7622641509433963.wav
- Korcsok_Farago_2024_Artificial_sounds/04_pitch_up/18_pitu4_0265_1.9622641509433962.wav
- Korcsok_Farago_2024_Artificial_sounds/04_pitch_up/19_pitu4_0365_0.07123287671232877.wav
- Korcsok_Farago_2024_Artificial_sounds/04_pitch_up/22_pitu4_0365_0.7616438356164383.wav
- Korcsok_Farago_2024_Artificial_sounds/04_pitch_up/23_pitu4_0365_1.0602739726027397.wav
- Korcsok_Farago_2024_Artificial_sounds/04_pitch_up/24_pitu4_0365_1.9616438356164383.wav
- Korcsok_Farago_2024_Artificial_sounds/04_pitch_up/25_pitu4_0465_0.07096774193548387.wav
- Korcsok_Farago_2024_Artificial_sounds/04_pitch_up/26_pitu4_0465_0.16129032258064516.wav
- Korcsok_Farago_2024_Artificial_sounds/04_pitch_up/28_pitu4_0465_0.7612903225806451.wav
- Korcsok_Farago_2024_Artificial_sounds/04_pitch_up/29_pitu4_0465_1.060215053763441.wav
- Korcsok_Farago_2024_Artificial_sounds/04_pitch_up/30_pitu4_0465_1.961290322580645.wav
- Korcsok_Farago_2024_Artificial_sounds/04_pitch_up/31_pitu4_0565_0.07079646017699115.wav
- Korcsok_Farago_2024_Artificial_sounds/04_pitch_up/33_pitu4_0565_0.46017699115044247.wav
- Korcsok_Farago_2024_Artificial_sounds/04_pitch_up/34_pitu4_0565_0.7610619469026548.wav
- Korcsok_Farago_2024_Artificial_sounds/04_pitch_up/39_pitu4_0665_0.46015037593984964.wav
- Korcsok_Farago_2024_Artificial_sounds/04_pitch_up/40_pitu4_0665_0.7609022556390978.wav
- Korcsok_Farago_2024_Artificial_sounds/04_pitch_up/41_pitu4_0665_1.0601503759398496.wav
- Korcsok_Farago_2024_Artificial_sounds/04_pitch_up/42_pitu4_0665_1.9609022556390978.wav
- Korcsok_Farago_2024_Artificial_sounds/04_pitch_up/43_pitu4_0765_0.07058823529411765.wav
- Korcsok_Farago_2024_Artificial_sounds/04_pitch_up/48_pitu4_0765_1.9607843137254901.wav
- Korcsok_Farago_2024_Artificial_sounds/04_pitch_up/49_pitu4_0865_0.07052023121387284.wav
- Korcsok_Farago_2024_Artificial_sounds/04_pitch_up/50_pitu4_0865_0.1606936416184971.wav
- Korcsok_Farago_2024_Artificial_sounds/04_pitch_up/51_pitu4_0865_0.46011560693641623.wav
- Korcsok_Farago_2024_Artificial_sounds/04_pitch_up/52_pitu4_0865_0.7606936416184972.wav
- Korcsok_Farago_2024_Artificial_sounds/04_pitch_up/54_pitu4_0865_1.9606936416184972.wav
- Korcsok_Farago_2024_Artificial_sounds/04_pitch_up/55_pitu4_0965_0.07046632124352331.wav
- Korcsok_Farago_2024_Artificial_sounds/04_pitch_up/57_pitu4_0965_0.46010362694300516.wav
- Korcsok_Farago_2024_Artificial_sounds/04_pitch_up/58_pitu4_0965_0.7606217616580311.wav
- Korcsok_Farago_2024_Artificial_sounds/04_pitch_up/60_pitu4_0965_1.960621761658031.wav
- Korcsok_Farago_2024_Artificial_sounds/04_pitch_up/62_pitu4_1065_0.16056338028169015.wav
- Korcsok_Farago_2024_Artificial_sounds/04_pitch_up/63_pitu4_1065_0.460093896713615.wav
- Korcsok_Farago_2024_Artificial_sounds/04_pitch_up/64_pitu4_1065_0.7605633802816901.wav
- Korcsok_Farago_2024_Artificial_sounds/04_pitch_up/68_pitu4_1165_0.16051502145922747.wav
- Korcsok_Farago_2024_Artificial_sounds/04_pitch_up/69_pitu4_1165_0.4600858369098712.wav
- Korcsok_Farago_2024_Artificial_sounds/04_pitch_up/73_pitu4_1265_0.07035573122529644.wav
- Korcsok_Farago_2024_Artificial_sounds/04_pitch_up/76_pitu4_1265_0.7604743083003952.wav
- Korcsok_Farago_2024_Artificial_sounds/04_pitch_up/77_pitu4_1265_1.0600790513833993.wav
- Korcsok_Farago_2024_Artificial_sounds/04_pitch_up/78_pitu4_1265_1.9604743083003953.wav
- Korcsok_Farago_2024_Artificial_sounds/04_pitch_up/79_pitu4_1365_0.07032967032967033.wav
- Korcsok_Farago_2024_Artificial_sounds/04_pitch_up/82_pitu4_1365_0.7604395604395604.wav
- Korcsok_Farago_2024_Artificial_sounds/05_variable/
- Korcsok_Farago_2024_Artificial_sounds/05_variable/01_var5_0065_0.07692307692307693.wav
- Korcsok_Farago_2024_Artificial_sounds/05_variable/03_var5_0065_0.46153846153846156.wav
- Korcsok_Farago_2024_Artificial_sounds/05_variable/05_var5_0065_1.0615384615384615.wav
- Korcsok_Farago_2024_Artificial_sounds/05_variable/08_var5_0165_0.16363636363636364.wav
- Korcsok_Farago_2024_Artificial_sounds/05_variable/12_var5_0165_1.9636363636363636.wav
- Korcsok_Farago_2024_Artificial_sounds/05_variable/13_var5_0265_0.07169811320754717.wav
- Korcsok_Farago_2024_Artificial_sounds/05_variable/16_var5_0265_0.7622641509433963.wav
- Korcsok_Farago_2024_Artificial_sounds/05_variable/19_var5_0365_0.07123287671232877.wav
- Korcsok_Farago_2024_Artificial_sounds/05_variable/20_var5_0365_0.16164383561643836.wav
- Korcsok_Farago_2024_Artificial_sounds/05_variable/21_var5_0365_0.4602739726027397.wav
- Korcsok_Farago_2024_Artificial_sounds/05_variable/22_var5_0365_0.7616438356164383.wav
- Korcsok_Farago_2024_Artificial_sounds/05_variable/23_var5_0365_1.0602739726027397.wav
- Korcsok_Farago_2024_Artificial_sounds/05_variable/24_var5_0365_1.9616438356164383.wav
- Korcsok_Farago_2024_Artificial_sounds/05_variable/25_var5_0465_0.07096774193548387.wav
- Korcsok_Farago_2024_Artificial_sounds/05_variable/27_var5_0465_0.46021505376344085.wav
- Korcsok_Farago_2024_Artificial_sounds/05_variable/28_var5_0465_0.7612903225806451.wav
- Korcsok_Farago_2024_Artificial_sounds/05_variable/30_var5_0465_1.961290322580645.wav
- Korcsok_Farago_2024_Artificial_sounds/05_variable/31_var5_0565_0.07079646017699115.wav
- Korcsok_Farago_2024_Artificial_sounds/05_variable/32_var5_0565_0.16106194690265485.wav
- Korcsok_Farago_2024_Artificial_sounds/05_variable/33_var5_0565_0.46017699115044247.wav
- Korcsok_Farago_2024_Artificial_sounds/05_variable/36_var5_0565_1.961061946902655.wav
- Korcsok_Farago_2024_Artificial_sounds/05_variable/37_var5_0665_0.07067669172932331.wav
- Korcsok_Farago_2024_Artificial_sounds/05_variable/38_var5_0665_0.16090225563909774.wav
- Korcsok_Farago_2024_Artificial_sounds/05_variable/39_var5_0665_0.46015037593984964.wav
- Korcsok_Farago_2024_Artificial_sounds/05_variable/40_var5_0665_0.7609022556390978.wav
- Korcsok_Farago_2024_Artificial_sounds/05_variable/41_var5_0665_1.0601503759398496.wav
- Korcsok_Farago_2024_Artificial_sounds/05_variable/42_var5_0665_1.9609022556390978.wav
- Korcsok_Farago_2024_Artificial_sounds/05_variable/49_var5_0865_0.07052023121387284.wav
- Korcsok_Farago_2024_Artificial_sounds/05_variable/50_var5_0865_0.1606936416184971.wav
- Korcsok_Farago_2024_Artificial_sounds/05_variable/51_var5_0865_0.46011560693641623.wav
- Korcsok_Farago_2024_Artificial_sounds/05_variable/52_var5_0865_0.7606936416184972.wav
- Korcsok_Farago_2024_Artificial_sounds/05_variable/54_var5_0865_1.9606936416184972.wav
- Korcsok_Farago_2024_Artificial_sounds/05_variable/55_var5_0965_0.07046632124352331.wav
- Korcsok_Farago_2024_Artificial_sounds/05_variable/57_var5_0965_0.46010362694300516.wav
- Korcsok_Farago_2024_Artificial_sounds/05_variable/58_var5_0965_0.7606217616580311.wav
- Korcsok_Farago_2024_Artificial_sounds/05_variable/59_var5_0965_1.060103626943005.wav
- Korcsok_Farago_2024_Artificial_sounds/05_variable/63_var5_1065_0.460093896713615.wav
- Korcsok_Farago_2024_Artificial_sounds/05_variable/65_var5_1065_1.060093896713615.wav
- Korcsok_Farago_2024_Artificial_sounds/05_variable/66_var5_1065_1.9605633802816902.wav
- Korcsok_Farago_2024_Artificial_sounds/05_variable/67_var5_1165_0.0703862660944206.wav
- Korcsok_Farago_2024_Artificial_sounds/05_variable/68_var5_1165_0.16051502145922747.wav
- Korcsok_Farago_2024_Artificial_sounds/05_variable/70_var5_1165_0.7605150214592275.wav
- Korcsok_Farago_2024_Artificial_sounds/05_variable/71_var5_1165_1.0600858369098711.wav
- Korcsok_Farago_2024_Artificial_sounds/05_variable/74_var5_1265_0.16047430830039525.wav
- Korcsok_Farago_2024_Artificial_sounds/05_variable/76_var5_1265_0.7604743083003952.wav
- Korcsok_Farago_2024_Artificial_sounds/05_variable/77_var5_1265_1.0600790513833993.wav
- Korcsok_Farago_2024_Artificial_sounds/05_variable/78_var5_1265_1.9604743083003953.wav
- Korcsok_Farago_2024_Artificial_sounds/05_variable/80_var5_1365_0.16043956043956045.wav
- Korcsok_Farago_2024_Artificial_sounds/05_variable/82_var5_1365_0.7604395604395604.wav
- Korcsok_Farago_2024_Artificial_sounds/06_complex_down/
- Korcsok_Farago_2024_Artificial_sounds/06_complex_down/02_comd6_0065_0.16923076923076924.wav
- Korcsok_Farago_2024_Artificial_sounds/06_complex_down/07_comd6_0165_0.07272727272727272.wav
- Korcsok_Farago_2024_Artificial_sounds/06_complex_down/08_comd6_0165_0.16363636363636364.wav
- Korcsok_Farago_2024_Artificial_sounds/06_complex_down/09_comd6_0165_0.46060606060606063.wav
- Korcsok_Farago_2024_Artificial_sounds/06_complex_down/10_comd6_0165_0.7636363636363637.wav
- Korcsok_Farago_2024_Artificial_sounds/06_complex_down/13_comd6_0265_0.07169811320754717.wav
- Korcsok_Farago_2024_Artificial_sounds/06_complex_down/14_comd6_0265_0.16226415094339622.wav
- Korcsok_Farago_2024_Artificial_sounds/06_complex_down/15_comd6_0265_0.46037735849056605.wav
- Korcsok_Farago_2024_Artificial_sounds/06_complex_down/16_comd6_0265_0.7622641509433963.wav
- Korcsok_Farago_2024_Artificial_sounds/06_complex_down/19_comd6_0365_0.07123287671232877.wav
- Korcsok_Farago_2024_Artificial_sounds/06_complex_down/21_comd6_0365_0.4602739726027397.wav
- Korcsok_Farago_2024_Artificial_sounds/06_complex_down/23_comd6_0365_1.0602739726027397.wav
- Korcsok_Farago_2024_Artificial_sounds/06_complex_down/25_comd6_0465_0.07096774193548387.wav
- Korcsok_Farago_2024_Artificial_sounds/06_complex_down/26_comd6_0465_0.16129032258064516.wav
- Korcsok_Farago_2024_Artificial_sounds/06_complex_down/27_comd6_0465_0.46021505376344085.wav
- Korcsok_Farago_2024_Artificial_sounds/06_complex_down/28_comd6_0465_0.7612903225806451.wav
- Korcsok_Farago_2024_Artificial_sounds/06_complex_down/32_comd6_0565_0.16106194690265485.wav
- Korcsok_Farago_2024_Artificial_sounds/06_complex_down/35_comd6_0565_1.0601769911504424.wav
- Korcsok_Farago_2024_Artificial_sounds/06_complex_down/36_comd6_0565_1.961061946902655.wav
- Korcsok_Farago_2024_Artificial_sounds/06_complex_down/37_comd6_0665_0.07067669172932331.wav
- Korcsok_Farago_2024_Artificial_sounds/06_complex_down/38_comd6_0665_0.16090225563909774.wav
- Korcsok_Farago_2024_Artificial_sounds/06_complex_down/39_comd6_0665_0.46015037593984964.wav
- Korcsok_Farago_2024_Artificial_sounds/06_complex_down/40_comd6_0665_0.7609022556390978.wav
- Korcsok_Farago_2024_Artificial_sounds/06_complex_down/41_comd6_0665_1.0601503759398496.wav
- Korcsok_Farago_2024_Artificial_sounds/06_complex_down/42_comd6_0665_1.9609022556390978.wav
- Korcsok_Farago_2024_Artificial_sounds/06_complex_down/43_comd6_0765_0.07058823529411765.wav
- Korcsok_Farago_2024_Artificial_sounds/06_complex_down/45_comd6_0765_0.46013071895424834.wav
- Korcsok_Farago_2024_Artificial_sounds/06_complex_down/46_comd6_0765_0.7607843137254902.wav
- Korcsok_Farago_2024_Artificial_sounds/06_complex_down/50_comd6_0865_0.1606936416184971.wav
- Korcsok_Farago_2024_Artificial_sounds/06_complex_down/52_comd6_0865_0.7606936416184972.wav
- Korcsok_Farago_2024_Artificial_sounds/06_complex_down/53_comd6_0865_1.0601156069364162.wav
- Korcsok_Farago_2024_Artificial_sounds/06_complex_down/55_comd6_0965_0.07046632124352331.wav
- Korcsok_Farago_2024_Artificial_sounds/06_complex_down/57_comd6_0965_0.46010362694300516.wav
- Korcsok_Farago_2024_Artificial_sounds/06_complex_down/58_comd6_0965_0.7606217616580311.wav
- Korcsok_Farago_2024_Artificial_sounds/06_complex_down/61_comd6_1065_0.07042253521126761.wav
- Korcsok_Farago_2024_Artificial_sounds/06_complex_down/62_comd6_1065_0.16056338028169015.wav
- Korcsok_Farago_2024_Artificial_sounds/06_complex_down/63_comd6_1065_0.460093896713615.wav
- Korcsok_Farago_2024_Artificial_sounds/06_complex_down/65_comd6_1065_1.060093896713615.wav
- Korcsok_Farago_2024_Artificial_sounds/06_complex_down/67_comd6_1165_0.0703862660944206.wav
- Korcsok_Farago_2024_Artificial_sounds/06_complex_down/69_comd6_1165_0.4600858369098712.wav
- Korcsok_Farago_2024_Artificial_sounds/06_complex_down/70_comd6_1165_0.7605150214592275.wav
- Korcsok_Farago_2024_Artificial_sounds/06_complex_down/72_comd6_1165_1.9605150214592273.wav
- Korcsok_Farago_2024_Artificial_sounds/06_complex_down/73_comd6_1265_0.07035573122529644.wav
- Korcsok_Farago_2024_Artificial_sounds/06_complex_down/74_comd6_1265_0.16047430830039525.wav
- Korcsok_Farago_2024_Artificial_sounds/06_complex_down/77_comd6_1265_1.0600790513833993.wav
- Korcsok_Farago_2024_Artificial_sounds/06_complex_down/78_comd6_1265_1.9604743083003953.wav
- Korcsok_Farago_2024_Artificial_sounds/06_complex_down/82_comd6_1365_0.7604395604395604.wav
- Korcsok_Farago_2024_Artificial_sounds/06_complex_down/83_comd6_1365_1.06007326007326.wav
[truncated: 51 more entries]
